# Supplementary material for: Data on experiments result of three identical huts with shape-stabilized phase change materials in Japanese temperate climate
Source: Data Brief. 2018 Feb 14;17:897–9. doi: 10.1016/j.dib.2018.01.088 (PMC5988508; doi:10.1016/j.dib.2018.01.088)
Supplement: Supplementary file 2 — Supplementary material [file mmc2.xlsx]

## Sheet: Subject buildings
									Reference
									H.B. Kim, M. Mae, Y. Choi, T. Kiyota, Experimental analysis of thermal performance in buildings with shape-stabilized phase change materials, Energy Build. 152 (2017) 524–533.
									http://doi:10.1016/j.enbuild.2017.07.076.

## Sheet: Weather data 
							Average
							Horizontal solar radiation
	Date	Time	Outdoor tempetature[℃]	Horizontal solar radiation[W/m2]			MJ/m2
	2016-02-03	00:00:00	0.83	-1.73068		2016-02-03	9.35951
		00:01:00	1.15167	-1.11427		2016-02-04	12.0325
		00:02:00	1.01167	-0.782361		2016-02-05	16.4666
		00:03:00	0.92	-1.89663		2016-02-06	4.43253
		00:04:00	0.768333	-2.76197		2016-02-07	16.53
		00:05:00	0.488333	-2.7027		2016-02-08	11.6792
		00:06:00	0.371667	-3.01091		2016-02-09	17.2844
		00:07:00	0.376667	-2.96349
		00:08:00	0.113333	-3.4495
		00:09:00	0.315	-3.49692
		00:10:00	0.29	-3.63917
		00:11:00	0.0733333	-3.95922
		00:12:00	0.141667	-3.35467
		00:13:00	0.23	-3.48506
		00:14:00	0.226667	-3.48506
		00:15:00	-0.0166667	-3.43765
		00:16:00	0.0466667	-3.68658
		00:17:00	-0.108333	-4.38596
		00:18:00	-0.325	-4.0422
		00:19:00	-0.311667	-4.27928
		00:20:00	-0.386667	-3.79327
		00:21:00	-0.423333	-3.68658
		00:22:00	-0.37	-4.17259
		00:23:00	-0.368333	-4.83642
		00:24:00	-0.381667	-4.56377
		00:25:00	-0.421667	-4.3267
		00:26:00	-0.508333	-4.3504		Reference
		00:27:00	-0.648333	-4.51636		H.B. Kim, M. Mae, Y. Choi, T. Kiyota, Experimental analysis of thermal performance in buildings with shape-stabilized phase change materials, Energy Build. 152 (2017) 524–533.
		00:28:00	-0.465	-4.56377		http://doi:10.1016/j.enbuild.2017.07.076.
		00:29:00	-0.473333	-4.30299
		00:30:00	-0.54	-4.44523
		00:31:00	-0.528333	-4.18445
		00:32:00	-0.565	-4.13703
		00:33:00	-0.853333	-4.3267
		00:34:00	-0.76	-4.58748
		00:35:00	-0.82	-4.82456
		00:36:00	-1.19833	-5.03793
		00:37:00	-0.898333	-5.15647
		00:38:00	-0.951667	-4.93125
		00:39:00	-0.923333	-5.01422
		00:40:00	-0.705	-5.13276
		00:41:00	-0.841667	-5.0972
		00:42:00	-1.13	-4.82456
		00:43:00	-1.2	-4.76529
		00:44:00	-1.57667	-4.44523
		00:45:00	-1.43667	-4.3267
		00:46:00	-1.19333	-4.22001
		00:47:00	-1.10833	-3.8881
		00:48:00	-1.18667	-3.11759
		00:49:00	-1.05833	-2.93978
		00:50:00	-0.275	-1.65955
		00:51:00	-0.983333	-1.16169
		00:52:00	-0.81	-0.746799
		00:53:00	-0.911667	-0.486012
		00:54:00	-0.746667	-0.237079
		00:55:00	-0.845	-0.320057
		00:56:00	-0.793333	-0.225225
		00:57:00	-0.943333	-0.189663
		00:58:00	-0.821667	0.0592698
		00:59:00	-0.65	0.379327
		01:00:00	-0.856667	0.746799
		01:01:00	-0.653333	0.580844
		01:02:00	-0.475	1.36321
		01:03:00	-0.488333	2.31152
		01:04:00	-0.608333	1.78995
		01:05:00	-0.593333	0.817923
		01:06:00	-1.06667	0.983879
		01:07:00	-1.31833	-0.296349
		01:08:00	-1.15667	-1.12613
		01:09:00	-1.08833	-1.25652
		01:10:00	-1.18167	-1.13798
		01:11:00	-1.335	-1.89663
		01:12:00	-1.36333	-1.90849
		01:13:00	-1.36333	-2.28781
		01:14:00	-1.46	-2.48933
		01:15:00	-1.715	-2.33523
		01:16:00	-1.42833	-3.04647
		01:17:00	-1.50833	-2.22854
		01:18:00	-1.39167	-2.22854
		01:19:00	-1.15667	-2.91607
		01:20:00	-1.37167	-2.97534
		01:21:00	-1.90667	-3.49692
		01:22:00	-1.47667	-4.00664
		01:23:00	-1.62833	-4.24372
		01:24:00	-1.64833	-4.38596
		01:25:00	-1.59167	-4.61119
		01:26:00	-1.64833	-4.13703
		01:27:00	-1.85167	-3.71029
		01:28:00	-2.04167	-4.11332
		01:29:00	-2.00167	-4.16074
		01:30:00	-1.91	-3.82883
		01:31:00	-1.73667	-4.31484
		01:32:00	-1.63167	-4.68231
		01:33:00	-1.48667	-5.01422
		01:34:00	-1.46833	-4.96681
		01:35:00	-1.51	-4.25557
		01:36:00	-1.365	-3.80512
		01:37:00	-1.20167	-3.54433
		01:38:00	-1.29	-3.03461
		01:39:00	-1.20833	-3.12945
		01:40:00	-1.295	-2.79753
		01:41:00	-1.31167	-2.69085
		01:42:00	-1.775	-2.97534
		01:43:00	-1.41167	-3.09388
		01:44:00	-1.665	-3.15315
		01:45:00	-1.435	-3.37838
		01:46:00	-1.50333	-3.62731
		01:47:00	-1.60333	-3.8881
		01:48:00	-1.59833	-3.85254
		01:49:00	-1.74333	-3.63917
		01:50:00	-1.35667	-3.23613
		01:51:00	-1.545	-2.25225
		01:52:00	-2	-1.75439
		01:53:00	-1.84333	-1.82551
		01:54:00	-2.06	-2.51304
		01:55:00	-1.85	-2.9872
		01:56:00	-2.07833	-2.9872
		01:57:00	-2.10167	-3.02276
		01:58:00	-1.90333	-3.27169
		01:59:00	-1.90833	-3.4495
		02:00:00	-1.65	-3.2954
		02:01:00	-1.725	-2.27596
		02:02:00	-1.715	-1.61214
		02:03:00	-2.10167	-0.983879
		02:04:00	-1.87	-0.782361
		02:05:00	-1.80167	-0.56899
		02:06:00	-1.79	-0.711238
		02:07:00	-1.69333	-0.723092
		02:08:00	-1.84833	-1.36321
		02:09:00	-1.92	-1.86107
		02:10:00	-1.7	-2.0863
		02:11:00	-1.62333	-2.19298
		02:12:00	-1.78833	-2.46562
		02:13:00	-1.69333	-2.51304
		02:14:00	-1.945	-2.21669
		02:15:00	-1.625	-1.56472
		02:16:00	-1.865	-0.403035
		02:17:00	-1.96333	-0.0829777
		02:18:00	-1.65667	-0.142248
		02:19:00	-1.60833	-0.177809
		02:20:00	-1.56833	-0.0592698
		02:21:00	-2.15	0.533428
		02:22:00	-1.73167	0.936463
		02:23:00	-1.83	0.948317
		02:24:00	-1.47167	0.936463
		02:25:00	-1.765	0.794215
		02:26:00	-1.50833	0.545282
		02:27:00	-1.36667	1.2091
		02:28:00	-1.56	1.56472
		02:29:00	-1.885	0.841631
		02:30:00	-1.48	-0.237079
		02:31:00	-1.64333	-0.841631
		02:32:00	-1.77833	-1.16169
		02:33:00	-1.795	-1.41062
		02:34:00	-1.86833	-1.65955
		02:35:00	-1.73167	-1.97961
		02:36:00	-1.61833	-1.96776
		02:37:00	-1.53333	-1.92034
		02:38:00	-1.73667	-1.67141
		02:39:00	-1.79167	-0.604552
		02:40:00	-1.70167	-0.130394
		02:41:00	-1.685	-0.592698
		02:42:00	-1.72	-0.521574
		02:43:00	-1.735	-0.557136
		02:44:00	-1.995	-0.817923
		02:45:00	-1.61	-1.00759
		02:46:00	-1.41833	-1.22096
		02:47:00	-1.66	-1.44618
		02:48:00	-1.65833	-1.69512
		02:49:00	-1.645	-1.6477
		02:50:00	-1.36333	-1.71882
		02:51:00	-1.495	-1.41062
		02:52:00	-1.47333	-1.51731
		02:53:00	-1.445	-1.41062
		02:54:00	-1.60333	-1.58843
		02:55:00	-1.94833	-1.4936
		02:56:00	-2.24167	-1.44618
		02:57:00	-2.44333	-1.65955
		02:58:00	-2.59167	-1.62399
		02:59:00	-2.46667	-1.82551
		03:00:00	-2.31	-1.83736
		03:01:00	-2.42333	-1.31579
		03:02:00	-2.315	-0.924609
		03:03:00	-2.29833	-1.07871
		03:04:00	-2.23833	-1.10242
		03:05:00	-2.48167	-0.711238
		03:06:00	-2.575	-0.414889
		03:07:00	-2.41333	-0.497866
		03:08:00	-2.625	-0.177809
		03:09:00	-2.79	-0.829777
		03:10:00	-2.47333	-0.320057
		03:11:00	-2.59667	-0.0829777
		03:12:00	-2.345	-0.284495
		03:13:00	-2.22	-0.0948317
		03:14:00	-2.05667	-0.11854
		03:15:00	-2.01	-0.106686
		03:16:00	-2.09667	0.165955
		03:17:00	-2.38	1.2091
		03:18:00	-2.30333	1.86107
		03:19:00	-2.30833	1.48174
		03:20:00	-2.03	1.90849
		03:21:00	-2.32167	1.78995
		03:22:00	-2.46667	0.806069
		03:23:00	-2.41833	-0.497866
		03:24:00	-2.49833	-1.1854
		03:25:00	-2.46167	-1.68326
		03:26:00	-2.375	-2.3945
		03:27:00	-2.21667	-2.71456
		03:28:00	-2.63833	-3.21242
		03:29:00	-2.61833	-3.21242
		03:30:00	-2.61833	-2.95164
		03:31:00	-3.16333	-2.79753
		03:32:00	-2.92333	-3.15315
		03:33:00	-2.68	-3.02276
		03:34:00	-2.79667	-2.65529
		03:35:00	-2.73333	-2.27596
		03:36:00	-2.59	-1.31579
		03:37:00	-2.6	-0.225225
		03:38:00	-2.39	0.0592698
		03:39:00	-2.37333	0.189663
		03:40:00	-2.30833	0.924609
		03:41:00	-2.22333	1.56472
		03:42:00	-2.22833	1.9322
		03:43:00	-2.19333	1.56472
		03:44:00	-2.10167	0.699384
		03:45:00	-2.115	0.521574
		03:46:00	-2.03833	0.0237079
		03:47:00	-2.18667	0.651968
		03:48:00	-2.04167	0.865339
		03:49:00	-2.24167	2.22854
		03:50:00	-2.31167	1.14983
		03:51:00	-2.37333	-0.011854
		03:52:00	-2.35833	-0.794215
		03:53:00	-2.36167	-0.165955
		03:54:00	-2.23833	0.699384
		03:55:00	-2.13167	0.734945
		03:56:00	-2.165	0.604552
		03:57:00	-2.41667	-0.403035
		03:58:00	-2.63	-1.25652
		03:59:00	-2.47167	-1.8018
		04:00:00	-2.37	-1.97961
		04:01:00	-2.21333	-1.70697
		04:02:00	-2.47667	-1.77809
		04:03:00	-2.29167	-1.62399
		04:04:00	-2.425	-1.58843
		04:05:00	-2.245	-1.36321
		04:06:00	-2.20333	-1.69512
		04:07:00	-2.35833	-1.86107
		04:08:00	-2.355	-1.83736
		04:09:00	-2.42333	-1.90849
		04:10:00	-2.31167	-2.06259
		04:11:00	-2.38833	-2.16927
		04:12:00	-2.355	-2.00332
		04:13:00	-2.35833	-2.09815
		04:14:00	-2.405	-2.48933
		04:15:00	-2.57	-2.48933
		04:16:00	-2.77333	-2.2404
		04:17:00	-2.785	-2.40635
		04:18:00	-3.005	-2.46562
		04:19:00	-2.72833	-1.54101
		04:20:00	-2.63	-1.71882
		04:21:00	-2.46167	-2.25225
		04:22:00	-2.71833	-2.22854
		04:23:00	-2.37333	-2.34708
		04:24:00	-2.62333	-2.53675
		04:25:00	-2.82	-2.3945
		04:26:00	-2.995	-2.16927
		04:27:00	-2.95	-1.35135
		04:28:00	-2.625	-0.438596
		04:29:00	-2.58	0.0474158
		04:30:00	-2.48	-0.723092
		04:31:00	-2.33167	-1.43433
		04:32:00	-2.54167	-1.25652
		04:33:00	-2.45167	-1.06686
		04:34:00	-2.345	-0.829777
		04:35:00	-2.58667	-1.25652
		04:36:00	-2.50333	-1.92034
		04:37:00	-2.71667	-2.38265
		04:38:00	-2.71833	-2.03888
		04:39:00	-2.46833	-2.05073
		04:40:00	-2.44833	-2.01517
		04:41:00	-2.54167	-1.50545
		04:42:00	-2.385	-1.90849
		04:43:00	-2.76	-2.09815
		04:44:00	-2.91667	-2.52489
		04:45:00	-2.94667	-2.76197
		04:46:00	-2.76	-2.96349
		04:47:00	-2.56833	-3.1413
		04:48:00	-2.60833	-3.31911
		04:49:00	-2.36667	-3.10574
		04:50:00	-2.45833	-2.8568
		04:51:00	-2.57833	-3.15315
		04:52:00	-2.6	-3.46136
		04:53:00	-2.68333	-3.734
		04:54:00	-2.69833	-3.74585
		04:55:00	-2.585	-3.86439
		04:56:00	-2.91667	-3.89995
		04:57:00	-2.69167	-3.86439
		04:58:00	-3.01333	-3.52063
		04:59:00	-3.05333	-2.89237
		05:00:00	-2.79167	-1.68326
		05:01:00	-2.86833	-0.936463
		05:02:00	-2.94833	-0.758653
		05:03:00	-2.73667	-0.355619
		05:04:00	-2.63167	-0.438596
		05:05:00	-2.54333	-0.142248
		05:06:00	-2.65667	-0.154101
		05:07:00	-2.62	-0.699384
		05:08:00	-2.66167	-0.142248
		05:09:00	-2.70667	-0.379327
		05:10:00	-2.77167	-1.09056
		05:11:00	-2.74	-1.39877
		05:12:00	-2.71667	-1.78995
		05:13:00	-2.66833	-2.02703
		05:14:00	-3.08333	-2.40635
		05:15:00	-2.71667	-1.87293
		05:16:00	-2.82833	-0.853485
		05:17:00	-2.80333	-0.877193
		05:18:00	-2.94167	-1.03129
		05:19:00	-2.67833	-1.35135
		05:20:00	-2.88167	-1.54101
		05:21:00	-3.10333	-1.58843
		05:22:00	-3.39	-1.3395
		05:23:00	-3.18167	-1.37506
		05:24:00	-3.25167	-1.4936
		05:25:00	-3.27667	-0.817923
		05:26:00	-3.53667	-1.2091
		05:27:00	-3.23167	-0.580844
		05:28:00	-2.99667	0.403035
		05:29:00	-2.62	0.640114
		05:30:00	-2.84833	1.24467
		05:31:00	-2.44	1.28023
		05:32:00	-2.22167	1.46989
		05:33:00	-2.31333	1.35135
		05:34:00	-2.31167	1.38691
		05:35:00	-2.35167	0.948317
		05:36:00	-2.41833	0.829777
		05:37:00	-2.48333	0.960171
		05:38:00	-2.3	1.32764
		05:39:00	-2.28667	-0.165955
		05:40:00	-2.32	-1.10242
		05:41:00	-2.47333	-1.3395
		05:42:00	-2.415	-1.8018
		05:43:00	-2.615	-2.12186
		05:44:00	-2.71833	-2.09815
		05:45:00	-2.87833	-1.73068
		05:46:00	-3.1	-1.68326
		05:47:00	-3.11167	-1.99147
		05:48:00	-3.03667	-2.31152
		05:49:00	-3.08	-3.03461
		05:50:00	-3.24333	-3.27169
		05:51:00	-3.25333	-3.08203
		05:52:00	-3.25333	-2.58416
		05:53:00	-3.10333	-2.72641
		05:54:00	-3.08	-1.55287
		05:55:00	-3.06	-1.6477
		05:56:00	-2.885	-1.35135
		05:57:00	-2.83167	-0.391181
		05:58:00	-2.81	-1.01944
		05:59:00	-3.03833	-1.23281
		06:00:00	-3.01333	-1.38691
		06:01:00	-3.11333	-1.83736
		06:02:00	-2.87667	-2.41821
		06:03:00	-3.15333	-1.96776
		06:04:00	-3.25667	-2.13371
		06:05:00	-3.10333	-2.45377
		06:06:00	-3.22833	-2.34708
		06:07:00	-3.08333	-2.46562
		06:08:00	-3.43	-2.22854
		06:09:00	-3.40167	-1.9559
		06:10:00	-3.23	-1.92034
		06:11:00	-3.13167	-1.69512
		06:12:00	-3.32167	-2.25225
		06:13:00	-3.81167	-1.82551
		06:14:00	-3.96	-0.900901
		06:15:00	-3.81333	-0.011854
		06:16:00	-3.38333	0.142248
		06:17:00	-3.02	0.177809
		06:18:00	-3.30167	0.604552
		06:19:00	-3.51833	0.308203
		06:20:00	-3.29833	-0.0237079
		06:21:00	-3.35833	0.0711238
		06:22:00	-3.63	0.177809
		06:23:00	-3.38	0.011854
		06:24:00	-3.35667	0.130394
		06:25:00	-3.32	0.794215
		06:26:00	-3.19167	1.29208
		06:27:00	-3.01833	1.8018
		06:28:00	-2.89167	2.56046
		06:29:00	-2.79167	2.72641
		06:30:00	-2.615	2.92793
		06:31:00	-2.54333	2.51304
		06:32:00	-2.54	2.16927
		06:33:00	-2.48333	2.03888
		06:34:00	-2.43167	2.11
		06:35:00	-2.63333	2.31152
		06:36:00	-3.01167	1.82551
		06:37:00	-3.21333	1.9322
		06:38:00	-3.12667	1.67141
		06:39:00	-3.12333	1.37506
		06:40:00	-3.17	1.30394
		06:41:00	-2.96	1.96776
		06:42:00	-2.88833	2.16927
		06:43:00	-2.915	2.19298
		06:44:00	-2.75167	3.74585
		06:45:00	-3.00167	2.96349
		06:46:00	-3.05	2.88051
		06:47:00	-2.945	3.75771
		06:48:00	-3.075	3.63917
		06:49:00	-3.03833	4.33855
		06:50:00	-2.95	4.52821
		06:51:00	-2.91	4.99052
		06:52:00	-2.83333	5.58321
		06:53:00	-2.88	6.16406
		06:54:00	-2.95	6.25889
		06:55:00	-2.87	6.67378
		06:56:00	-2.965	7.4917
		06:57:00	-2.82167	8.46373
		06:58:00	-2.90333	8.3926
		06:59:00	-2.88333	9.30536
		07:00:00	-2.82833	10.9886
		07:01:00	-2.775	11.4746
		07:02:00	-2.80667	12.174
		07:03:00	-2.80833	13.312
		07:04:00	-2.71833	15.5524
		07:05:00	-2.77333	16.6667
		07:06:00	-2.61	17.1527
		07:07:00	-2.59667	18.2314
		07:08:00	-2.83667	19.6539
		07:09:00	-2.79167	18.8004
		07:10:00	-2.53833	22.2262
		07:11:00	-2.51833	25.3082
		07:12:00	-2.59333	40.1849
		07:13:00	-2.66	25.5808
		07:14:00	-2.59167	46.9061
		07:15:00	-2.41	23.1863
		07:16:00	-2.59667	32.3139
		07:17:00	-2.545	21.0171
		07:18:00	-2.36	20.1873
		07:19:00	-2.44333	21.4438
		07:20:00	-2.33833	30.8321
		07:21:00	-2.12833	25.1897
		07:22:00	-2.1	26.6003
		07:23:00	-2.16167	26.2802
		07:24:00	-2.13667	26.6121
		07:25:00	-2.19	27.3471
		07:26:00	-1.99833	31.6264
		07:27:00	-2.11167	29.5282
		07:28:00	-1.84667	32.6695
		07:29:00	-1.87333	43.5633
		07:30:00	-2.00333	63.1697
		07:31:00	-1.95667	50.5808
		07:32:00	-1.815	63.6083
		07:33:00	-1.935	65.0427
		07:34:00	-2.01667	57.0413
		07:35:00	-1.97833	47.487
		07:36:00	-1.96	51.0313
		07:37:00	-1.70667	76.3039
		07:38:00	-1.78667	84.4476
		07:39:00	-1.78667	61.9369
		07:40:00	-1.89167	73.2456
		07:41:00	-1.70167	104.09
		07:42:00	-1.68	78.6392
		07:43:00	-1.6	94.1204
		07:44:00	-1.48833	176.47
		07:45:00	-1.49667	150.972
		07:46:00	-1.36333	140.967
		07:47:00	-1.18667	95.78
		07:48:00	-1.21333	135.266
		07:49:00	-1.11333	93.5396
		07:50:00	-1.22167	149.775
		07:51:00	-1.085	97.7715
		07:52:00	-0.985	92.4964
		07:53:00	-1.04667	77.7264
		07:54:00	-1.13333	131.294
		07:55:00	-0.888333	116.335
		07:56:00	-0.805	108.369
		07:57:00	-0.828333	126.209
		07:58:00	-0.76	146.799
		07:59:00	-0.795	284.507
		08:00:00	-0.588333	141.548
		08:01:00	-0.453333	247.44
		08:02:00	-0.418333	271.918
		08:03:00	-0.451667	256.342
		08:04:00	-0.166667	133.938
		08:05:00	-0.218333	126.15
		08:06:00	-0.153333	226.802
		08:07:00	-0.238333	170.318
		08:08:00	-0.115	198.945
		08:09:00	-0.108333	293.48
		08:10:00	-0.00833333	229.339
		08:11:00	0.0166667	440.505
		08:12:00	0.145	266.833
		08:13:00	0.16	362.85
		08:14:00	0.148333	129.979
		08:15:00	0.186667	365.268
		08:16:00	0.366667	299.241
		08:17:00	0.338333	376.754
		08:18:00	0.433333	207.432
		08:19:00	0.57	283.843
		08:20:00	0.633333	311.083
		08:21:00	0.728333	297.392
		08:22:00	0.633333	208.144
		08:23:00	0.625	250.32
		08:24:00	0.696667	382.101
		08:25:00	0.938333	390.801
		08:26:00	0.921667	458.132
		08:27:00	0.88	423.009
		08:28:00	0.795	298.352
		08:29:00	0.878333	86.1309
		08:30:00	0.616667	81.8397
		08:31:00	0.96	85.7871
		08:32:00	0.903333	82.8473
		08:33:00	0.755	121.337
		08:34:00	0.856667	107.112
		08:35:00	0.693333	77.0389
		08:36:00	0.703333	94.2153
		08:37:00	0.633333	171.586
		08:38:00	0.811667	370.116
		08:39:00	1.09	449.301
		08:40:00	1.22	470.318
		08:41:00	1.065	117.236
		08:42:00	0.955	87.8853
		08:43:00	1.11	88.7506
		08:44:00	1.07667	101.067
		08:45:00	1.18	161.143
		08:46:00	1.16	251.944
		08:47:00	1.28	225.439
		08:48:00	1.295	149.431
		08:49:00	1.32	115.126
		08:50:00	1.33167	113.348
		08:51:00	1.43	119.109
		08:52:00	1.48167	114.462
		08:53:00	1.54167	109.222
		08:54:00	1.51333	96.9298
		08:55:00	1.61	84.4002
		08:56:00	1.655	75.1422
		08:57:00	1.73833	68.9071
		08:58:00	1.44833	71.9772
		08:59:00	1.57333	74.2413
		09:00:00	1.57667	77.3589
		09:01:00	1.59167	76.8255
		09:02:00	1.86333	75.9839
		09:03:00	1.86333	81.9583
		09:04:00	1.885	100.107
		09:05:00	1.95667	179.742
		09:06:00	1.88167	131.164
		09:07:00	1.71667	168.54
		09:08:00	2.15833	185.467
		09:09:00	2.07333	240.683
		09:10:00	2.255	295.982
		09:11:00	1.985	414.367
		09:12:00	2.40167	218.682
		09:13:00	2.39167	166.773
		09:14:00	2.18167	149.633
		09:15:00	2.32333	127.904
		09:16:00	2.46333	116.216
		09:17:00	2.53833	114.853
		09:18:00	2.35333	119.666
		09:19:00	2.40167	123.791
		09:20:00	2.55667	125.557
		09:21:00	2.48667	139.379
		09:22:00	2.47	170.78
		09:23:00	2.49167	206.294
		09:24:00	2.66167	252.916
		09:25:00	2.655	342.828
		09:26:00	2.70333	550.64
		09:27:00	2.91833	467.817
		09:28:00	3.04167	207.835
		09:29:00	2.91667	241.916
		09:30:00	2.79	240.493
		09:31:00	2.90167	372.937
		09:32:00	2.96	613.288
		09:33:00	3.05833	240.766
		09:34:00	3.22667	196.574
		09:35:00	3.29	239.64
		09:36:00	3.14167	175.439
		09:37:00	3.255	402.596
		09:38:00	3.38167	298.21
		09:39:00	3.45833	331.105
		09:40:00	3.42	215.505
		09:41:00	3.37167	204.256
		09:42:00	3.53667	478.141
		09:43:00	3.885	702.881
		09:44:00	3.81667	541.038
		09:45:00	3.81833	633.784
		09:46:00	4.19833	692.2
		09:47:00	4.23333	689.272
		09:48:00	4.03167	714.177
		09:49:00	4.32333	677.466
		09:50:00	4.43167	382.954
		09:51:00	4.21	285.55
		09:52:00	4.21	676.363
		09:53:00	4.3	686.404
		09:54:00	4.505	722.013
		09:55:00	4.43	705.121
		09:56:00	4.32333	697.238
		09:57:00	4.82167	648.684
		09:58:00	4.75333	697.451
		09:59:00	4.855	702.798
		10:00:00	4.75667	276.529
		10:01:00	4.69667	289.948
		10:02:00	4.715	372.037
		10:03:00	4.83333	336.949
		10:04:00	4.46	411.06
		10:05:00	4.41833	217.508
		10:06:00	4.61	448.352
		10:07:00	4.67833	542.07
		10:08:00	4.82167	250.569
		10:09:00	4.695	182.504
		10:10:00	4.48667	290.481
		10:11:00	4.80333	502.691
		10:12:00	4.83333	283.179
		10:13:00	4.905	439.296
		10:14:00	5.09667	598.163
		10:15:00	5.07333	417.817
		10:16:00	5.23	475.202
		10:17:00	5.15833	437.613
		10:18:00	5.135	546.136
		10:19:00	5.26	340.209
		10:20:00	4.97833	295.294
		10:21:00	5.15833	333.191
		10:22:00	5.12167	315.351
		10:23:00	5.215	296.977
		10:24:00	5.215	461.321
		10:25:00	5.47833	327.371
		10:26:00	5.36333	609.222
		10:27:00	5.64667	571.871
		10:28:00	5.58667	591.821
		10:29:00	5.83	615.624
		10:30:00	5.89167	398.198
		10:31:00	5.58	324.419
		10:32:00	5.67667	149.964
		10:33:00	5.46833	124.81
		10:34:00	5.50333	137.067
		10:35:00	5.25333	157.326
		10:36:00	5.25833	206.982
		10:37:00	5.30167	327.726
		10:38:00	5.36167	412.008
		10:39:00	5.54167	693.374
		10:40:00	5.71833	655.026
		10:41:00	5.99	600.284
		10:42:00	5.94333	506.638
		10:43:00	5.84333	593.907
		10:44:00	5.76	420.436
		10:45:00	5.71167	210.135
		10:46:00	5.645	350.356
		10:47:00	5.64833	152.572
		10:48:00	5.655	111.89
		10:49:00	5.60833	85.1944
		10:50:00	5.56	75.4386
		10:51:00	5.44	73.3642
		10:52:00	5.52833	73.3167
		10:53:00	5.50667	75.569
		10:54:00	5.44833	78.2954
		10:55:00	5.47333	86.5458
		10:56:00	5.415	98.4945
		10:57:00	5.35833	100.794
		10:58:00	5.48	92.8639
		10:59:00	5.65	82.6814
		11:00:00	5.50333	74.2295
		11:01:00	5.62167	67.9706
		11:02:00	5.465	66.5955
		11:03:00	5.46667	70.8511
		11:04:00	5.40333	76.0194
		11:05:00	5.37333	78.6747
		11:06:00	5.46	81.2233
		11:07:00	5.335	89.0706
		11:08:00	5.25	99.3362
		11:09:00	5.36833	100.984
		11:10:00	5.37833	97.9256
		11:11:00	5.445	102.537
		11:12:00	5.54667	126.209
		11:13:00	5.485	109.424
		11:14:00	5.435	109.495
		11:15:00	5.57	131.128
		11:16:00	5.52667	139.272
		11:17:00	5.53333	118.86
		11:18:00	5.53333	105.619
		11:19:00	5.53	97.4751
		11:20:00	5.525	98.0915
		11:21:00	5.48667	105.275
		11:22:00	5.54	115.114
		11:23:00	5.20833	125.842
		11:24:00	5.28833	134.092
		11:25:00	5.35167	140.149
		11:26:00	5.53833	131.176
		11:27:00	5.51667	121.622
		11:28:00	5.63333	126.399
		11:29:00	5.90333	120.839
		11:30:00	5.73667	108.855
		11:31:00	5.51667	96.3016
		11:32:00	5.53167	92.6861
		11:33:00	5.60833	96.5861
		11:34:00	5.535	97.8663
		11:35:00	5.53333	97.2736
		11:36:00	5.54667	98.4471
		11:37:00	5.61833	102.999
		11:38:00	5.64333	112.956
		11:39:00	5.93667	127.904
		11:40:00	5.92	130.156
		11:41:00	5.79	131.46
		11:42:00	5.70833	126.434
		11:43:00	5.59667	115.6
		11:44:00	5.535	103.829
		11:45:00	5.52333	97.973
		11:46:00	5.47167	97.9611
		11:47:00	5.69667	98.2456
		11:48:00	5.73	103.295
		11:49:00	5.74333	110.609
		11:50:00	5.8	114.924
		11:51:00	5.79833	112.601
		11:52:00	5.70333	105.666
		11:53:00	5.83667	99.111
		11:54:00	5.92333	98.6842
		11:55:00	5.96333	102.608
		11:56:00	6.03333	112.672
		11:57:00	6.07667	132.349
		11:58:00	5.81333	149.526
		11:59:00	5.83833	173.483
2016-02-03		12:00:00	5.91333	172.392
		12:01:00	6.015	154.896
		12:02:00	6.06833	158.582
		12:03:00	6.19833	184.815
		12:04:00	6.03833	220.531
		12:05:00	6.12667	245.531
		12:06:00	6.2	268.907
		12:07:00	6.13	214.841
		12:08:00	6.34	291.631
		12:09:00	6.32167	237.245
		12:10:00	6.24333	243.137
		12:11:00	6.40833	183.594
		12:12:00	6.59833	146.112
		12:13:00	6.52167	134.317
		12:14:00	6.34	131.911
		12:15:00	6.42167	128.758
		12:16:00	6.01333	125.498
		12:17:00	5.95167	133.76
		12:18:00	5.88667	130.002
		12:19:00	5.88667	137.707
		12:20:00	6.00833	149.253
		12:21:00	5.99167	168.694
		12:22:00	5.84833	196.408
		12:23:00	5.855	214.782
		12:24:00	6.06833	263.229
		12:25:00	6.17833	239.474
		12:26:00	6.185	237.921
		12:27:00	6.105	160.443
		12:28:00	6.25333	138.703
		12:29:00	6.06333	115.469
		12:30:00	5.91667	108.31
		12:31:00	5.89	106.342
		12:32:00	6.015	101.304
		12:33:00	6.00833	101.102
		12:34:00	5.91667	104.516
		12:35:00	5.96	117.947
		12:36:00	6.265	135.301
		12:37:00	6.26833	142.662
		12:38:00	6.295	139.675
		12:39:00	6.115	137.838
		12:40:00	5.98333	156.697
		12:41:00	5.97167	231.863
		12:42:00	6.12333	251.731
		12:43:00	6.11833	154.943
		12:44:00	6.12333	198.352
		12:45:00	6.24	193.042
		12:46:00	6.39	189.13
		12:47:00	6.39333	216.773
		12:48:00	6.21667	354.836
		12:49:00	6.40167	327.881
		12:50:00	6.26	369.761
		12:51:00	6.44667	262.885
		12:52:00	6.555	196.254
		12:53:00	6.42	195.567
		12:54:00	6.53167	194.227
		12:55:00	6.5	187.636
		12:56:00	6.42333	185.384
		12:57:00	6.12833	213.3
		12:58:00	6.42	186.249
		12:59:00	6.43667	194.749
		13:00:00	6.33333	291.465
		13:01:00	6.60667	837.435
		13:02:00	6.70833	619.429
		13:03:00	6.57833	585.811
		13:04:00	6.655	368.433
		13:05:00	6.45167	492.413
		13:06:00	6.38667	565.481
		13:07:00	6.76167	823.376
		13:08:00	6.91167	855.844
		13:09:00	6.86167	809.068
		13:10:00	6.935	781.567
		13:11:00	6.69167	780.358
		13:12:00	6.405	781.247
		13:13:00	6.775	646.93
		13:14:00	6.535	435.657
		13:15:00	6.475	230.69
		13:16:00	6.35333	187.079
		13:17:00	6.28333	192.236
		13:18:00	6.19333	282.101
		13:19:00	6.37167	742.876
		13:20:00	6.575	802.181
		13:21:00	6.60833	752.999
		13:22:00	6.65667	758.914
		13:23:00	6.88	760.431
		13:24:00	6.82667	762.98
		13:25:00	6.63833	767.805
		13:26:00	6.61	771.337
		13:27:00	6.87667	763.253
		13:28:00	6.54	740.244
		13:29:00	6.82667	734.578
		13:30:00	6.79333	739.948
		13:31:00	6.68833	743.243
		13:32:00	7.07833	744.31
		13:33:00	7.21667	748.34
		13:34:00	6.98333	744.464
		13:35:00	7.1	740.066
		13:36:00	6.70167	741.228
		13:37:00	6.77333	731.046
		13:38:00	7.10167	730.014
		13:39:00	7.345	736.024
		13:40:00	6.81667	736.202
		13:41:00	6.86333	737.186
		13:42:00	6.955	733.653
		13:43:00	7.13833	726.908
		13:44:00	6.95	724.656
		13:45:00	7.31	728.9
		13:46:00	7.01167	719.891
		13:47:00	7.22333	420.733
		13:48:00	7.09333	469.832
		13:49:00	7.41833	499.372
		13:50:00	6.94	343.362
		13:51:00	6.62833	172.297
		13:52:00	6.58833	147.392
		13:53:00	6.56333	156.958
		13:54:00	6.62333	159.886
		13:55:00	6.72	164.687
		13:56:00	6.71833	225.557
		13:57:00	6.71	364.403
		13:58:00	6.64833	213.051
		13:59:00	6.67	212.648
		14:00:00	6.54	213.442
		14:01:00	6.69833	199.775
		14:02:00	6.72333	198.009
		14:03:00	6.85	261.818
		14:04:00	6.72667	438.442
		14:05:00	6.86	431.164
		14:06:00	7.00833	393.789
		14:07:00	6.74	403.153
		14:08:00	6.65167	153.461
		14:09:00	6.54167	135.763
		14:10:00	6.44333	123.139
		14:11:00	6.51833	107.065
		14:12:00	6.33833	99.028
		14:13:00	6.455	103.781
		14:14:00	6.46	111.83
		14:15:00	6.495	118.966
		14:16:00	6.50667	122.594
		14:17:00	6.37333	116.252
		14:18:00	6.46	101.517
		14:19:00	6.45667	97.155
		14:20:00	6.43667	97.155
		14:21:00	6.15833	98.6605
		14:22:00	6.185	97.4751
		14:23:00	6.25333	96.0882
		14:24:00	6.12	100.522
		14:25:00	6.26	111.676
		14:26:00	6.295	118.706
		14:27:00	6.28167	153.829
		14:28:00	6.24667	196.468
		14:29:00	6.35667	393.042
		14:30:00	6.31167	603.201
		14:31:00	6.565	651.743
		14:32:00	6.73333	597.688
		14:33:00	6.64333	652.3
		14:34:00	6.67333	653.556
		14:35:00	7.08667	655.642
		14:36:00	7.34	645.14
		14:37:00	7.36833	636.226
		14:38:00	7.275	628.959
		14:39:00	6.97	621.337
		14:40:00	7.04833	614.663
		14:41:00	7.36167	609.021
		14:42:00	7.38833	607.338
		14:43:00	7.60167	604.682
		14:44:00	7.26667	604.433
		14:45:00	6.88333	598.471
		14:46:00	6.61	595.27
		14:47:00	6.62	591.987
		14:48:00	6.87167	588.383
		14:49:00	6.84667	587.992
		14:50:00	6.82333	585.586
		14:51:00	6.96333	568.706
		14:52:00	6.925	565.434
		14:53:00	6.52667	563.099
		14:54:00	6.75667	560.633
		14:55:00	7.12167	554.659
		14:56:00	7.47	556.935
		14:57:00	7.16833	550.403
		14:58:00	6.91333	547.617
		14:59:00	6.94	540.327
		15:00:00	6.745	527.406
		15:01:00	6.79	521.61
		15:02:00	6.69333	512.672
		15:03:00	7.06667	503.45
		15:04:00	6.86667	495.78
		15:05:00	6.86	488.596
		15:06:00	6.93333	482.835
		15:07:00	7.00667	481.425
		15:08:00	6.865	479.528
		15:09:00	6.77833	265.339
		15:10:00	6.66833	65.7302
		15:11:00	6.73667	83.0014
		15:12:00	6.65667	209.934
		15:13:00	6.63167	80.6662
		15:14:00	6.77833	199.265
		15:15:00	6.765	253.248
		15:16:00	6.62167	74.7037
		15:17:00	6.255	63.146
		15:18:00	6.28167	101.233
		15:19:00	6.58667	365.92
		15:20:00	6.455	429.505
		15:21:00	6.33333	429.267
		15:22:00	6.38333	391.441
		15:23:00	6.55333	382.101
		15:24:00	6.68333	424.633
		15:25:00	6.625	422.44
		15:26:00	6.73333	409.708
		15:27:00	6.88167	415.659
		15:28:00	6.76	410.597
		15:29:00	6.715	410.171
		15:30:00	6.62167	409.519
		15:31:00	6.64333	407.824
		15:32:00	6.52667	406.84
		15:33:00	6.51	401.671
		15:34:00	6.53833	398.068
		15:35:00	6.445	394.642
		15:36:00	6.32	391.963
		15:37:00	6.35167	387.945
		15:38:00	6.5	383.547
		15:39:00	6.60833	379.872
		15:40:00	6.72833	374.822
		15:41:00	6.74667	371.385
		15:42:00	6.455	368.065
		15:43:00	6.47667	359.199
		15:44:00	6.625	344.82
		15:45:00	6.74833	349.064
		15:46:00	6.63833	341.24
		15:47:00	6.51333	336.913
		15:48:00	6.50833	340.908
		15:49:00	6.72	322.285
		15:50:00	6.55833	274.052
		15:51:00	6.62167	257.421
		15:52:00	6.49	267.982
		15:53:00	6.66667	265.327
		15:54:00	6.38833	261.095
		15:55:00	6.55167	263.632
		15:56:00	6.42667	227.798
		15:57:00	6.34	196.977
		15:58:00	6.20833	149.798
		15:59:00	6.18667	199.621
		16:00:00	6.38667	206.389
		16:01:00	6.435	195.626
		16:02:00	6.31667	200.806
		16:03:00	6.365	206.081
		16:04:00	6.39167	183.701
		16:05:00	6.35667	153.224
		16:06:00	6.28833	149.585
		16:07:00	6.265	147.926
		16:08:00	6.27833	123.969
		16:09:00	6.25667	91.1332
		16:10:00	6.28667	61.6643
		16:11:00	6.22667	40.0308
		16:12:00	5.99833	46.4557
		16:13:00	6.06	50.4386
		16:14:00	6.07667	89.4737
		16:15:00	6.08667	102.252
		16:16:00	6.04	55.5239
		16:17:00	5.86833	39.9716
		16:18:00	5.80833	54.8957
		16:19:00	6.07	45.0688
		16:20:00	5.95667	29.706
		16:21:00	5.79	49.8103
		16:22:00	5.84667	67.2712
		16:23:00	5.80833	55.9151
		16:24:00	5.84333	37.826
		16:25:00	5.78167	32.0887
		16:26:00	5.78333	28.9355
		16:27:00	5.60333	26.6121
		16:28:00	5.575	29.0896
		16:29:00	5.65833	28.8051
		16:30:00	5.68333	25.889
		16:31:00	5.66333	23.7672
		16:32:00	5.60333	22.7596
		16:33:00	5.565	21.6572
		16:34:00	5.62333	20.377
		16:35:00	5.55	18.587
		16:36:00	5.36333	16.3466
		16:37:00	5.44833	15.5168
		16:38:00	5.48667	14.4737
		16:39:00	5.41167	13.7624
		16:40:00	5.395	13.5017
		16:41:00	5.31	13.9521
		16:42:00	5.32333	12.9801
		16:43:00	5.30167	11.5576
		16:44:00	5.27333	10.3604
		16:45:00	5.335	10.5026
		16:46:00	5.19333	10.064
		16:47:00	5.20667	9.4239
		16:48:00	5.3	8.92603
		16:49:00	5.35	8.74822
		16:50:00	5.12333	8.44002
		16:51:00	5.16	8.26221
		16:52:00	5.14167	7.78805
		16:53:00	5.23667	7.0294
		16:54:00	5.14	5.5358
		16:55:00	5.09	4.01849
		16:56:00	4.91833	3.22428
		16:57:00	5.02667	2.84495
		16:58:00	5.05167	2.26411
		16:59:00	5.04667	1.8018
		17:00:00	5.03167	1.26837
		17:01:00	4.90167	1.03129
		17:02:00	4.88833	0.521574
		17:03:00	4.74333	0.011854
		17:04:00	4.77333	-0.438596
		17:05:00	4.74833	-0.62826
		17:06:00	4.76833	-0.995733
		17:07:00	4.78333	-1.56472
		17:08:00	4.77333	-2.18113
		17:09:00	4.83167	-2.29967
		17:10:00	4.805	-1.83736
		17:11:00	4.74833	-1.6477
		17:12:00	4.66	-1.97961
		17:13:00	4.68	-2.21669
		17:14:00	4.64167	-2.32338
		17:15:00	4.68	-2.38265
		17:16:00	4.65167	-2.51304
		17:17:00	4.64	-2.86866
		17:18:00	4.63	-2.91607
		17:19:00	4.68	-2.90422
		17:20:00	4.48667	-2.93978
		17:21:00	4.395	-2.88051
		17:22:00	4.48	-2.89237
		17:23:00	4.38833	-3.02276
		17:24:00	4.55167	-3.48506
		17:25:00	4.36833	-3.52063
		17:26:00	4.38	-3.63917
		17:27:00	4.36833	-3.82883
		17:28:00	4.38167	-3.55619
		17:29:00	4.46333	-4.00664
		17:30:00	4.32167	-3.42579
		17:31:00	4.22167	-3.2954
		17:32:00	4.29667	-2.95164
		17:33:00	4.35667	-3.04647
		17:34:00	4.32	-3.01091
		17:35:00	4.23	-2.97534
		17:36:00	4.09333	-2.72641
		17:37:00	4.025	-3.16501
		17:38:00	4	-3.55619
		17:39:00	3.92	-3.33096
		17:40:00	3.94833	-3.54433
		17:41:00	4.035	-2.77383
		17:42:00	4.11167	-2.34708
		17:43:00	4.16833	-1.92034
		17:44:00	4.11667	-2.19298
		17:45:00	4.08333	-2.34708
		17:46:00	4.01	-2.5486
		17:47:00	3.88	-2.50119
		17:48:00	3.96667	-2.60787
		17:49:00	4.01	-2.97534
		17:50:00	3.985	-3.1413
		17:51:00	4.12167	-2.52489
		17:52:00	3.88667	-2.50119
		17:53:00	3.75	-3.16501
		17:54:00	3.71333	-4.27928
		17:55:00	3.725	-4.69417
		17:56:00	3.51667	-5.3817
		17:57:00	3.61667	-5.65434
		17:58:00	3.46167	-6.19962
		17:59:00	3.1	-5.77288
		18:00:00	3.43333	-4.81271
		18:01:00	3.61333	-3.86439
		18:02:00	3.615	-4.42153
		18:03:00	3.56167	-4.43338
		18:04:00	3.24167	-5.15647
		18:05:00	3.095	-5.59507
		18:06:00	3.26333	-5.48838
		18:07:00	3.34667	-5.72546
		18:08:00	3.065	-6.09294
		18:09:00	3.31667	-5.98625
		18:10:00	2.68167	-5.83215
		18:11:00	2.46667	-5.98625
		18:12:00	2.65333	-6.05737
		18:13:00	2.68167	-6.02181
		18:14:00	2.87667	-5.844
		18:15:00	2.59667	-5.83215
		18:16:00	2.01667	-6.29445
		18:17:00	1.96667	-6.11664
		18:18:00	1.94333	-5.47653
		18:19:00	1.77667	-4.95495
		18:20:00	2.20833	-4.67046
		18:21:00	2.30333	-4.16074
		18:22:00	2.31	-3.75771
		18:23:00	2.36167	-2.9872
		18:24:00	2.13333	-3.1413
		18:25:00	1.95333	-3.50877
		18:26:00	1.94167	-3.734
		18:27:00	1.92833	-4.18445
		18:28:00	1.81	-4.36226
		18:29:00	1.885	-4.33855
		18:30:00	2.02333	-4.25557
		18:31:00	2.155	-4.07776
		18:32:00	1.705	-3.87624
		18:33:00	1.6	-3.01091
		18:34:00	1.74667	-3.05832
		18:35:00	1.455	-3.41394
		18:36:00	1.66333	-3.94737
		18:37:00	1.74667	-4.01849
		18:38:00	1.98833	-4.38596
		18:39:00	1.75667	-4.43338
		18:40:00	1.32833	-4.6349
		18:41:00	1.7	-4.46894
		18:42:00	1.5	-4.68231
		18:43:00	1.28833	-4.76529
		18:44:00	1.36333	-4.67046
		18:45:00	1.57667	-4.16074
		18:46:00	1.46833	-3.71029
		18:47:00	1.34333	-3.39023
		18:48:00	1.55833	-2.99905
		18:49:00	1.41167	-1.50545
		18:50:00	1.65833	-1.41062
		18:51:00	1.46	-1.39877
		18:52:00	1.43167	-1.60028
		18:53:00	1.335	-1.83736
		18:54:00	1.09833	-2.18113
		18:55:00	1.185	-2.21669
		18:56:00	1.34833	-2.63158
		18:57:00	0.955	-2.64343
		18:58:00	1.06667	-2.45377
		18:59:00	1.07833	-2.07444
		19:00:00	0.878333	-1.77809
		19:01:00	1.29333	-1.77809
		19:02:00	1.28167	-1.87293
		19:03:00	1.07833	-1.16169
		19:04:00	0.935	-0.746799
		19:05:00	0.838333	-0.462304
		19:06:00	1.14833	-0.11854
		19:07:00	1.07833	-0.960171
		19:08:00	0.871667	-1.62399
		19:09:00	0.628333	-2.32338
		19:10:00	0.923333	-2.61972
		19:11:00	0.746667	-3.18872
		19:12:00	0.926667	-3.08203
		19:13:00	0.856667	-2.76197
		19:14:00	1.20333	-2.61972
		19:15:00	1.20333	-2.56046
		19:16:00	1.10333	-2.82124
		19:17:00	0.755	-2.89237
		19:18:00	0.455	-3.03461
		19:19:00	0.353333	-2.92793
		19:20:00	0.175	-2.78568
		19:21:00	0.26	-2.79753
		19:22:00	0.478333	-2.69085
		19:23:00	0.723333	-1.83736
		19:24:00	0.873333	-1.29208
		19:25:00	0.92	-0.723092
		19:26:00	0.743333	-0.770507
		19:27:00	0.506667	-1.12613
		19:28:00	0.156667	-1.57658
		19:29:00	0.0783333	-1.84922
		19:30:00	0	-1.86107
		19:31:00	-0.0183333	-1.97961
		19:32:00	-0.0633333	-2.07444
		19:33:00	-0.0316667	-1.35135
		19:34:00	0.305	-1.03129
		19:35:00	0.325	-1.13798
		19:36:00	0.528333	-1.24467
		19:37:00	0.925	-1.14983
		19:38:00	0.421667	-0.817923
		19:39:00	0.323333	-0.841631
		19:40:00	-0.025	-0.154101
		19:41:00	0.26	-0.248933
		19:42:00	0.453333	-0.248933
		19:43:00	-0.615	-0.557136
		19:44:00	0.275	-0.403035
		19:45:00	0.44	-0.533428
		19:46:00	0.508333	-0.68753
		19:47:00	0.318333	-1.24467
		19:48:00	-0.115	-1.35135
		19:49:00	0.116667	-1.41062
		19:50:00	0.0716667	-1.12613
		19:51:00	-0.0516667	-0.580844
		19:52:00	0.00166667	-0.794215
		19:53:00	-0.258333	-0.806069
		19:54:00	-0.158333	-0.936463
		19:55:00	-0.671667	-1.62399
		19:56:00	-0.133333	-0.924609
		19:57:00	-0.0916667	-0.343765
		19:58:00	0.0466667	-0.154101
		19:59:00	-0.0816667	0.0474158
		20:00:00	-0.12	-0.426743
		20:01:00	-0.428333	-1.35135
		20:02:00	-0.415	-1.87293
		20:03:00	-0.213333	-2.20484
		20:04:00	-0.185	-2.06259
		20:05:00	-0.23	-1.73068
		20:06:00	-0.203333	-1.06686
		20:07:00	-0.0566667	-0.414889
		20:08:00	0.188333	-1.14983
		20:09:00	-0.0133333	-1.89663
		20:10:00	-0.19	-2.52489
		20:11:00	-0.435	-2.8331
		20:12:00	-0.328333	-3.02276
		20:13:00	-0.275	-3.18872
		20:14:00	-0.106667	-3.12945
		20:15:00	-0.0766667	-2.89237
		20:16:00	-0.0333333	-2.90422
		20:17:00	0.116667	-2.52489
		20:18:00	0.0516667	-2.58416
		20:19:00	-0.085	-2.78568
		20:20:00	-0.245	-2.63158
		20:21:00	-0.171667	-2.25225
		20:22:00	-0.38	-2.47748
		20:23:00	-0.4	-2.37079
		20:24:00	-0.518333	-2.47748
		20:25:00	-0.473333	-2.61972
		20:26:00	-0.611667	-2.20484
		20:27:00	-0.583333	-2.37079
		20:28:00	-0.641667	-2.38265
		20:29:00	-0.631667	-2.61972
		20:30:00	-0.685	-2.73826
		20:31:00	-0.776667	-2.75012
		20:32:00	-0.696667	-3.04647
		20:33:00	-0.363333	-2.89237
		20:34:00	-0.42	-2.88051
		20:35:00	-0.256667	-2.9872
		20:36:00	-0.161667	-2.93978
		20:37:00	-0.208333	-2.67899
		20:38:00	-0.255	-2.07444
		20:39:00	-0.255	-1.46989
		20:40:00	-0.243333	-1.30394
		20:41:00	-0.085	-1.52916
		20:42:00	-0.396667	-1.56472
		20:43:00	-0.383333	-1.77809
		20:44:00	-0.616667	-1.81366
		20:45:00	-0.301667	-2.0863
		20:46:00	-0.388333	-1.24467
		20:47:00	-0.338333	-1.2091
		20:48:00	-0.511667	-1.8018
		20:49:00	-0.453333	-2.01517
		20:50:00	-0.615	-2.02703
		20:51:00	-0.611667	-2.2404
		20:52:00	-0.651667	-2.27596
		20:53:00	-0.795	-2.00332
		20:54:00	-0.805	-2.09815
		20:55:00	-0.65	-1.96776
		20:56:00	-0.775	-1.48174
		20:57:00	-0.743333	-0.414889
		20:58:00	-0.646667	-0.486012
		20:59:00	-0.9	-0.426743
		21:00:00	-0.613333	-0.711238
		21:01:00	-0.57	-0.272641
		21:02:00	-0.558333	-0.640114
		21:03:00	-0.865	-0.829777
		21:04:00	-1.33167	-0.497866
		21:05:00	-1.18833	-1.31579
		21:06:00	-1.21	-1.9559
		21:07:00	-1.25333	-1.99147
		21:08:00	-1.56833	-2.09815
		21:09:00	-1.36333	-2.45377
		21:10:00	-1.02667	-2.7027
		21:11:00	-1.005	-2.76197
		21:12:00	-1.265	-2.56046
		21:13:00	-1.33	-2.51304
		21:14:00	-1.24	-2.38265
		21:15:00	-1.32833	-2.14557
		21:16:00	-1.03167	-1.14983
		21:17:00	-1.21833	-0.604552
		21:18:00	-1.075	-1.46989
		21:19:00	-1.40333	-1.68326
		21:20:00	-1.27167	-1.83736
		21:21:00	-1.29167	-1.87293
		21:22:00	-1.25167	-1.43433
		21:23:00	-1.60333	-0.462304
		21:24:00	-1.59	-0.154101
		21:25:00	-1.78833	-0.486012
		21:26:00	-1.63667	-1.10242
		21:27:00	-1.55833	-1.11427
		21:28:00	-1.47667	-0.545282
		21:29:00	-1.46333	-0.960171
		21:30:00	-1.55167	-0.877193
		21:31:00	-1.43	-0.142248
		21:32:00	-1.53833	-1.23281
		21:33:00	-1.55167	-1.45804
		21:34:00	-1.75833	-1.51731
		21:35:00	-1.58	-1.52916
		21:36:00	-1.48333	-1.86107
		21:37:00	-1.385	-1.9559
		21:38:00	-1.33667	-2.00332
		21:39:00	-1.23667	-2.07444
		21:40:00	-1.53833	-1.88478
		21:41:00	-1.605	-1.46989
		21:42:00	-1.385	-1.65955
		21:43:00	-1.28833	-1.3395
		21:44:00	-1.40833	-0.296349
		21:45:00	-1.47833	0.0711238
		21:46:00	-1.64167	-0.320057
		21:47:00	-1.4	-0.877193
		21:48:00	-1.34333	-1.63585
		21:49:00	-1.345	-1.83736
		21:50:00	-1.42833	-1.86107
		21:51:00	-1.25667	-1.81366
		21:52:00	-1.40667	-1.83736
		21:53:00	-1.535	-1.58843
		21:54:00	-1.56	-1.45804
		21:55:00	-1.635	-1.14983
		21:56:00	-1.45667	-1.44618
		21:57:00	-1.48667	-1.26837
		21:58:00	-1.26667	-1.37506
		21:59:00	-1.32667	-1.70697
		22:00:00	-1.36333	-1.61214
		22:01:00	-1.56333	-1.82551
		22:02:00	-1.86	-2.01517
		22:03:00	-1.62167	-1.83736
		22:04:00	-1.66167	-1.9322
		22:05:00	-1.64333	-1.99147
		22:06:00	-1.38667	-2.11
		22:07:00	-1.985	-1.61214
		22:08:00	-1.37	-1.58843
		22:09:00	-1.40667	-0.889047
		22:10:00	-1.345	-0.770507
		22:11:00	-1.34333	-1.055
		22:12:00	-1.19167	-1.07871
		22:13:00	-1.47667	-1.23281
		22:14:00	-1.39833	-1.48174
		22:15:00	-1.53333	-1.43433
		22:16:00	-1.29167	-0.213371
		22:17:00	-1.62333	0.130394
		22:18:00	-1.74333	1.41062
		22:19:00	-1.525	2.15742
		22:20:00	-1.69167	1.74253
		22:21:00	-1.62333	1.52916
		22:22:00	-1.825	1.71882
		22:23:00	-1.615	1.07871
		22:24:00	-1.94667	0.142248
		22:25:00	-1.49	-0.165955
		22:26:00	-1.895	-0.426743
		22:27:00	-1.85333	0.486012
		22:28:00	-2.11833	0.154101
		22:29:00	-2.04167	-0.900901
		22:30:00	-2.04667	-1.37506
		22:31:00	-2.025	-1.82551
		22:32:00	-2.03167	-2.29967
		22:33:00	-1.86667	-2.43006
		22:34:00	-2.07667	-2.40635
		22:35:00	-2.01	-1.48174
		22:36:00	-1.68333	0.0592698
		22:37:00	-2.10833	0.521574
		22:38:00	-1.885	-0.45045
		22:39:00	-1.63	-1.11427
		22:40:00	-2.04167	-1.61214
		22:41:00	-1.54167	-2.00332
		22:42:00	-1.85	-1.83736
		22:43:00	-1.82667	-2.01517
		22:44:00	-1.46667	-1.89663
		22:45:00	-1.75	-0.817923
		22:46:00	-1.66667	0.154101
		22:47:00	-1.69	0.640114
		22:48:00	-1.66667	-0.272641
		22:49:00	-1.8	-1.19725
		22:50:00	-1.575	-1.56472
		22:51:00	-1.61167	-1.97961
		22:52:00	-1.59333	-2.09815
		22:53:00	-1.60167	-2.21669
		22:54:00	-1.58167	-1.87293
		22:55:00	-1.66	-1.86107
		22:56:00	-1.48667	-1.87293
		22:57:00	-1.81667	-2.00332
		22:58:00	-1.60167	-1.60028
		22:59:00	-1.79833	-0.948317
		23:00:00	-2.01	-0.924609
		23:01:00	-1.77833	-0.391181
		23:02:00	-1.99667	0.0592698
		23:03:00	-2.325	0.414889
		23:04:00	-2.46167	1.12613
		23:05:00	-2.19667	0.0829777
		23:06:00	-2.34333	-0.521574
		23:07:00	-2.225	-1.04315
		23:08:00	-2.32	-1.35135
		23:09:00	-2.215	-1.50545
		23:10:00	-2.03	-1.67141
		23:11:00	-2.42333	-1.70697
		23:12:00	-2.46833	-1.65955
		23:13:00	-2.47833	-1.70697
		23:14:00	-2.39667	-1.75439
		23:15:00	-2.47667	-2.09815
		23:16:00	-2.405	-1.75439
		23:17:00	-2.28833	-0.912755
		23:18:00	-2.15167	0.154101
		23:19:00	-2.09833	0.877193
		23:20:00	-2.15667	1.25652
		23:21:00	-2.51	0.746799
		23:22:00	-2.17	0.0355619
		23:23:00	-2.26333	-0.0829777
		23:24:00	-2.29167	0.462304
		23:25:00	-2.27667	2.09815
		23:26:00	-2.35833	2.33523
		23:27:00	-2.455	0.604552
		23:28:00	-2.50167	-0.011854
		23:29:00	-2.47833	0.699384
		23:30:00	-2.59167	1.4936
		23:31:00	-2.41167	1.67141
		23:32:00	-2.37167	1.42248
		23:33:00	-2.33167	1.24467
		23:34:00	-2.45	-0.45045
		23:35:00	-2.38667	-1.24467
		23:36:00	-2.33667	-1.75439
		23:37:00	-2.47	-1.2091
		23:38:00	-2.44333	-1.43433
		23:39:00	-2.40833	-1.17354
		23:40:00	-2.665	-0.355619
		23:41:00	-2.61333	0.213371
		23:42:00	-2.58833	0.0829777
		23:43:00	-2.64833	-0.557136
		23:44:00	-2.56	-1.42248
		23:45:00	-2.37333	-1.51731
		23:46:00	-2.72167	-1.81366
		23:47:00	-2.93167	-2.03888
		23:48:00	-2.76333	-1.97961
		23:49:00	-2.90833	-1.90849
		23:50:00	-2.63	-2.14557
		23:51:00	-2.66167	-2.45377
		23:52:00	-2.62333	-2.20484
		23:53:00	-2.41667	-2.15742
		23:54:00	-2.25167	-1.82551
		23:55:00	-2.32333	-1.41062
		23:56:00	-2.54833	0.0829777
		23:57:00	-2.31333	0.237079
		23:58:00	-2.54667	-0.177809
		23:59:00	-2.16167	-0.237079
	2016-02-04	00:00:00	-2.62833	0.0948317
		00:01:00	-2.39333	-0.343765
		00:02:00	-2.33	-0.50972
		00:03:00	-2.365	-0.343765
		00:04:00	-2.74833	-0.011854
		00:05:00	-2.42667	0.723092
		00:06:00	-2.22333	1.63585
		00:07:00	-2.54333	1.94405
		00:08:00	-2.60333	1.57658
		00:09:00	-2.60667	0.426743
		00:10:00	-2.74167	0.403035
		00:11:00	-2.26333	-0.0592698
		00:12:00	-2.66	-0.414889
		00:13:00	-2.335	-0.462304
		00:14:00	-2.60333	-0.0355619
		00:15:00	-2.46333	0.106686
		00:16:00	-2.27667	-0.011854
		00:17:00	-2.575	-0.154101
		00:18:00	-2.885	-0.189663
		00:19:00	-2.74833	-0.782361
		00:20:00	-2.725	-1.16169
		00:21:00	-2.44167	-0.56899
		00:22:00	-2.75167	-0.924609
		00:23:00	-2.745	-1.03129
		00:24:00	-2.46	5.98625
		00:25:00	-2.56333	2.66714
		00:26:00	-2.50667	0.320057
		00:27:00	-2.42833	-0.11854
		00:28:00	-2.76167	-0.651968
		00:29:00	-2.55833	-1.11427
		00:30:00	-2.74167	-1.10242
		00:31:00	-2.77833	-1.36321
		00:32:00	-2.69833	-1.09056
		00:33:00	-2.93167	0.68753
		00:34:00	-2.78667	2.29967
		00:35:00	-2.76	2.07444
		00:36:00	-3.055	0.770507
		00:37:00	-3.32167	0.0355619
		00:38:00	-3.60167	-0.331911
		00:39:00	-3.28167	-0.746799
		00:40:00	-3.13667	-0.877193
		00:41:00	-3.30667	-0.924609
		00:42:00	-3.28667	-1.37506
		00:43:00	-2.97667	-1.71882
		00:44:00	-2.80167	-1.61214
		00:45:00	-2.75333	-0.877193
		00:46:00	-2.66667	0.853485
		00:47:00	-3.05333	2.19298
		00:48:00	-2.88	1.83736
		00:49:00	-2.80833	2.11
		00:50:00	-3.13667	0.711238
		00:51:00	-2.95	-0.0355619
		00:52:00	-3.13667	-0.189663
		00:53:00	-3.34167	-0.260787
		00:54:00	-3.30167	-0.770507
		00:55:00	-2.995	-0.912755
		00:56:00	-2.89167	-0.0948317
		00:57:00	-2.935	0.746799
		00:58:00	-3.19167	0.0237079
		00:59:00	-3.39667	0.189663
		01:00:00	-3.36	0.746799
		01:01:00	-3.08667	1.67141
		01:02:00	-2.88167	2.63158
		01:03:00	-2.84167	3.63917
		01:04:00	-3.02833	2.27596
		01:05:00	-3.20667	1.71882
		01:06:00	-3.035	1.6477
		01:07:00	-3.06833	0.331911
		01:08:00	-3.16333	0.853485
		01:09:00	-3.10667	1.97961
		01:10:00	-3.12667	1.3395
		01:11:00	-3.06667	0.0237079
		01:12:00	-3.1	-0.403035
		01:13:00	-2.865	-1.06686
		01:14:00	-2.81333	-1.07871
		01:15:00	-2.79833	-0.367473
		01:16:00	-2.815	0.829777
		01:17:00	-3.08167	0.651968
		01:18:00	-2.815	-0.426743
		01:19:00	-3.11833	-0.616406
		01:20:00	-3.215	-1.22096
		01:21:00	-3.305	-1.75439
		01:22:00	-3.29667	-1.9559
		01:23:00	-3.29	-2.27596
		01:24:00	-3.07333	-2.13371
		01:25:00	-3.05667	-1.9322
		01:26:00	-3.105	-1.88478
		01:27:00	-2.98833	-1.2091
		01:28:00	-3.19	-0.853485
		01:29:00	-3.145	-1.28023
		01:30:00	-3.3	-1.14983
		01:31:00	-3.18833	0.651968
		01:32:00	-3.45	0.983879
		01:33:00	-3.56833	-0.331911
		01:34:00	-3.23167	-0.68753
		01:35:00	-3.53667	-0.225225
		01:36:00	-3.70667	0.995733
		01:37:00	-3.46667	1.03129
		01:38:00	-3.27333	2.12186
		01:39:00	-3.16333	1.44618
		01:40:00	-3.415	0.675676
		01:41:00	-3.40333	0.0948317
		01:42:00	-3.58833	-0.237079
		01:43:00	-3.64667	-0.734945
		01:44:00	-3.65667	-0.983879
		01:45:00	-3.18333	-1.10242
		01:46:00	-3.25333	-1.07871
		01:47:00	-3.41333	-1.38691
		01:48:00	-3.33167	-1.12613
		01:49:00	-3.22667	-0.616406
		01:50:00	-3.375	-0.580844
		01:51:00	-3.395	-0.604552
		01:52:00	-2.95667	-0.758653
		01:53:00	-3.35833	-0.331911
		01:54:00	-3.51167	0.272641
		01:55:00	-3.43833	0.248933
		01:56:00	-3.29167	0.154101
		01:57:00	-3.23833	-0.331911
		01:58:00	-3.10833	-0.557136
		01:59:00	-3.15	-0.56899
		02:00:00	-3.40333	-1.055
		02:01:00	-3.19667	-0.877193
		02:02:00	-3.23167	-0.948317
		02:03:00	-3.52667	-0.948317
		02:04:00	-3.22833	-1.2091
		02:05:00	-3.595	-0.853485
		02:06:00	-3.48833	-1.01944
		02:07:00	-3.33333	-1.03129
		02:08:00	-3.38	-0.853485
		02:09:00	-3.23167	-1.03129
		02:10:00	-3.29833	-0.272641
		02:11:00	-3.185	-0.11854
		02:12:00	-3.19	-0.474158
		02:13:00	-3.26667	-0.734945
		02:14:00	-3.27667	-0.817923
		02:15:00	-3.44833	-0.983879
		02:16:00	-3.28	-1.03129
		02:17:00	-3.13	-0.557136
		02:18:00	-3.23333	0.56899
		02:19:00	-3.49833	0.675676
		02:20:00	-3.22667	0.50972
		02:21:00	-3.385	1.97961
		02:22:00	-3.55333	2.84495
		02:23:00	-3.24833	2.58416
		02:24:00	-3.365	2.00332
		02:25:00	-3.29	2.59602
		02:26:00	-3.14167	3.61546
		02:27:00	-3.05667	4.5045
		02:28:00	-3.41333	3.30725
		02:29:00	-3.54167	1.56472
		02:30:00	-3.05167	0.924609
		02:31:00	-3.25667	0.580844
		02:32:00	-3.24833	0.616406
		02:33:00	-3.22667	0.557136
		02:34:00	-3.035	0.723092
		02:35:00	-2.95667	0.663822
		02:36:00	-3.14167	1.09056
		02:37:00	-3.13333	1.51731
		02:38:00	-3.445	2.41821
		02:39:00	-3.35833	2.60787
		02:40:00	-3.09167	1.84922
		02:41:00	-3.20167	1.48174
		02:42:00	-3.13167	0.889047
		02:43:00	-3.14833	0.699384
		02:44:00	-3.31	0.711238
		02:45:00	-3.37833	0.889047
		02:46:00	-3.30667	0.865339
		02:47:00	-3.32	1.00759
		02:48:00	-3.25667	0.782361
		02:49:00	-3.20167	0.699384
		02:50:00	-3.37667	0.545282
		02:51:00	-3.36833	1.41062
		02:52:00	-3.44667	1.94405
		02:53:00	-3.51167	0.604552
		02:54:00	-3.57333	-0.0711238
		02:55:00	-3.43833	-0.557136
		02:56:00	-3.45833	-0.45045
		02:57:00	-3.41	0.45045
		02:58:00	-3.29333	1.69512
		02:59:00	-3.29167	2.15742
		03:00:00	-3.37	2.0863
		03:01:00	-3.125	3.91181
		03:02:00	-3.19	4.1963
		03:03:00	-3.33667	4.05405
		03:04:00	-3.165	2.93978
		03:05:00	-3.32	1.54101
		03:06:00	-3.58333	0.50972
		03:07:00	-3.49	-0.355619
		03:08:00	-3.59167	-1.73068
		03:09:00	-3.68167	-2.59602
		03:10:00	-3.59667	-2.82124
		03:11:00	-3.72667	-2.84495
		03:12:00	-3.95333	-2.88051
		03:13:00	-3.85	-3.09388
		03:14:00	-3.705	-3.25984
		03:15:00	-3.44	-3.30725
		03:16:00	-3.50333	-2.91607
		03:17:00	-3.63667	-2.89237
		03:18:00	-3.63167	-2.96349
		03:19:00	-3.64833	-2.72641
		03:20:00	-3.52833	-2.32338
		03:21:00	-3.66	-2.3945
		03:22:00	-3.60667	-2.56046
		03:23:00	-3.32333	-2.29967
		03:24:00	-3.32667	-1.60028
		03:25:00	-3.47	-1.43433
		03:26:00	-3.69667	-1.71882
		03:27:00	-3.61	-1.8018
		03:28:00	-3.76167	-1.63585
		03:29:00	-3.54833	-1.73068
		03:30:00	-3.71333	-1.1854
		03:31:00	-3.635	-1.22096
		03:32:00	-3.54667	-0.794215
		03:33:00	-3.735	0.177809
		03:34:00	-3.64833	0.853485
		03:35:00	-3.57667	0.0948317
		03:36:00	-3.40167	0.0829777
		03:37:00	-3.375	0.296349
		03:38:00	-3.81833	0.201517
		03:39:00	-3.755	0.45045
		03:40:00	-3.67	0.296349
		03:41:00	-3.47833	0.296349
		03:42:00	-3.82667	-0.521574
		03:43:00	-3.64167	-0.521574
		03:44:00	-3.89167	-0.782361
		03:45:00	-3.84833	-0.841631
		03:46:00	-3.86	-1.2091
		03:47:00	-3.76167	-1.44618
		03:48:00	-3.84333	-1.31579
		03:49:00	-3.485	-0.746799
		03:50:00	-3.92	-0.248933
		03:51:00	-3.935	-0.343765
		03:52:00	-3.78333	-0.130394
		03:53:00	-3.72833	-0.0829777
		03:54:00	-3.75	-0.011854
		03:55:00	-3.84333	-0.331911
		03:56:00	-3.78167	-0.56899
		03:57:00	-3.74333	-0.237079
		03:58:00	-3.765	0
		03:59:00	-3.85833	1.84922
		04:00:00	-3.86167	2.34708
		04:01:00	-3.905	0.924609
		04:02:00	-3.60333	-0.0829777
		04:03:00	-4.15833	-0.782361
		04:04:00	-4.09167	-1.41062
		04:05:00	-4.09	-1.50545
		04:06:00	-4.11	-1.39877
		04:07:00	-3.955	-1.37506
		04:08:00	-3.80833	0.414889
		04:09:00	-4.08	1.51731
		04:10:00	-4.18167	0.165955
		04:11:00	-3.85	-0.936463
		04:12:00	-4.09167	-1.26837
		04:13:00	-3.92333	-1.52916
		04:14:00	-3.64167	-1.00759
		04:15:00	-3.94	-1.23281
		04:16:00	-3.87167	-1.1854
		04:17:00	-3.71333	-0.189663
		04:18:00	-4.08667	0.877193
		04:19:00	-3.92167	0.912755
		04:20:00	-3.915	1.30394
		04:21:00	-4.04	1.77809
		04:22:00	-3.98667	1.55287
		04:23:00	-4.22833	2.11
		04:24:00	-4.25667	0.284495
		04:25:00	-4.19333	-0.663822
		04:26:00	-4.38	-0.948317
		04:27:00	-4.02333	-1.45804
		04:28:00	-4.16	-1.68326
		04:29:00	-4.00667	-1.86107
		04:30:00	-4.075	-1.83736
		04:31:00	-3.88167	-1.9559
		04:32:00	-3.87167	-1.92034
		04:33:00	-4.25833	-1.62399
		04:34:00	-3.79667	-0.948317
		04:35:00	-4.41167	-0.403035
		04:36:00	-3.88667	-1.06686
		04:37:00	-4.155	-1.07871
		04:38:00	-3.88833	-1.36321
		04:39:00	-3.76	-0.284495
		04:40:00	-4.455	0.154101
		04:41:00	-4.21333	-0.0711238
		04:42:00	-4.10167	-0.284495
		04:43:00	-4.07833	-0.0948317
		04:44:00	-4.12667	1.03129
		04:45:00	-4.06833	1.24467
		04:46:00	-4.18833	0.462304
		04:47:00	-4.07	-0.331911
		04:48:00	-3.935	-0.865339
		04:49:00	-3.87167	-1.1854
		04:50:00	-3.90833	-0.936463
		04:51:00	-3.92333	-0.924609
		04:52:00	-3.66667	-0.580844
		04:53:00	-4.06667	-0.616406
		04:54:00	-4.295	-0.651968
		04:55:00	-3.87833	0.0237079
		04:56:00	-4.55	0.426743
		04:57:00	-4.44833	-0.0948317
		04:58:00	-4.28833	-0.616406
		04:59:00	-4.01	0.355619
		05:00:00	-4.22167	1.16169
		05:01:00	-4.34667	1.6477
		05:02:00	-4.39333	0.841631
		05:03:00	-3.94667	-0.106686
		05:04:00	-4.00833	-0.260787
		05:05:00	-4.035	-0.640114
		05:06:00	-3.93333	-0.106686
		05:07:00	-4.03167	0.580844
		05:08:00	-4.01	0.367473
		05:09:00	-4.04833	0.011854
		05:10:00	-4.43167	-0.403035
		05:11:00	-4.235	-0.912755
		05:12:00	-4.11	-0.995733
		05:13:00	-3.82	-0.592698
		05:14:00	-4.545	-0.486012
		05:15:00	-4.135	-0.521574
		05:16:00	-4.26833	-0.995733
		05:17:00	-4.495	-1.28023
		05:18:00	-4.05333	-1.22096
		05:19:00	-4.065	-1.17354
		05:20:00	-4.17333	-1.54101
		05:21:00	-4.205	-1.45804
		05:22:00	-4	-1.25652
		05:23:00	-4.27667	-1.25652
		05:24:00	-4.18667	-1.16169
		05:25:00	-4.18333	-1.19725
		05:26:00	-4.35833	-0.154101
		05:27:00	-4.02333	0.972025
		05:28:00	-4.45167	2.40635
		05:29:00	-4.435	3.23613
		05:30:00	-4.41	3.80512
		05:31:00	-4.42	4.84827
		05:32:00	-4.31167	4.31484
		05:33:00	-4.47833	3.22428
		05:34:00	-4.80833	2.11
		05:35:00	-4.61167	0.201517
		05:36:00	-4.595	-0.711238
		05:37:00	-4.72	-1.04315
		05:38:00	-4.62333	-1.17354
		05:39:00	-4.54	-0.403035
		05:40:00	-4.42833	0.782361
		05:41:00	-4.46833	0.948317
		05:42:00	-4.37833	-0.142248
		05:43:00	-4.18	-0.900901
		05:44:00	-4.33167	-1.10242
		05:45:00	-4.37333	-1.28023
		05:46:00	-4.39333	-1.31579
		05:47:00	-4.485	-1.26837
		05:48:00	-4.48833	-1.14983
		05:49:00	-4.62333	-0.213371
		05:50:00	-4.51833	0.414889
		05:51:00	-4.61667	0.782361
		05:52:00	-4.50667	2.06259
		05:53:00	-4.68167	2.56046
		05:54:00	-4.64333	2.11
		05:55:00	-4.69333	0.782361
		05:56:00	-4.60833	-0.284495
		05:57:00	-4.56667	-1.055
		05:58:00	-4.45	-1.30394
		05:59:00	-4.61	-1.29208
		06:00:00	-4.49	-1.04315
		06:01:00	-4.63167	-0.331911
		06:02:00	-4.61667	-0.497866
		06:03:00	-4.69	-0.50972
		06:04:00	-4.59	0.391181
		06:05:00	-4.90167	0.960171
		06:06:00	-4.90167	2.77383
		06:07:00	-4.80667	2.92793
		06:08:00	-4.68833	3.10574
		06:09:00	-4.76667	3.81697
		06:10:00	-4.66333	4.61119
		06:11:00	-4.67	3.86439
		06:12:00	-4.87167	3.09388
		06:13:00	-4.665	2.19298
		06:14:00	-4.81167	0.343765
		06:15:00	-5.205	-0.438596
		06:16:00	-5.05167	-1.37506
		06:17:00	-5.175	-1.4936
		06:18:00	-5.555	-0.817923
		06:19:00	-5.05833	-0.545282
		06:20:00	-4.87	-0.403035
		06:21:00	-5.055	-0.177809
		06:22:00	-4.995	1.35135
		06:23:00	-4.965	1.90849
		06:24:00	-4.94667	1.9559
		06:25:00	-5.05167	1.13798
		06:26:00	-4.97833	1.17354
		06:27:00	-4.92	1.31579
		06:28:00	-4.95	1.42248
		06:29:00	-5.215	0.912755
		06:30:00	-5.16833	0.474158
		06:31:00	-4.90167	0.604552
		06:32:00	-5.11	0.770507
		06:33:00	-5.17667	2.63158
		06:34:00	-5.09333	4.6349
		06:35:00	-4.79833	4.6349
		06:36:00	-5.10333	4.88383
		06:37:00	-4.91333	3.65102
		06:38:00	-5.00333	3.6036
		06:39:00	-4.96833	3.61546
		06:40:00	-5.20167	3.67473
		06:41:00	-4.96833	3.75771
		06:42:00	-5.01167	4.18445
		06:43:00	-4.95167	5.52394
		06:44:00	-5.21333	7.1835
		06:45:00	-4.88833	9.19867
		06:46:00	-4.98167	8.523
		06:47:00	-5.47167	7.78805
		06:48:00	-5.41167	7.70507
		06:49:00	-5.42667	8.68895
		06:50:00	-5.36833	10.5026
		06:51:00	-5.12167	11.3679
		06:52:00	-5.10167	12.3874
		06:53:00	-4.92667	13.6913
		06:54:00	-4.80333	14.7108
		06:55:00	-4.51667	16.477
		06:56:00	-4.65333	16.9156
		06:57:00	-4.77833	17.2949
		06:58:00	-4.81667	16.1688
		06:59:00	-4.915	15.2205
		07:00:00	-4.74833	14.4618
		07:01:00	-5.09	14.4263
		07:02:00	-4.845	14.6515
		07:03:00	-4.79	15.019
		07:04:00	-4.755	15.5642
		07:05:00	-4.72167	16.7022
		07:06:00	-4.775	18.6937
		07:07:00	-4.61833	20.7918
		07:08:00	-4.78667	25.5453
		07:09:00	-4.72167	53.5443
		07:10:00	-4.50167	97.404
		07:11:00	-4.75	137.696
		07:12:00	-4.61667	152.276
		07:13:00	-4.615	156.223
		07:14:00	-4.67167	160.206
		07:15:00	-4.48667	163.442
		07:16:00	-3.92667	167.615
		07:17:00	-4.17667	170.863
		07:18:00	-4.37333	174.798
		07:19:00	-4.305	178.177
		07:20:00	-3.84	181.366
		07:21:00	-3.80833	184.756
		07:22:00	-4	188.608
		07:23:00	-3.30333	192.568
		07:24:00	-3.11333	195.59
		07:25:00	-2.93	199.502
		07:26:00	-2.88167	202.857
		07:27:00	-2.87833	205.951
		07:28:00	-2.79667	208.855
		07:29:00	-2.77167	211.344
		07:30:00	-2.8	213.928
		07:31:00	-2.71667	216.868
		07:32:00	-2.405	220.567
		07:33:00	-2.56167	223.696
		07:34:00	-3.04	226.98
		07:35:00	-2.755	230.654
		07:36:00	-2.65333	231.662
		07:37:00	-2.655	233.416
		07:38:00	-2.125	235.835
		07:39:00	-2.16667	238.561
		07:40:00	-2.09167	241.133
		07:41:00	-2.10833	243.931
		07:42:00	-1.89833	248.601
		07:43:00	-2.05	251.683
		07:44:00	-2.01833	256.84
		07:45:00	-1.90333	262.684
		07:46:00	-2.09167	267.105
		07:47:00	-2.02833	270.626
		07:48:00	-2.34167	273.518
		07:49:00	-2.195	274.763
		07:50:00	-2.04167	274.597
		07:51:00	-1.76167	273.566
		07:52:00	-1.98333	273.637
		07:53:00	-1.87667	290.398
		07:54:00	-1.74667	306.52
		07:55:00	-1.68833	322.7
		07:56:00	-1.57667	347.795
		07:57:00	-1.33833	375.865
		07:58:00	-1.50833	399.633
		07:59:00	-1.315	413.644
		08:00:00	-1.17833	421.385
		08:01:00	-0.998333	421.064
		08:02:00	-0.868333	411.498
		08:03:00	-0.95	406.069
		08:04:00	-0.95	394.915
		08:05:00	-0.843333	398.281
		08:06:00	-0.906667	402.466
		08:07:00	-0.858333	405.417
		08:08:00	-0.753333	407.183
		08:09:00	-0.745	415.019
		08:10:00	-0.866667	421.527
		08:11:00	-0.576667	427.157
		08:12:00	-0.615	432.741
		08:13:00	-0.441667	438.063
		08:14:00	-0.38	441.667
		08:15:00	-0.266667	444.085
		08:16:00	-0.333333	447.025
		08:17:00	-0.391667	450.356
		08:18:00	-0.225	454.066
		08:19:00	-0.005	457.409
		08:20:00	-0.108333	462.376
		08:21:00	0.025	466.477
		08:22:00	0.343333	468.966
		08:23:00	0.39	469.879
		08:24:00	0.261667	473.589
		08:25:00	0.451667	477.477
		08:26:00	0.565	480.204
		08:27:00	0.458333	481.626
		08:28:00	0.776667	480.014
		08:29:00	0.776667	480.346
		08:30:00	0.763333	484.507
		08:31:00	0.723333	487.707
		08:32:00	0.821667	489.45
		08:33:00	0.878333	493.717
		08:34:00	0.923333	496.728
		08:35:00	0.82	497.202
		08:36:00	0.85	499.123
		08:37:00	0.91	501.482
		08:38:00	0.91	506.721
		08:39:00	1.12667	506.33
		08:40:00	1.07	506.555
		08:41:00	1.27833	510.017
		08:42:00	1.295	515.481
		08:43:00	1.46167	519.761
		08:44:00	1.605	523.898
		08:45:00	1.64333	527.323
		08:46:00	1.41167	522.499
		08:47:00	1.65667	490.659
		08:48:00	1.73167	391.05
		08:49:00	1.81333	433.831
		08:50:00	1.70667	519.369
		08:51:00	1.91833	539.106
		08:52:00	1.81667	547.653
		08:53:00	2.235	548.435
		08:54:00	2.32833	551.126
		08:55:00	2.29333	554.73
		08:56:00	2.175	554.836
		08:57:00	1.985	558.594
		08:58:00	2.19	563.727
		08:59:00	2.49	564.426
		09:00:00	2.46167	560.763
		09:01:00	2.455	557.812
		09:02:00	2.43667	564.628
		09:03:00	2.47167	566.69
		09:04:00	2.27333	563.004
		09:05:00	2.57333	569.725
		09:06:00	2.295	566.69
		09:07:00	2.6	570.626
		09:08:00	2.53667	570.744
		09:09:00	2.66833	546.468
		09:10:00	2.89167	586.854
		09:11:00	3.02667	594.678
		09:12:00	2.95	601.802
		09:13:00	3	607.67
		09:14:00	3.01	592.722
		09:15:00	3.02	604.718
		09:16:00	3.275	619.002
[truncated: 8,084 more rows]

## Sheet: Indoor air temp.
		Average room temperature
Date	Time	Hut A [℃]	Hut B [℃]	Hut C [℃]
2016-02-03	00:00:00	20.2329	20.9122	21.2747
	00:01:00	20.2206	20.8822	21.2588
	00:02:00	20.1865	20.8061	21.1576
	00:03:00	20.1129	20.805	21.1506
	00:04:00	20.1218	20.7944	21.1524
	00:05:00	20.0888	20.775	21.1488
	00:06:00	20.0924	20.7706	21.1382
	00:07:00	20.0147	20.745	21.1318
	00:08:00	19.9971	20.6528	21.1276
	00:09:00	20.0065	20.6428	21.1294
	00:10:00	20.0035	20.6422	21.1388
	00:11:00	19.9394	20.6378	21.03
	00:12:00	19.9106	20.6539	21.0371
	00:13:00	19.9241	20.6394	21.0329
	00:14:00	19.9171	20.5422	21.0259
	00:15:00	19.8565	20.5456	21.0247
	00:16:00	19.8306	20.5233	21.0259
	00:17:00	19.8335	20.5439	21.0353
	00:18:00	19.84	20.5389	20.9618
	00:19:00	19.7412	20.4622	20.9653
	00:20:00	19.75	20.4422	20.9388		Reference
	00:21:00	19.7459	20.4411	20.9482		H.B. Kim, M. Mae, Y. Choi, T. Kiyota, Experimental analysis of thermal performance in buildings with shape-stabilized phase change materials, Energy Build. 152 (2017) 524–533.
	00:22:00	19.7618	20.4261	20.9382		http://doi:10.1016/j.enbuild.2017.07.076.
	00:23:00	19.7635	20.4361	20.9365
	00:24:00	19.6465	20.4528	20.9418
	00:25:00	19.6718	20.3689	20.94
	00:26:00	19.6729	20.3444	20.9453
	00:27:00	19.6776	20.3428	20.9388
	00:28:00	19.5865	20.3511	20.8535
	00:29:00	19.5888	20.3511	20.85
	00:30:00	19.5935	20.3483	20.8547
	00:31:00	19.5894	20.3472	20.8553
	00:32:00	19.5929	20.275	20.8535
	00:33:00	19.4971	20.2667	20.8518
	00:34:00	19.5012	20.2506	20.8529
	00:35:00	19.5065	20.2461	20.8529
	00:36:00	19.5153	20.2478	20.8553
	00:37:00	19.4853	20.2544	20.7529
	00:38:00	19.4124	20.1878	20.7512
	00:39:00	19.4218	20.1567	20.7506
	00:40:00	19.4218	20.1606	20.7529
	00:41:00	19.4118	20.1622	20.7529
	00:42:00	19.4059	20.1494	20.7576
	00:43:00	19.3259	20.155	20.76
	00:44:00	19.3347	20.0922	20.77
	00:45:00	19.3406	20.0983	20.7735
	00:46:00	19.3388	20.0839	20.6988
	00:47:00	19.3076	20.0667	20.6724
	00:48:00	19.2418	20.0722	20.6606
	00:49:00	19.2571	20.08	20.6624
	00:50:00	19.2547	20.0761	20.68
	00:51:00	19.2529	20.0056	20.6706
	00:52:00	19.2194	19.98	20.6735
	00:53:00	19.2271	19.9861	20.6806
	00:54:00	19.1612	19.9883	20.6859
	00:55:00	19.1665	19.9889	20.6224
	00:56:00	19.1676	20.0067	20.5924
	00:57:00	19.1665	19.9928	20.5929
	00:58:00	19.1447	19.9317	20.5871
	00:59:00	19.1347	19.9006	20.5912
	01:00:00	19.0747	19.9072	20.5906
	01:01:00	19.0871	19.9006	20.5935
	01:02:00	19.0806	19.8989	20.5976
	01:03:00	19.0741	19.9072	20.5994
	01:04:00	19.0676	19.9117	20.6029
	01:05:00	19.0671	19.9183	20.5341
	01:06:00	19.0018	19.8194	20.4976
	01:07:00	19.0012	19.8139	20.5041
	01:08:00	19.0006	19.8278	20.5006
	01:09:00	18.9976	19.8233	20.5
	01:10:00	19.0041	19.8228	20.5029
	01:11:00	18.9806	19.8244	20.5053
	01:12:00	18.9059	19.83	20.5012
	01:13:00	18.9106	19.7967	20.4971
	01:14:00	18.9088	19.73	20.4988
	01:15:00	18.9159	19.7161	20.4935
	01:16:00	18.8741	19.7389	20.4259
	01:17:00	18.8888	19.7117	20.3947
	01:18:00	18.8212	19.7339	20.4006
	01:19:00	18.8135	19.7272	20.3924
	01:20:00	18.8206	19.7378	20.3976
	01:21:00	18.8329	19.7178	20.3947
	01:22:00	18.8194	19.6461	20.3918
	01:23:00	18.8006	19.6306	20.3971
	01:24:00	18.7888	19.6489	20.4006
	01:25:00	18.7188	19.6411	20.4012
	01:26:00	18.7188	19.6328	20.3329
	01:27:00	18.7376	19.6422	20.3329
	01:28:00	18.7288	19.6406	20.3029
	01:29:00	18.7035	19.6217	20.3059
	01:30:00	18.7112	19.5556	20.3088
	01:31:00	18.65	19.5417	20.3035
	01:32:00	18.6524	19.5489	20.3188
	01:33:00	18.6506	19.5428	20.32
	01:34:00	18.6518	19.5517	20.3153
	01:35:00	18.65	19.5461	20.3124
	01:36:00	18.6212	19.5294	20.2382
	01:37:00	18.5553	19.5428	20.2412
	01:38:00	18.5629	19.4583	20.2224
	01:39:00	18.5494	19.4622	20.2118
	01:40:00	18.5565	19.4672	20.2188
	01:41:00	18.5624	19.4722	20.2153
	01:42:00	18.5365	19.47	20.2206
	01:43:00	18.5353	19.4667	20.2229
	01:44:00	18.4635	19.4439	20.2206
	01:45:00	18.4665	19.4511	20.2165
	01:46:00	18.4676	19.3556	20.1412
	01:47:00	18.4706	19.3722	20.1406
	01:48:00	18.4735	19.3667	20.1147
	01:49:00	18.45	19.3772	20.1194
	01:50:00	18.4341	19.3667	20.1182
	01:51:00	18.3741	19.3817	20.1188
	01:52:00	18.3706	19.3606	20.1118
	01:53:00	18.3706	19.3561	20.11
	01:54:00	18.3665	19.3606	20.1112
	01:55:00	18.3653	19.275	20.11
	01:56:00	18.3465	19.2817	20.1112
	01:57:00	18.3441	19.2872	20.0476
	01:58:00	18.2753	19.2817	20.0453
	01:59:00	18.2876	19.2717	20.0118
	02:00:00	18.2794	19.2867	20.0194
	02:01:00	18.2829	19.2839	20.0194
	02:02:00	18.28	19.2539	20.0176
	02:03:00	18.2753	19.2522	20.0153
	02:04:00	18.2329	19.1939	20.0182
	02:05:00	18.2576	19.19	20.0194
	02:06:00	18.1888	19.185	20.02
	02:07:00	18.1847	19.1856	20.0218
	02:08:00	18.1694	19.1972	19.9541
	02:09:00	18.1759	19.1844	19.9447
	02:10:00	18.1906	19.1906	19.9235
	02:11:00	18.1518	19.1689	19.9271
	02:12:00	18.15	19.1711	19.92
	02:13:00	18.0812	19.1128	19.9176
	02:14:00	18.0776	19.0972	19.9176
	02:15:00	18.0929	19.0994	19.9259
	02:16:00	18.0894	19.1061	19.9206
	02:17:00	18.0976	19.0878	19.9253
	02:18:00	18.0724	19.1033	19.9159
	02:19:00	18.0688	19.0883	19.8494
	02:20:00	17.9971	19.0817	19.8571
	02:21:00	18.0035	19.0778	19.8288
	02:22:00	18.0029	19.0083	19.8247
	02:23:00	18.0047	19.0022	19.8241
	02:24:00	18.0024	19.0083	19.8241
	02:25:00	17.9806	19.0139	19.8247
	02:26:00	17.9788	18.9961	19.8182
	02:27:00	17.9653	18.9944	19.82
	02:28:00	17.8912	18.9978	19.8159
	02:29:00	17.9024	18.9761	19.8153
	02:30:00	17.9024	18.9761	19.7488
	02:31:00	17.9076	18.9828	19.7412
	02:32:00	17.9124	18.99	19.7476
	02:33:00	17.8694	18.9133	19.7135
	02:34:00	17.8824	18.9261	19.7106
	02:35:00	17.8729	18.9078	19.7124
	02:36:00	17.8041	18.91	19.7147
	02:37:00	17.8047	18.9128	19.7188
	02:38:00	17.7882	18.8983	19.7318
	02:39:00	17.8018	18.8989	19.7135
	02:40:00	17.8129	18.8978	19.7194
	02:41:00	17.7718	18.8861	19.7194
	02:42:00	17.7682	18.8289	19.6465
	02:43:00	17.7818	18.8183	19.6459
	02:44:00	17.7853	18.8361	19.6047
	02:45:00	17.7218	18.8411	19.6194
	02:46:00	17.7153	18.8422	19.6212
	02:47:00	17.7106	18.8317	19.6247
	02:48:00	17.7147	18.805	19.6165
	02:49:00	17.6888	18.8017	19.6241
	02:50:00	17.6865	18.8156	19.6194
	02:51:00	17.6882	18.7361	19.6218
	02:52:00	17.6771	18.73	19.6194
	02:53:00	17.6247	18.7294	19.6276
	02:54:00	17.6106	18.7456	19.5618
	02:55:00	17.6259	18.7394	19.5276
	02:56:00	17.61	18.7278	19.5288
	02:57:00	17.5859	18.7422	19.5288
	02:58:00	17.5982	18.75	19.5247
	02:59:00	17.6059	18.7161	19.5347
	03:00:00	17.5941	18.7117	19.5335
	03:01:00	17.5265	18.7083	19.5318
	03:02:00	17.5176	18.6456	19.5271
	03:03:00	17.5171	18.6394	19.5241
	03:04:00	17.5141	18.6417	19.4582
	03:05:00	17.5294	18.6339	19.4624
	03:06:00	17.4829	18.6294	19.4241
	03:07:00	17.4976	18.6428	19.4312
	03:08:00	17.5053	18.6539	19.4276
	03:09:00	17.4318	18.6167	19.4271
	03:10:00	17.4406	18.6161	19.4335
	03:11:00	17.4382	18.6167	19.43
	03:12:00	17.4171	18.6178	19.4324
	03:13:00	17.4365	18.5528	19.4359
	03:14:00	17.4318	18.5556	19.4412
	03:15:00	17.4106	18.5583	19.3694
	03:16:00	17.4059	18.5467	19.3688
	03:17:00	17.4076	18.5544	19.3382
	03:18:00	17.3429	18.55	19.34
	03:19:00	17.3406	18.5578	19.3488
	03:20:00	17.3329	18.5294	19.3453
	03:21:00	17.3265	18.5239	19.3382
	03:22:00	17.3329	18.5178	19.3412
	03:23:00	17.3018	18.4683	19.3341
	03:24:00	17.3035	18.4478	19.3376
	03:25:00	17.3182	18.4567	19.3347
	03:26:00	17.3024	18.4511	19.3382
	03:27:00	17.2347	18.4517	19.2659
	03:28:00	17.2412	18.45	19.2582
	03:29:00	17.2376	18.4467	19.2341
	03:30:00	17.24	18.4589	19.2371
	03:31:00	17.2388	18.4261	19.2365
	03:32:00	17.2024	18.4172	19.2382
	03:33:00	17.2206	18.4256	19.2329
	03:34:00	17.2159	18.4261	19.2318
	03:35:00	17.2124	18.3633	19.2371
	03:36:00	17.1553	18.3572	19.2318
	03:37:00	17.1441	18.3689	19.2341
	03:38:00	17.1459	18.3622	19.2371
	03:39:00	17.1376	18.3572	19.1706
	03:40:00	17.14	18.3522	19.1676
	03:41:00	17.1182	18.3561	19.1335
	03:42:00	17.1294	18.3378	19.1418
	03:43:00	17.1235	18.3322	19.1412
	03:44:00	17.1176	18.3417	19.14
	03:45:00	17.0471	18.2578	19.1494
	03:46:00	17.0482	18.2767	19.1324
	03:47:00	17.0565	18.2617	19.1429
	03:48:00	17.0441	18.2683	19.1329
	03:49:00	17.0371	18.2661	19.1394
	03:50:00	17.0435	18.2811	19.1394
	03:51:00	17.0259	18.2783	19.0624
	03:52:00	17.0206	18.2944	19.0629
	03:53:00	17.0212	18.2356	19.0418
	03:54:00	17.0124	18.2439	19.0412
	03:55:00	16.9476	18.25	19.0429
	03:56:00	16.9376	18.255	19.0365
	03:57:00	16.9265	18.1728	19.0365
	03:58:00	16.9535	18.2428	19.0347
	03:59:00	16.9453	18.1617	19.0324
	04:00:00	16.9112	18.1694	19.0365
	04:01:00	16.9165	18.1772	19.0347
	04:02:00	16.9253	18.175	19.0418
	04:03:00	16.9218	18.1722	19.0324
	04:04:00	16.8376	18.1617	18.9653
	04:05:00	16.8482	18.1389	18.9753
	04:06:00	16.85	18.1567	18.9335
	04:07:00	16.8482	18.135	18.9447
	04:08:00	16.8194	18.1467	18.9388
	04:09:00	16.8241	18.1389	18.9394
	04:10:00	16.8229	18.0844	18.9482
	04:11:00	16.8182	18.0806	18.9512
	04:12:00	16.8147	18.0683	18.9476
	04:13:00	16.7324	18.0656	18.9488
	04:14:00	16.7459	18.0639	18.87
	04:15:00	16.7541	18.0689	18.8753
	04:16:00	16.7424	18.045	18.8771
	04:17:00	16.7282	18.0583	18.87
	04:18:00	16.7176	18.0283	18.8676
	04:19:00	16.7165	18.0583	18.8388
	04:20:00	16.7159	18.0344	18.8465
	04:21:00	16.7271	17.9839	18.8494
	04:22:00	16.7018	17.9794	18.8447
	04:23:00	16.6529	17.9789	18.8376
	04:24:00	16.6506	17.9833	18.8459
	04:25:00	16.6588	17.99	18.7682
	04:26:00	16.6494	17.9917	18.7671
	04:27:00	16.6118	17.985	18.7735
	04:28:00	16.6265	17.9411	18.7682
	04:29:00	16.6259	17.9528	18.77
	04:30:00	16.6282	17.9417	18.7476
	04:31:00	16.6265	17.9517	18.7494
	04:32:00	16.6294	17.9494	18.7429
	04:33:00	16.5541	17.875	18.7418
	04:34:00	16.5518	17.8761	18.7371
	04:35:00	16.5512	17.8828	18.7447
	04:36:00	16.5482	17.8722	18.7365
	04:37:00	16.5241	17.8883	18.7376
	04:38:00	16.5265	17.8756	18.6671
	04:39:00	16.5265	17.8472	18.6588
	04:40:00	16.5306	17.8583	18.6606
	04:41:00	16.5218	17.855	18.6612
	04:42:00	16.4547	17.8572	18.6312
	04:43:00	16.4647	17.8511	18.6365
	04:44:00	16.4494	17.7844	18.6359
	04:45:00	16.4553	17.7794	18.6235
	04:46:00	16.4288	17.7822	18.6324
	04:47:00	16.4341	17.7767	18.6259
	04:48:00	16.4306	17.7878	18.6282
	04:49:00	16.4312	17.7933	18.6353
	04:50:00	16.4241	17.7811	18.5606
	04:51:00	16.4259	17.7839	18.5535
	04:52:00	16.3665	17.7856	18.5588
	04:53:00	16.3471	17.755	18.5624
	04:54:00	16.3612	17.7428	18.54
	04:55:00	16.3612	17.765	18.5341
	04:56:00	16.3318	17.7467	18.5359
	04:57:00	16.3312	17.6744	18.5335
	04:58:00	16.3253	17.6872	18.5318
	04:59:00	16.33	17.685	18.5335
	05:00:00	16.3318	17.6756	18.5341
	05:01:00	16.3071	17.6778	18.4641
	05:02:00	16.2612	17.6811	18.4694
	05:03:00	16.2565	17.67	18.4688
	05:04:00	16.2629	17.6411	18.4712
	05:05:00	16.2635	17.6494	18.4641
	05:06:00	16.2241	17.6567	18.4335
	05:07:00	16.2288	17.6406	18.44
	05:08:00	16.2253	17.655	18.4453
	05:09:00	16.23	17.5656	18.4465
	05:10:00	16.2371	17.5839	18.4435
	05:11:00	16.2353	17.5706	18.4353
	05:12:00	16.1606	17.5744	18.3612
	05:13:00	16.1624	17.5694	18.3729
	05:14:00	16.1594	17.575	18.3753
	05:15:00	16.1259	17.5678	18.3718
	05:16:00	16.1406	17.57	18.3647
	05:17:00	16.1376	17.5344	18.3388
	05:18:00	16.1418	17.5583	18.3459
	05:19:00	16.1312	17.5372	18.3465
	05:20:00	16.1329	17.5439	18.3453
	05:21:00	16.1318	17.4689	18.3459
	05:22:00	16.0724	17.4728	18.3465
	05:23:00	16.0629	17.4611	18.3476
	05:24:00	16.0747	17.4728	18.3382
	05:25:00	16.04	17.4711	18.2729
	05:26:00	16.0453	17.4611	18.2653
	05:27:00	16.0318	17.4739	18.2624
	05:28:00	16.0271	17.4528	18.2688
	05:29:00	16.0347	17.4478	18.2388
	05:30:00	16.0382	17.4422	18.2412
	05:31:00	16.0482	17.4428	18.2371
	05:32:00	16.0394	17.4417	18.24
	05:33:00	15.9688	17.3828	18.2494
	05:34:00	15.9706	17.3706	18.2429
	05:35:00	15.9429	17.375	18.2512
	05:36:00	15.9429	17.3889	18.1771
	05:37:00	15.9441	17.385	18.1682
	05:38:00	15.9341	17.375	18.1671
	05:39:00	15.9347	17.3694	18.1676
	05:40:00	15.9418	17.375	18.1729
	05:41:00	15.95	17.3444	18.1706
	05:42:00	15.9459	17.3522	18.1453
	05:43:00	15.8829	17.3456	18.1429
	05:44:00	15.8747	17.355	18.1382
	05:45:00	15.8447	17.3417	18.1412
	05:46:00	15.8529	17.3622	18.1412
	05:47:00	15.8524	17.3611	18.1406
	05:48:00	15.8441	17.2833	18.0694
	05:49:00	15.8518	17.2844	18.0782
	05:50:00	15.9082	17.2933	18.0818
	05:51:00	16.2147	17.2772	18.0788
	05:52:00	16.5206	17.2756	18.0688
	05:53:00	16.5729	17.2372	18.0647
	05:54:00	16.7282	17.2761	18.3012
	05:55:00	16.7712	17.5839	18.5647
	05:56:00	16.8171	17.8367	18.7453
	05:57:00	16.9282	18.0439	18.89
	05:58:00	16.9718	18.1756	18.9641
	05:59:00	16.9929	18.2828	19.0218
	06:00:00	17.0824	18.3289	19.1441
	06:01:00	17.1159	18.5133	19.2124
	06:02:00	17.2012	18.5817	19.2188
	06:03:00	17.2835	18.5828	19.3182
	06:04:00	17.2241	18.6089	19.3371
	06:05:00	17.3306	18.7422	19.3559
	06:06:00	17.3435	18.7489	19.4035
	06:07:00	17.4165	18.7656	19.44
	06:08:00	17.4059	18.8389	19.4459
	06:09:00	17.3771	18.865	19.4118
	06:10:00	17.4818	18.8339	19.5524
	06:11:00	17.4788	18.9622	19.5176
	06:12:00	17.4594	18.9383	19.5329
	06:13:00	17.5729	18.9856	19.5994
	06:14:00	17.5659	18.9667	19.6053
	06:15:00	17.5724	19.0572	19.5947
	06:16:00	17.7012	19.0728	19.6529
	06:17:00	17.6688	19.095	19.7059
	06:18:00	17.6441	19.1367	19.6582
	06:19:00	17.7576	19.175	19.7035
	06:20:00	17.7547	19.1489	19.7735
	06:21:00	17.7129	19.1539	19.7741
	06:22:00	17.7935	19.2372	19.7235
	06:23:00	17.8459	19.2394	19.7312
	06:24:00	17.7929	19.2772	19.8029
	06:25:00	17.8412	19.3156	19.8447
	06:26:00	17.87	19.3217	19.8265
	06:27:00	17.8718	19.3106	19.81
	06:28:00	17.8847	19.31	19.8794
	06:29:00	17.9129	19.355	19.9182
	06:30:00	17.9829	19.4083	19.8876
	06:31:00	17.9312	19.3872	19.8906
	06:32:00	18.0318	19.3917	19.8759
	06:33:00	18.0059	19.4783	19.9694
	06:34:00	18.0906	19.4739	19.9629
	06:35:00	18.0424	19.4822	19.9788
	06:36:00	18.0965	19.4689	19.94
	06:37:00	18.0741	19.465	20.0312
	06:38:00	18.1288	19.5328	20.0471
	06:39:00	18.1347	19.5428	20.0335
	06:40:00	18.1441	19.5456	20.0447
	06:41:00	18.1329	19.5533	20.0094
	06:42:00	18.2159	19.6156	20.0824
	06:43:00	18.2253	19.6372	20.0929
	06:44:00	18.2018	19.6083	20.0765
	06:45:00	18.2253	19.6672	20.0941
	06:46:00	18.2159	19.7144	20.0894
	06:47:00	18.2641	19.7294	20.0788
	06:48:00	18.3682	19.7211	20.1794
	06:49:00	18.3159	19.7394	20.1635
	06:50:00	18.3224	19.7178	20.1629
	06:51:00	18.3971	19.825	20.1506
	06:52:00	18.3847	19.8183	20.1529
	06:53:00	18.3835	19.7861	20.1535
	06:54:00	18.4353	19.8117	20.2376
	06:55:00	18.3765	19.7883	20.2382
	06:56:00	18.4535	19.8994	20.2188
	06:57:00	18.5129	19.8822	20.2235
	06:58:00	18.4935	19.8761	20.2324
	06:59:00	18.4806	19.8722	20.2718
	07:00:00	18.4941	19.84	20.3171
	07:01:00	18.5206	19.9617	20.3041
	07:02:00	18.5712	19.9806	20.2982
	07:03:00	18.5665	19.9644	20.3047
	07:04:00	18.5794	19.9761	20.2894
	07:05:00	18.5447	19.9406	20.3341
	07:06:00	18.6424	20.0522	20.39
	07:07:00	18.6341	20.0594	20.3982
	07:08:00	18.7041	20.0556	20.4082
	07:09:00	18.6806	20.0467	20.4153
	07:10:00	18.63	20.0378	20.4029
	07:11:00	18.7182	20.1256	20.42
	07:12:00	18.7435	20.1144	20.5076
	07:13:00	18.7788	20.1222	20.4871
	07:14:00	18.7565	20.1394	20.4806
	07:15:00	18.7365	20.1533	20.4806
	07:16:00	18.8224	20.1411	20.4847
	07:17:00	18.8553	20.2411	20.5153
	07:18:00	18.8124	20.2456	20.4918
	07:19:00	18.8129	20.2428	20.5606
	07:20:00	18.8053	20.2228	20.5724
	07:21:00	18.8347	20.2589	20.5665
	07:22:00	18.9482	20.31	20.5547
	07:23:00	18.9276	20.3078	20.5753
	07:24:00	18.9535	20.3372	20.59
	07:25:00	18.9571	20.3172	20.6606
	07:26:00	18.9818	20.3111	20.6588
	07:27:00	19.0059	20.3178	20.6659
	07:28:00	19.0576	20.4189	20.6659
	07:29:00	19.1059	20.4056	20.6771
	07:30:00	19.0641	20.4094	20.6653
	07:31:00	19.04	20.4333	20.6535
	07:32:00	19.0576	20.4428	20.7588
	07:33:00	19.0876	20.4978	20.7635
	07:34:00	19.1165	20.5133	20.7459
	07:35:00	19.1159	20.5283	20.7435
	07:36:00	19.1829	20.5072	20.7647
	07:37:00	19.1494	20.5517	20.7347
	07:38:00	19.1788	20.5217	20.7676
	07:39:00	19.1971	20.5989	20.7571
	07:40:00	19.3129	20.6039	20.8653
	07:41:00	19.2918	20.6044	20.8465
	07:42:00	19.2718	20.6206	20.8688
	07:43:00	19.2182	20.65	20.8688
	07:44:00	19.3794	20.7356	20.8629
	07:45:00	19.3853	20.7289	20.8776
	07:46:00	19.4035	20.7844	20.9947
	07:47:00	19.3553	20.7706	21
	07:48:00	19.5129	20.8161	21.0006
	07:49:00	19.5329	20.8628	20.9865
	07:50:00	19.4947	20.8556	20.9924
	07:51:00	19.5447	20.8872	21.0065
	07:52:00	19.52	20.8867	21.0141
	07:53:00	19.63	20.8794	21.1653
	07:54:00	19.6306	20.97	21.0982
	07:55:00	19.6247	20.9694	21.0935
	07:56:00	19.6076	20.965	21.0894
	07:57:00	19.7	20.9672	21.1429
	07:58:00	19.7047	20.9572	21.1488
	07:59:00	19.7459	21.1328	21.2465
	08:00:00	19.7612	21.0983	21.2494
	08:01:00	19.7741	21.1533	21.1271
	08:02:00	19.8976	21.1367	21.0853
	08:03:00	19.9476	21.2417	21.1782
	08:04:00	19.9176	21.3128	21.2812
	08:05:00	19.8953	21.3356	21.4382
	08:06:00	20.0694	21.3256	21.1224
	08:07:00	20.0535	21.3017	21.2006
	08:08:00	20.0194	21.4928	21.3053
	08:09:00	20.0982	21.4289	21.3747
	08:10:00	20.2129	21.4083	21.3906
	08:11:00	20.3465	21.525	21.3571
	08:12:00	20.3176	21.5611	21.2559
	08:13:00	20.4488	21.7489	21.5406
	08:14:00	20.3947	21.6683	21.6512
	08:15:00	20.4535	21.7456	21.4482
	08:16:00	20.5059	21.7233	21.28
	08:17:00	20.63	21.8672	21.3829
	08:18:00	20.5047	21.8333	21.5829
	08:19:00	20.6412	21.9683	21.4706
	08:20:00	20.6129	21.9061	21.4271
	08:21:00	20.7235	21.9678	21.5494
	08:22:00	20.7341	21.9989	21.3929
	08:23:00	20.6888	22.08	21.3471
	08:24:00	20.8647	22.065	21.4535
	08:25:00	20.9447	22.0939	21.21
	08:26:00	20.9582	22.2006	21.4288
	08:27:00	20.9788	22.2444	21.5165
	08:28:00	20.6859	22.2911	21.3818
	08:29:00	20.7559	22.3828	21.3159
	08:30:00	20.8941	22.1856	21.5206
	08:31:00	20.9082	21.7744	21.4965
	08:32:00	20.6141	21.5928	21.2641
	08:33:00	20.7047	21.4511	21.2647
	08:34:00	20.8488	21.5194	21.4565
	08:35:00	20.9141	21.7667	21.2518
	08:36:00	20.9576	21.8772	21.3247
	08:37:00	20.9882	21.96	21.5018
	08:38:00	20.7453	22.0339	21.3229
	08:39:00	20.8853	22.1117	21.1765
	08:40:00	21.1394	22.2667	21.4576
	08:41:00	21.0718	22.4422	21.4771
	08:42:00	20.8282	22.5306	21.4929
	08:43:00	20.6329	22.075	21.6471
	08:44:00	20.9565	21.7894	21.4018
	08:45:00	21.0547	21.6139	21.23
	08:46:00	21.1659	21.5478	21.4747
	08:47:00	20.8571	21.4817	21.4229
	08:48:00	20.8012	21.5678	21.3176
	08:49:00	20.9618	21.8178	21.4894
	08:50:00	20.9941	22.0383	21.6541
	08:51:00	20.9118	22.1139	21.4129
	08:52:00	20.6759	22.1928	21.2682
	08:53:00	20.9394	22.2406	21.5018
	08:54:00	21.0441	22.2883	21.3571
	08:55:00	20.88	22.3239	21.1941
	08:56:00	20.7235	22.3856	21.4276
	08:57:00	20.8606	22.0444	21.4206
	08:58:00	21.0318	21.8028	21.2506
	08:59:00	20.8571	21.6039	21.4571
	09:00:00	20.8088	21.5056	21.5082
	09:01:00	20.9729	21.5206	21.2806
	09:02:00	21.0659	21.7917	21.2482
	09:03:00	20.7976	21.9517	21.4571
	09:04:00	20.8059	22.0861	21.2788
	09:05:00	20.9341	22.1594	21.3676
	09:06:00	21.0153	22.2122	21.4282
	09:07:00	21.1082	22.2961	21.2524
	09:08:00	20.9176	22.3789	21.2059
	09:09:00	20.6976	22.1917	21.4018
	09:10:00	20.9247	21.9172	21.2665
	09:11:00	21.17	21.7933	21.3441
	09:12:00	21.1212	21.6856	21.4953
	09:13:00	20.8706	21.715	21.33
	09:14:00	20.6888	21.57	21.5376
	09:15:00	20.8324	21.4961	21.59
	09:16:00	20.7359	21.4472	21.3882
	09:17:00	20.7529	21.3756	21.34
	09:18:00	20.7488	21.3467	21.5424
	09:19:00	20.7718	21.3333	21.3647
	09:20:00	20.9	21.2467	21.2694
	09:21:00	20.7753	21.5528	21.5365
	09:22:00	21.0041	21.8367	21.5629
	09:23:00	21.1847	22.0294	21.3782
	09:24:00	20.9441	22.1667	21.3541
	09:25:00	20.8259	22.3311	21.6024
	09:26:00	20.7941	22.4183	21.4418
	09:27:00	20.8382	22.24	21.4412
	09:28:00	20.6765	22.1167	21.4794
	09:29:00	21.0565	22.0289	21.7935
	09:30:00	21.0153	21.8128	21.5341
	09:31:00	20.8559	21.8317	21.4347
	09:32:00	20.9318	21.79	21.3512
	09:33:00	20.7753	21.7672	21.3206
	09:34:00	20.7329	21.9178	21.7847
	09:35:00	20.7324	21.7328	21.7506
	09:36:00	21.0188	21.6928	21.5782
	09:37:00	20.9976	21.7117	21.52
	09:38:00	20.9676	21.6561	21.4535
	09:39:00	20.9224	21.8072	21.42
	09:40:00	20.8353	21.7056	21.5076
	09:41:00	20.7906	21.6961	21.4506
	09:42:00	20.8159	21.6206	21.4194
	09:43:00	21.2629	21.5856	21.3929
	09:44:00	21.2135	21.7178	21.4194
	09:45:00	21.1812	21.8678	21.7729
	09:46:00	21.2276	21.8711	21.8588
	09:47:00	21.2624	21.9278	21.7488
	09:48:00	21.2871	22.0094	21.8276
	09:49:00	21.3524	22.1139	21.8947
	09:50:00	21.3065	22.2206	21.9418
	09:51:00	21.2782	22.2494	21.9859
	09:52:00	21.4494	22.1478	21.9947
	09:53:00	21.4635	22.0672	21.8818
	09:54:00	21.5165	22.2628	21.9976
	09:55:00	21.5435	22.315	22.0624
	09:56:00	21.64	22.4344	22.1035
	09:57:00	21.6894	22.5072	22.1559
	09:58:00	21.7471	22.5467	22.1965
	09:59:00	21.7435	22.5294	22.2706
	10:00:00	21.6771	22.6067	22.3288
	10:01:00	21.7641	22.7311	22.2982
	10:02:00	21.6635	22.5617	22.2935
	10:03:00	21.7194	22.5278	22.2794
	10:04:00	21.7829	22.4828	22.2018
	10:05:00	21.6941	22.5544	22.3071
	10:06:00	21.7888	22.6328	22.1724
	10:07:00	21.7659	22.4994	22.1265
	10:08:00	21.7318	22.5828	22.1412
	10:09:00	21.6771	22.6194	22.1676
	10:10:00	21.6406	22.4878	22.3241
	10:11:00	21.7447	22.4372	22.2229
	10:12:00	21.7129	22.4822	22.1288
	10:13:00	21.7618	22.655	22.2047
	10:14:00	21.8765	22.5033	22.2424
	10:15:00	21.77	22.5561	22.16
	10:16:00	21.8418	22.7367	22.22
	10:17:00	21.9265	22.6133	22.2994
	10:18:00	21.9018	22.7306	22.3482
	10:19:00	21.92	22.6894	22.4153
	10:20:00	21.8859	22.6989	22.2835
	10:21:00	21.8376	22.5739	22.4976
	10:22:00	21.9412	22.6317	22.3624
	10:23:00	21.8671	22.6244	22.3229
	10:24:00	21.8347	22.6556	22.44
	10:25:00	21.9253	22.7178	22.2253
	10:26:00	22.08	22.6772	22.3512
	10:27:00	22.1335	22.6406	22.56
	10:28:00	22.0653	22.7606	22.4129
	10:29:00	22.24	22.8506	22.6065
	10:30:00	22.1641	22.9589	22.4706
	10:31:00	22.1029	22.9694	22.6741
	10:32:00	22.08	22.8756	22.5865
	10:33:00	22.0341	22.9194	22.4582
	10:34:00	21.9906	22.7511	22.4524
	10:35:00	21.9794	22.7072	22.42
	10:36:00	21.9676	22.74	22.3694
	10:37:00	21.9371	22.6978	22.3676
	10:38:00	21.9929	22.6856	22.3312
	10:39:00	22.1212	22.7094	22.3265
	10:40:00	22.2788	22.7467	22.4665
	10:41:00	22.3041	22.9422	22.4776
	10:42:00	22.3241	22.9611	22.5935
	10:43:00	22.2535	23.0044	22.6241
	10:44:00	22.3041	22.9878	22.6059
	10:45:00	22.1982	23.0428	22.6124
	10:46:00	22.2806	22.995	22.8165
	10:47:00	22.2429	22.9422	22.63
	10:48:00	22.1876	22.9772	22.5694
	10:49:00	22.1388	22.9083	22.6435
	10:50:00	22.0635	22.8494	22.4865
	10:51:00	22.0606	22.7883	22.4212
	10:52:00	21.9976	22.7511	22.4047
	10:53:00	21.9635	22.6889	22.42
	10:54:00	21.9318	22.6583	22.3776
	10:55:00	21.9282	22.615	22.3506
	10:56:00	21.9082	22.5833	22.3218
	10:57:00	21.8647	22.5578	22.2888
	10:58:00	21.8341	22.52	22.2753
	10:59:00	21.7947	22.5	22.2571
	11:00:00	21.78	22.475	22.1653
	11:01:00	21.7359	22.4211	22.1418
	11:02:00	21.7153	22.4361	22.12
	11:03:00	21.6794	22.4039	22.1171
	11:04:00	21.6906	22.3789	22.0859
	11:05:00	21.6629	22.3044	22.0771
	11:06:00	21.6553	22.2783	22.0741
	11:07:00	21.6606	22.2633	22.0659
	11:08:00	21.6547	22.2567	22.0576
	11:09:00	21.5606	22.2333	22.0294
	11:10:00	21.5629	22.2517	22.0324
	11:11:00	21.5382	22.2344	22.0294
	11:12:00	21.54	22.2383	21.9553
	11:13:00	21.5524	22.2078	21.9459
	11:14:00	21.5524	22.145	21.9488
	11:15:00	21.5471	22.13	21.9518
	11:16:00	21.5565	22.1183	21.9476
	11:17:00	21.5182	22.1217	21.9471
	11:18:00	21.5182	22.1278	21.9471
	11:19:00	21.4247	22.0961	21.9435
	11:20:00	21.4306	22.095	21.9547
	11:21:00	21.4253	22.1011	21.9412
	11:22:00	21.4182	22.1011	21.9171
	11:23:00	21.4318	22.0183	21.9159
	11:24:00	21.4006	22.0044	21.8459
	11:25:00	21.4324	22.0044	21.9053
	11:26:00	21.4029	21.9867	21.8476
	11:27:00	21.4112	22.0011	21.8494
	11:28:00	21.4276	22.0078	21.8629
	11:29:00	21.4088	21.9972	21.8506
	11:30:00	21.3271	21.995	21.8512
	11:31:00	21.2876	21.995	21.8471
	11:32:00	21.3088	21.9906	21.8382
	11:33:00	21.3076	21.9122	21.8435
	11:34:00	21.3035	21.8983	21.8412
	11:35:00	21.2847	21.8656	21.8365
	11:36:00	21.2841	21.855	21.84
	11:37:00	21.2835	21.8583	21.8371
	11:38:00	21.2718	21.8594	21.8294
	11:39:00	21.2247	21.8522	21.8371
	11:40:00	21.2094	21.8567	21.8165
	11:41:00	21.2235	21.87	21.8265
	11:42:00	21.2312	21.8633	21.7576
	11:43:00	21.2471	21.8889	21.7571
	11:44:00	21.1841	21.8833	21.7659
	11:45:00	21.1794	21.8083	21.7453
	11:46:00	21.1606	21.7967	21.7447
	11:47:00	21.1818	21.7578	21.7424
	11:48:00	21.1618	21.7639	21.7441
	11:49:00	21.1665	21.765	21.7371
	11:50:00	21.1676	21.7589	21.7241
	11:51:00	21.0912	21.7572	21.7282
	11:52:00	21.1018	21.7594	21.7371
	11:53:00	21.0671	21.7589	21.7335
	11:54:00	21.0506	21.7583	21.7365
	11:55:00	21.0606	21.6772	21.7065
	11:56:00	21.0594	21.6422	21.7076
	11:57:00	21.0794	21.6483	21.6506
	11:58:00	21.0888	21.6411	21.6441
	11:59:00	21.1006	21.6622	21.6494
	12:00:00	21.1006	21.6717	21.6535
	12:01:00	21.0959	21.6911	21.6629
	12:02:00	21.1271	21.7033	21.69
	12:03:00	21.0665	21.7206	21.6959
	12:04:00	21.1047	21.7133	21.6947
	12:05:00	21.1335	21.7406	21.7135
	12:06:00	21.1559	21.6933	21.7371
	12:07:00	21.1229	21.6928	21.7547
	12:08:00	21.1441	21.7172	21.7935
	12:09:00	21.1824	21.7039	21.8006
	12:10:00	21.2053	21.7383	21.7912
	12:11:00	21.1906	21.7561	21.8553
	12:12:00	21.1847	21.7739	21.8571
	12:13:00	21.1735	21.7567	21.8353
	12:14:00	21.1518	21.7494	21.8059
	12:15:00	21.1347	21.7328	21.8053
	12:16:00	21.1265	21.7367	21.7947
	12:17:00	21.1176	21.7106	21.7765
	12:18:00	21.1453	21.7139	21.7759
	12:19:00	21.0882	21.7061	21.7765
	12:20:00	21.1041	21.7083	21.7588
	12:21:00	21.0912	21.6978	21.7559
	12:22:00	21.1159	21.7106	21.7706
	12:23:00	21.1365	21.715	21.7718
	12:24:00	21.1559	21.73	21.7771
	12:25:00	21.1812	21.7478	21.8
	12:26:00	21.1671	21.7778	21.8229
	12:27:00	21.16	21.7906	21.8524
	12:28:00	21.1606	21.8306	21.8394
	12:29:00	21.1218	21.7717	21.8494
	12:30:00	21.1576	21.7711	21.8194
	12:31:00	21.0929	21.7539	21.81
	12:32:00	21.11	21.7367	21.7924
	12:33:00	21.0965	21.6978	21.7929
	12:34:00	21.0818	21.6933	21.7794
	12:35:00	21.0947	21.6756	21.7529
	12:36:00	21.0894	21.6633	21.7482
	12:37:00	21.0924	21.6711	21.75
	12:38:00	21.0806	21.6022	21.7441
	12:39:00	21.1006	21.59	21.75
	12:40:00	21.0253	21.595	21.7447
	12:41:00	21.0365	21.6006	21.7371
	12:42:00	21.1235	21.6083	21.7453
	12:43:00	21.0524	21.6233	21.7753
	12:44:00	21.0588	21.6672	21.8429
	12:45:00	21.0829	21.6378	21.7818
	12:46:00	21.0894	21.6761	21.7894
	12:47:00	21.11	21.6806	21.8171
	12:48:00	21.1588	21.6694	21.8094
	12:49:00	21.1982	21.7044	21.8476
	12:50:00	21.1771	21.7811	21.8318
	12:51:00	21.2353	21.795	21.9535
	12:52:00	21.2182	21.7833	21.8894
	12:53:00	21.2965	21.8256	22.0659
	12:54:00	21.27	21.8022	21.9259
	12:55:00	21.2729	21.8078	21.9271
	12:56:00	21.2824	21.8133	21.9194
	12:57:00	21.2712	21.8067	21.9176
	12:58:00	21.2665	21.8044	21.9024
	12:59:00	21.2829	21.8317	21.9759
	13:00:00	21.3112	21.7883	21.9924
	13:01:00	21.48	21.8717	21.9676
	13:02:00	21.5553	21.8367	21.9824
	13:03:00	21.5818	22.2339	22.0888
	13:04:00	21.5635	22.2833	22.4047
	13:05:00	21.6959	22.37	22.2353
	13:06:00	21.7429	22.1694	22.2959
	13:07:00	21.8565	22.3044	22.3165
	13:08:00	21.9794	22.325	22.4318
	13:09:00	22.1165	22.6633	22.61
	13:10:00	22.19	22.7672	22.78
	13:11:00	22.2676	22.8422	22.8035
	13:12:00	22.3647	23.0106	22.9141
	13:13:00	22.4288	23.0067	22.9918
	13:14:00	22.4376	23.1256	23.0041
	13:15:00	22.39	23.1533	23.1224
	13:16:00	22.3153	22.9967	22.9782
	13:17:00	22.3594	22.9083	22.9282
	13:18:00	22.33	22.8739	22.8212
	13:19:00	22.4118	22.8389	22.7676
	13:20:00	22.6165	22.83	22.7918
	13:21:00	22.6541	23.1094	22.8665
	13:22:00	22.6418	23.23	23.19
	13:23:00	22.8071	23.3428	23.1888
	13:24:00	22.8341	23.355	23.2882
	13:25:00	22.8965	23.4622	23.2853
	13:26:00	23.0259	23.4733	23.3124
	13:27:00	23.0929	23.5344	23.4124
	13:28:00	23.2029	23.645	23.4359
	13:29:00	23.2729	23.6556	23.4588
	13:30:00	23.3465	23.8133	23.5365
	13:31:00	23.3388	23.8544	23.5665
	13:32:00	23.4794	23.8811	23.67
	13:33:00	23.4824	23.9933	23.6647
	13:34:00	23.5376	24.0083	23.7294
	13:35:00	23.5894	24.1044	23.7759
	13:36:00	23.7429	24.1022	23.7459
	13:37:00	23.6929	24.1772	23.8282
	13:38:00	23.8329	24.1983	23.8612
	13:39:00	23.8412	24.2211	23.8847
	13:40:00	23.9524	24.3789	23.9812
	13:41:00	23.9341	24.4006	24.0088
	13:42:00	24.0518	24.4944	24.1124
	13:43:00	24.0476	24.4978	24.1135
	13:44:00	24.1176	24.5472	24.1282
	13:45:00	24.1412	24.5861	24.2165
	13:46:00	24.1853	24.585	24.1953
	13:47:00	24.1812	24.6972	24.2788
	13:48:00	24.0876	24.7122	24.2953
	13:49:00	24.2524	24.6556	24.2835
	13:50:00	24.17	24.6078	24.1135
	13:51:00	24.13	24.6156	24.1782
	13:52:00	24.1141	24.5856	24.0853
	13:53:00	24.0141	24.4522	24.0612
	13:54:00	24.0082	24.3639	24.0029
	13:55:00	23.9512	24.3006	23.9306
	13:56:00	23.9112	24.2539	23.8735
	13:57:00	23.9341	24.2772	23.8306
	13:58:00	23.8853	24.2417	23.7853
	13:59:00	23.8894	24.2744	23.8665
	14:00:00	23.9012	24.2028	23.8447
	14:01:00	23.89	24.1761	23.7718
	14:02:00	23.8512	24.1539	23.7947
	14:03:00	23.8306	24.115	23.7429
	14:04:00	23.8635	24.0778	23.7071
	14:05:00	23.8859	24.0633	23.6929
	14:06:00	23.8771	24.1039	23.7347
	14:07:00	23.9276	24.1922	23.7971
	14:08:00	23.8153	24.1983	23.8106
	14:09:00	23.8329	24.2767	23.8441
	14:10:00	23.8482	24.1472	23.7418
	14:11:00	23.8006	24.0778	23.7212
	14:12:00	23.7547	24.0528	23.6906
	14:13:00	23.7182	23.995	23.6794
	14:14:00	23.6976	23.9506	23.6529
	14:15:00	23.7024	23.9139	23.6506
	14:16:00	23.6612	23.8878	23.54
	14:17:00	23.6253	23.8639	23.5224
	14:18:00	23.6171	23.8511	23.5106
	14:19:00	23.5665	23.8206	23.5035
	14:20:00	23.52	23.7928	23.4635
	14:21:00	23.5206	23.7772	23.4441
	14:22:00	23.5153	23.7356	23.4471
	14:23:00	23.4935	23.7128	23.43
	14:24:00	23.4741	23.6928	23.4188
	14:25:00	23.4576	23.6189	23.4088
	14:26:00	23.4488	23.5944	23.4041
	14:27:00	23.4459	23.59	23.4
	14:28:00	23.4494	23.585	23.3888
	14:29:00	23.4847	23.5928	23.3229
	14:30:00	23.5324	23.6239	23.3453
	14:31:00	23.6988	23.6794	23.4171
	14:32:00	23.67	23.8433	23.6141
	14:33:00	23.8035	23.9711	23.7218
	14:34:00	23.8835	24.0111	23.7729
	14:35:00	23.9347	24.0928	23.7924
	14:36:00	23.9694	24.15	23.8865
	14:37:00	24.0471	24.2267	23.9324
	14:38:00	24.0541	24.3383	24.0976
	14:39:00	24.1353	24.3994	24.1312
	14:40:00	24.2241	24.4361	24.1076
	14:41:00	24.2482	24.405	24.1282
	14:42:00	24.2853	24.4261	24.17
	14:43:00	24.32	24.51	24.1747
	14:44:00	24.3676	24.585	24.2571
	14:45:00	24.3759	24.5683	24.2771
	14:46:00	24.3835	24.6644	24.2882
	14:47:00	24.4282	24.7078	24.2794
	14:48:00	24.5218	24.7944	24.3082
	14:49:00	24.5324	24.8094	24.4382
	14:50:00	24.5206	24.79	24.4518
	14:51:00	24.5924	24.8333	24.4547
	14:52:00	24.6506	24.8117	24.4165
	14:53:00	24.6776	24.9194	24.4906
	14:54:00	24.6741	24.9167	24.5065
	14:55:00	24.6835	24.9239	24.5041
	14:56:00	24.7547	24.9928	24.4653
	14:57:00	24.8094	24.9633	24.4382
	14:58:00	24.7706	24.9811	24.5388
	14:59:00	24.79	24.9539	24.5647
	15:00:00	24.8388	25.0361	24.5471
	15:01:00	24.8841	25.0722	24.5653
	15:02:00	24.9071	25.0711	24.58
	15:03:00	24.8629	25.0872	24.6518
	15:04:00	24.8765	25.0756	24.6459
	15:05:00	24.9524	25.2256	24.6535
	15:06:00	24.9524	25.1494	24.6376
	15:07:00	24.9071	25.15	24.6165
	15:08:00	24.9412	25.1033	24.6576
	15:09:00	24.9906	25.11	24.6382
	15:10:00	24.8806	25.2133	24.6112
	15:11:00	24.79	25.0856	24.6147
	15:12:00	24.8059	24.9528	24.4553
	15:13:00	24.7206	24.9194	24.3759
	15:14:00	24.6971	24.8811	24.3541
	15:15:00	24.7341	24.7711	24.32
	15:16:00	24.6282	24.7561	24.2624
	15:17:00	24.63	24.8283	24.3435
	15:18:00	24.6059	24.7472	24.2594
	15:19:00	24.6759	24.6667	24.1953
	15:20:00	24.6959	24.6211	24.1659
	15:21:00	24.74	24.7678	24.2059
	15:22:00	24.7388	24.7917	24.3453
	15:23:00	24.7076	24.8406	24.3941
	15:24:00	24.77	24.86	24.3782
	15:25:00	24.7429	24.8761	24.3818
	15:26:00	24.7894	24.9178	24.4459
	15:27:00	24.8006	24.9856	24.4282
	15:28:00	24.8171	25.0039	24.4912
	15:29:00	24.8447	25.0206	24.4682
	15:30:00	24.8465	25.03	24.5488
	15:31:00	24.8729	24.9961	24.5471
	15:32:00	24.8541	24.9694	24.5594
	15:33:00	24.9188	25.035	24.5712
	15:34:00	24.9065	25.0244	24.5588
	15:35:00	24.8753	25.0506	24.5229
	15:36:00	24.8776	25.0422	24.5176
	15:37:00	24.9059	25.0522	24.4976
	15:38:00	24.87	25.0156	24.4782
	15:39:00	24.86	24.9911	24.4894
	15:40:00	24.8624	24.9683	24.4735
	15:41:00	24.8641	24.9894	24.4753
	15:42:00	24.9065	24.9306	24.4753
	15:43:00	24.8876	24.9528	24.4694
	15:44:00	24.8853	25.0111	24.4706
	15:45:00	24.8688	24.9867	24.4941
	15:46:00	24.8476	24.9906	24.4906
	15:47:00	24.8835	24.9983	24.4741
	15:48:00	24.8747	24.955	24.4524
	15:49:00	24.9071	24.9572	24.4618
	15:50:00	24.8935	24.9011	24.5288
	15:51:00	24.8806	24.8794	24.5441
	15:52:00	24.8506	24.9067	24.5229
	15:53:00	24.8606	24.9528	24.5241
	15:54:00	24.8282	24.93	24.5088
	15:55:00	24.8359	24.915	24.4924
	15:56:00	24.8359	24.9022	24.5053
	15:57:00	24.8565	24.9078	24.4688
	15:58:00	24.7947	24.8733	24.4553
	15:59:00	24.8082	24.8806	24.4524
	16:00:00	24.8324	24.8456	24.4641
	16:01:00	24.81	24.8467	24.44
	16:02:00	24.7929	24.8344	24.4471
	16:03:00	24.8012	24.8244	24.4382
	16:04:00	24.7865	24.8006	24.4241
	16:05:00	24.7853	24.7778	24.4053
	16:06:00	24.7541	24.785	24.3912
	16:07:00	24.7453	24.7867	24.3806
	16:08:00	24.7182	24.745	24.3882
	16:09:00	24.7288	24.7489	24.3835
	16:10:00	24.7347	24.7467	24.3729
	16:11:00	24.7171	24.7217	24.3594
	16:12:00	24.6824	24.7172	24.3535
	16:13:00	24.6765	24.7106	24.3635
	16:14:00	24.6659	24.705	24.3576
	16:15:00	24.6494	24.6867	24.3582
	16:16:00	24.5947	24.6822	24.3529
	16:17:00	24.5618	24.6794	24.33
	16:18:00	24.57	24.6678	24.2571
	16:19:00	24.5359	24.6439	24.3159
	16:20:00	24.5388	24.6383	24.2376
	16:21:00	24.5094	24.5161	24.2465
	16:22:00	24.4859	24.4733	24.1929
	16:23:00	24.4706	24.4567	24.1747
	16:24:00	24.4371	24.4356	24.1771
	16:25:00	24.4388	24.4144	24.1741
	16:26:00	24.34	24.3833	24.1512
	16:27:00	24.3247	24.3372	24.15
	16:28:00	24.3235	24.3394	24.1053
	16:29:00	24.2894	24.3383	24.0924
	16:30:00	24.3029	24.3122	24.0588
	16:31:00	24.2959	24.2317	24.0606
	16:32:00	24.2371	24.2144	24.0459
	16:33:00	24.2259	24.1633	23.9647
	16:34:00	24.1576	24.17	23.9524
	16:35:00	24.1588	24.1422	23.9488
	16:36:00	24.1288	24.1578	23.9412
	16:37:00	24.1459	24.1228	23.9265
	16:38:00	24.1018	24.0356	23.9153
	16:39:00	24.0741	24.0306	23.8876
	16:40:00	24.0729	24.0017	23.8806
	16:41:00	24.0006	23.9878	23.8606
	16:42:00	23.9753	23.9728	23.79
	16:43:00	23.9506	23.9611	23.7865
	16:44:00	23.9459	23.8739	23.77
	16:45:00	23.9529	23.86	23.7776
	16:46:00	23.9412	23.8561	23.7747
	16:47:00	23.8429	23.8211	23.7729
	16:48:00	23.83	23.8	23.73
	16:49:00	23.8276	23.795	23.6535
	16:50:00	23.8147	23.7289	23.66
	16:51:00	23.8106	23.7233	23.6594
	16:52:00	23.7706	23.7194	23.6459
	16:53:00	23.6965	23.7111	23.6482
	16:54:00	23.6953	23.6856	23.64
	16:55:00	23.7024	23.5856	23.6094
	16:56:00	23.69	23.5794	23.5441
	16:57:00	23.6794	23.5711	23.53
	16:58:00	23.5806	23.5789	23.5371
	16:59:00	23.5894	23.5628	23.5265
	17:00:00	23.5776	23.5383	23.5276
	17:01:00	23.5794	23.4544	23.5282
	17:02:00	23.5394	23.4422	23.4535
	17:03:00	23.5229	23.45	23.4124
	17:04:00	23.4653	23.4522	23.4271
	17:05:00	23.4612	23.405	23.4294
	17:06:00	23.46	23.3344	23.4206
	17:07:00	23.4124	23.3206	23.4271
	17:08:00	23.4024	23.3333	23.4276
	17:09:00	23.3412	23.33	23.3176
	17:10:00	23.3424	23.2956	23.32
	17:11:00	23.3465	23.2883	23.3247
	17:12:00	23.3088	23.2094	23.3171
	17:13:00	23.2941	23.2117	23.3271
	17:14:00	23.2341	23.2056	23.3229
	17:15:00	23.2259	23.1717	23.3282
	17:16:00	23.1876	23.1583	23.2265
	17:17:00	23.2	23.0861	23.23
	17:18:00	23.1976	23.0967	23.2153
	17:19:00	23.1229	23.0972	23.2082
	17:20:00	23.0929	23.0656	23.2176
	17:21:00	23.0865	23.0583	23.2229
	17:22:00	23.0865	23.0667	23.2294
	17:23:00	23.1006	22.9928	23.1535
	17:24:00	23.0994	22.9889	23.1241
	17:25:00	23.0259	22.9622	23.1235
	17:26:00	23.0029	22.9528	23.1265
	17:27:00	22.9653	22.9528	23.1294
	17:28:00	22.9918	22.9011	23.1241
	17:29:00	23.0053	22.8911	23.13
	17:30:00	22.9188	22.9017	23.1294
	17:31:00	22.8906	22.8744	23.1335
	17:32:00	22.9024	22.8644	23.0394
	17:33:00	22.9306	22.8	23.0465
	17:34:00	22.9106	22.8083	23.0435
	17:35:00	22.8424	22.8028	23.0429
	17:36:00	22.7759	22.7694	23.0471
	17:37:00	22.8071	22.7694	23.0535
	17:38:00	22.7953	22.7022	23.0576
	17:39:00	22.8041	22.7017	22.9659
	17:40:00	22.7859	22.6944	22.9653
	17:41:00	22.6994	22.675	22.9582
	17:42:00	22.7118	22.6739	22.9653
	17:43:00	22.7035	22.675	22.9618
	17:44:00	22.7041	22.6011	22.9682
	17:45:00	22.7059	22.5961	22.9688
	17:46:00	22.7171	22.6111	22.8976
	17:47:00	22.6176	22.585	22.8794
	17:48:00	22.5918	22.5644	22.8741
	17:49:00	22.6035	22.5633	22.8812
	17:50:00	22.6035	22.5039	22.8824
	17:51:00	22.5994	22.5033	22.8729
	17:52:00	22.5076	22.5039	22.8865
	17:53:00	22.5171	22.4944	22.8829
	17:54:00	22.5182	22.4817	22.8765
	17:55:00	22.52	22.4789	22.7847
	17:56:00	22.5141	22.4061	22.7812
	17:57:00	22.4841	22.4089	22.7735
	17:58:00	22.3988	22.3783	22.7812
	17:59:00	22.4159	22.3833	22.7771
	18:00:00	22.4088	22.3733	22.7859
	18:01:00	22.4159	22.3844	22.7865
	18:02:00	22.4194	22.3778	22.7847
	18:03:00	22.3829	22.3133	22.7935
	18:04:00	22.3253	22.2922	22.6871
	18:05:00	22.3329	22.2911	22.6971
	18:06:00	22.3294	22.2956	22.6947
	18:07:00	22.3082	22.2994	22.7041
	18:08:00	22.3247	22.2311	22.7024
	18:09:00	22.2265	22.2033	22.7029
	18:10:00	22.2294	22.205	22.7018
	18:11:00	22.2206	22.2172	22.71
	18:12:00	22.2159	22.2044	22.6353
	18:13:00	22.2276	22.2078	22.6082
	18:14:00	22.2206	22.1467	22.6
	18:15:00	22.1994	22.1067	22.6071
	18:16:00	22.1271	22.1011	22.6129
	18:17:00	22.1394	22.1	22.6106
	18:18:00	22.1412	22.1128	22.6082
	18:19:00	22.1465	22.1117	22.6171
	18:20:00	22.1376	22.1294	22.6288
	18:21:00	22.1094	22.0172	22.6288
	18:22:00	22.0418	22.0061	22.5953
	18:23:00	22.0418	22.0228	22.5282
	18:24:00	22.0412	22.02	22.5265
	18:25:00	22.0382	22.0261	22.5347
	18:26:00	22.0535	22.0356	22.5312
	18:27:00	21.9371	21.9522	22.5265
	18:28:00	21.9394	21.9167	22.5276
	18:29:00	21.9453	21.9217	22.53
	18:30:00	21.9459	21.9233	22.5324
	18:31:00	21.9282	21.9278	22.4941
	18:32:00	21.9141	21.9383	22.4924
	18:33:00	21.8453	21.8528	22.4365
	18:34:00	21.8476	21.8289	22.4324
	18:35:00	21.8576	21.8344	22.4329
	18:36:00	21.85	21.8444	22.4382
	18:37:00	21.8324	21.8417	22.4341
	18:38:00	21.8247	21.8439	22.4388
	18:39:00	21.8288	21.8528	22.4335
	18:40:00	21.7612	21.7628	22.4429
	18:41:00	21.7582	21.7494	22.4394
	18:42:00	21.7547	21.7456	22.34
	18:43:00	21.7582	21.7522	22.3424
	18:44:00	21.7447	21.7439	22.3435
	18:45:00	21.7329	21.7583	22.3418
	18:46:00	21.6571	21.6844	22.35
	18:47:00	21.6653	21.6606	22.3447
	18:48:00	21.66	21.6661	22.3418
	18:49:00	21.6647	21.6578	22.3512
	18:50:00	21.6647	21.6622	22.3482
	18:51:00	21.6394	21.6689	22.3253
	18:52:00	21.5612	21.6583	22.2547
	18:53:00	21.5547	21.6622	22.25
	18:54:00	21.5688	21.55	22.2471
	18:55:00	21.5718	21.5706	22.2476
	18:56:00	21.5682	21.5661	22.2465
	18:57:00	21.5659	21.5739	22.2518
	18:58:00	21.5335	21.5572	22.2524
	18:59:00	21.4582	21.56	22.2471
	19:00:00	21.4653	21.5372	22.24
	19:01:00	21.4553	21.4667	22.2488
	19:02:00	21.4641	21.4678	22.2229
	19:03:00	21.4582	21.4644	22.1576
	19:04:00	21.4482	21.4656	22.1535
	19:05:00	21.4388	21.4744	22.1529
	19:06:00	21.3559	21.4583	22.1541
	19:07:00	21.3776	21.4594	22.1576
	19:08:00	21.3776	21.44	22.1582
	19:09:00	21.3753	21.3689	22.1606
	19:10:00	21.3288	21.365	22.1529
	19:11:00	21.3447	21.3728	22.1576
	19:12:00	21.3524	21.3667	22.1312
	19:13:00	21.2694	21.3694	22.0629
	19:14:00	21.2659	21.3778	22.0659
	19:15:00	21.2729	21.34	22.0647
	19:16:00	21.2759	21.3489	22.0688
	19:17:00	21.25	21.2717	22.07
	19:18:00	21.2482	21.2667	22.0629
	19:19:00	21.1782	21.2722	22.0647
	19:20:00	21.19	21.2906	22.0629
	19:21:00	21.1894	21.28	22.07
	19:22:00	21.1753	21.2533	21.9753
	19:23:00	21.1518	21.2572	21.9682
	19:24:00	21.1447	21.2661	21.9718
	19:25:00	21.1571	21.1828	21.9776
	19:26:00	21.0859	21.1894	21.9682
	19:27:00	21.0818	21.1867	21.9771
	19:28:00	21.0859	21.1889	21.9794
	19:29:00	21.0835	21.1783	21.9759
	19:30:00	21.0412	21.16	21.9771
	19:31:00	21.0524	21.1572	21.9776
	19:32:00	21.0576	21.0911	21.9718
	19:33:00	20.9865	21.09	21.8953
	19:34:00	20.9912	21.0983	21.8788
	19:35:00	20.9876	21.0928	21.8688
	19:36:00	20.9788	21.085	21.8659
	19:37:00	21.2276	21.09	21.87
	19:38:00	21.2365	21.0933	21.8718
	19:39:00	21.1429	21.0817	21.8794
	19:40:00	21.0753	21.0011	21.8776
	19:41:00	21.0406	20.9844	21.8835
	19:42:00	21.0212	21.0061	21.8741
	19:43:00	20.9382	21.015	21.8771
	19:44:00	20.9335	21.0167	21.8476
	19:45:00	20.9188	21.0139	21.7741
	19:46:00	21.1335	21.0283	21.7888
	19:47:00	21.0529	20.9983	21.7759
	19:48:00	20.9865	20.9161	21.7818
	19:49:00	20.9753	20.9283	21.7829
	19:50:00	20.9135	20.9289	21.7853
	19:51:00	20.9159	20.9128	21.7782
	19:52:00	21.0006	20.9294	21.7724
	19:53:00	21.2694	20.9167	21.7841
	19:54:00	21.2159	20.9306	21.7806
	19:55:00	21.1224	20.9011	21.7829
	19:56:00	21.0447	20.9111	21.7465
	19:57:00	20.98	20.8367	21.7529
	19:58:00	20.9488	20.8444	21.6741
	19:59:00	20.8759	20.8222	21.6724
	20:00:00	21.2512	20.84	21.6741
	20:01:00	21.1229	20.8389	21.6735
	20:02:00	21.0159	20.8328	21.6806
	20:03:00	20.9306	20.8322	21.6688
	20:04:00	20.8947	20.8078	21.67
	20:05:00	20.8494	20.7967	21.6818
	20:06:00	20.84	20.8089	21.6747
	20:07:00	21.0071	20.7233	21.6765
	20:08:00	20.9176	20.7272	21.6829
	20:09:00	21.1982	20.7361	21.5788
	20:10:00	21.2006	20.7417	21.5818
	20:11:00	21.0706	20.735	21.5759
	20:12:00	20.9624	20.9644	21.5765
	20:13:00	20.8988	21.2228	21.5735
	20:14:00	20.8453	21.4328	21.5794
	20:15:00	21.0953	21.6106	21.5782
	20:16:00	21.4471	21.6928	21.5794
	20:17:00	21.1724	21.7744	21.5782
	20:18:00	21.0294	21.7756	21.5706
	20:19:00	20.9324	21.5728	21.5765
	20:20:00	21.0276	21.3867	21.5059
	20:21:00	21.1141	21.2506	21.4706
	20:22:00	20.9729	21.1556	21.4788
	20:23:00	21.1118	21.0728	21.48
	20:24:00	21.4059	21.0306	21.4806
	20:25:00	21.2082	20.9894	21.4765
	20:26:00	21.0312	20.9344	21.4759
	20:27:00	20.9259	20.9233	21.48
	20:28:00	21.2447	20.8983	21.4882
	20:29:00	21.3453	20.8711	21.4782
	20:30:00	21.1053	20.8083	21.4829
	20:31:00	21.0012	20.7889	21.49
	20:32:00	20.9135	20.7561	21.3924
	20:33:00	20.8653	20.7428	21.6847
	20:34:00	20.8435	20.7411	21.7024
	20:35:00	21.2165	20.7283	21.5935
	20:36:00	21.2541	20.7811	21.5265
	20:37:00	21.0447	21.1167	21.4876
	20:38:00	20.9453	21.3694	21.4512
	20:39:00	21.0753	21.5528	21.4429
	20:40:00	21.1818	21.635	21.4206
	20:41:00	21.0259	21.7417	21.7035
	20:42:00	20.9476	21.7394	21.6324
	20:43:00	21.1041	21.4494	21.5418
	20:44:00	20.96	21.2306	21.4882
	20:45:00	21.1212	21.0989	21.4529
	20:46:00	21.2276	21.0783	21.6824
	20:47:00	21.1006	20.9489	21.8024
	20:48:00	20.9559	20.8928	21.6541
	20:49:00	20.8941	20.8606	21.5418
	20:50:00	20.9212	20.8022	21.4894
	20:51:00	20.8341	20.805	21.4459
	20:52:00	21.1824	20.7867	21.4135
	20:53:00	21.26	21.1156	21.6094
	20:54:00	21.0353	21.3794	21.5382
	20:55:00	20.8924	21.54	21.4676
	20:56:00	20.8176	21.645	21.4276
	20:57:00	21.0659	21.7311	21.4076
	20:58:00	21.0835	21.6889	21.5741
	20:59:00	20.9065	21.4028	21.8106
	21:00:00	20.8059	21.2817	21.6671
	21:01:00	21.0171	21.1633	21.5471
	21:02:00	21.2176	21.0894	21.4706
	21:03:00	21.0994	21.0083	21.4341
	21:04:00	20.9	20.9706	21.6759
	21:05:00	20.8071	20.9289	21.7541
	21:06:00	21.1224	20.8033	21.6129
	21:07:00	21.0324	20.7833	21.5159
	21:08:00	20.8747	20.7528	21.4412
	21:09:00	20.8229	20.7267	21.6271
	21:10:00	21.0824	20.9339	21.76
	21:11:00	20.8835	21.2506	21.6076
	21:12:00	21.0624	21.445	21.5135
	21:13:00	21.2129	21.5861	21.4412
	21:14:00	21.0012	21.6789	21.5924
	21:15:00	20.8488	21.7433	21.8147
	21:16:00	21.0782	21.8078	21.6488
	21:17:00	20.9112	21.6372	21.5335
	21:18:00	21.0606	21.4233	21.4565
	21:19:00	21.2271	21.2344	21.6094
	21:20:00	20.9765	21.1156	21.7741
	21:21:00	20.8976	21.0228	21.63
	21:22:00	21.1365	20.9622	21.5047
	21:23:00	20.9647	20.9206	21.5282
	21:24:00	20.8429	21.1739	21.7959
	21:25:00	20.7435	21.4444	21.6165
	21:26:00	21.0035	21.6006	21.5065
	21:27:00	20.9871	21.7272	21.4982
	21:28:00	20.8176	21.8078	21.6535
	21:29:00	21.0829	21.8628	21.5347
	21:30:00	21.2224	21.6	21.4365
	21:31:00	21.0388	21.345	21.6871
	21:32:00	20.8641	21.175	21.6524
	21:33:00	20.7629	21.0622	21.5224
	21:34:00	21.0341	20.9911	21.4382
	21:35:00	21.1941	20.9317	21.6847
	21:36:00	20.9529	20.8961	21.6471
	21:37:00	20.9347	20.8589	21.5
	21:38:00	21.0935	20.815	21.4224
	21:39:00	21.1147	20.98	21.6741
	21:40:00	20.9041	21.2706	21.6394
	21:41:00	20.9982	21.4822	21.5035
	21:42:00	21.0218	21.6356	21.4235
	21:43:00	20.8294	21.7389	21.5218
	21:44:00	20.9294	21.7978	21.4782
	21:45:00	20.9453	21.8083	21.4459
	21:46:00	20.8071	21.4906	21.7429
	21:47:00	21.0612	21.28	21.6853
	21:48:00	21.0459	21.1433	21.5329
	21:49:00	20.8688	21.0233	21.4465
	21:50:00	20.88	20.95	21.7153
	21:51:00	21.0406	20.8956	21.6129
	21:52:00	20.88	20.8639	21.4876
	21:53:00	21.0765	21.045	21.5535
	21:54:00	21.0535	21.3417	21.7876
	21:55:00	20.8676	21.5144	21.6418
	21:56:00	21.0153	21.6383	21.4994
	21:57:00	21.2065	21.7222	21.4106
	21:58:00	21.0771	21.7728	21.5606
	21:59:00	20.8865	21.8333	21.7276
	22:00:00	21.1018	21.5589	21.57
	22:01:00	21.2559	21.3911	21.4518
	22:02:00	21.0582	21.2544	21.5394
	22:03:00	20.8988	21.135	21.7535
	22:04:00	21.1324	21.0517	21.5882
	22:05:00	21.0718	20.9894	21.4576
	22:06:00	20.8741	20.8839	21.5029
	22:07:00	20.7971	20.8728	21.6735
	22:08:00	21.1147	21.1728	21.4947
	22:09:00	21.1759	21.3772	21.46
	22:10:00	20.9241	21.5339	21.62
	22:11:00	21.0041	21.6633	21.5835
	22:12:00	21.1588	21.7572	21.4424
	22:13:00	21.0706	21.8406	21.5435
	22:14:00	20.8629	21.7817	21.7376
	22:15:00	21.0724	21.4844	21.5941
	22:16:00	21.1912	21.2767	21.4306
	22:17:00	20.93	21.1478	21.6224
	22:18:00	20.9635	21.0494	21.6494
	22:19:00	21.0918	21.0089	21.5112
	22:20:00	20.9124	21.3022	21.3659
	22:21:00	21.1265	21.5417	21.5482
	22:22:00	21.2276	21.6833	21.7624
	22:23:00	21.06	21.7367	21.5712
	22:24:00	20.8524	21.8572	21.4206
	22:25:00	20.8918	21.8589	21.3212
	22:26:00	21.0065	21.555	21.4612
	22:27:00	20.8129	21.3278	21.6888
	22:28:00	20.9629	21.1561	21.5324
	22:29:00	21.1676	21.0583	21.3147
	22:30:00	21.0112	20.9867	21.3841
	22:31:00	20.8229	20.9378	21.6471
	22:32:00	21.0818	20.9428	21.6271
	22:33:00	20.8853	21.2689	21.4459
	22:34:00	21.0859	21.4739	21.3935
	22:35:00	21.1976	21.6317	21.6476
	22:36:00	20.9612	21.7261	21.5459
	22:37:00	20.8194	21.8172	21.3759
	22:38:00	21.0541	21.8422	21.2935
	22:39:00	21.2794	21.6756	21.5482
	22:40:00	21.0529	21.4156	21.6176
	22:41:00	20.8735	21.2161	21.4306
	22:42:00	21.1082	21.185	21.2971
	22:43:00	21.0159	21.0444	21.5459
	22:44:00	21.0506	20.9489	21.6265
	22:45:00	20.9418	20.8978	21.4147
	22:46:00	21.0059	20.8383	21.2871
	22:47:00	21.2153	20.8178	21.4659
	22:48:00	20.9353	20.7817	21.6406
	22:49:00	21.0118	20.7428	21.4424
	22:50:00	21.0176	21.0672	21.3276
	22:51:00	20.8124	21.3122	21.5718
	22:52:00	21.0224	21.5061	21.4924
	22:53:00	20.8765	21.6111	21.3394
	22:54:00	20.9441	21.6917	21.2471
	22:55:00	20.9829	21.7389	21.51
	22:56:00	20.9494	21.8583	21.4894
	22:57:00	21.11	21.8967	21.3265
	22:58:00	21.2218	21.7589	21.4512
	22:59:00	21.0065	21.4561	21.6388
	23:00:00	20.9124	21.2472	21.4459
	23:01:00	21.1076	21.1283	21.3012
	23:02:00	21.2524	21.0211	21.4647
	23:03:00	21.2518	20.9372	21.3229
	23:04:00	20.9682	20.89	21.5094
	23:05:00	20.9218	21.1556	21.4253
	23:06:00	21.1129	21.4044	21.3024
	23:07:00	20.9324	21.5517	21.5459
	23:08:00	21.0835	21.6939	21.4718
	23:09:00	21.2129	21.7422	21.3194
	23:10:00	21.1988	21.8278	21.5371
	23:11:00	20.9729	21.8272	21.4776
	23:12:00	21.0059	21.5333	21.3124
	23:13:00	21.2071	21.2778	21.5294
	23:14:00	21.0941	21.1267	21.4918
	23:15:00	20.9006	21.0194	21.3206
	23:16:00	21.1435	20.9356	21.4459
	23:17:00	21.2641	20.8811	21.6335
	23:18:00	21.0229	21.1056	21.4282
	23:19:00	21.0318	21.3639	21.2888
	23:20:00	21.2818	21.5356	21.4382
	23:21:00	21.0276	21.6417	21.3359
	23:22:00	20.89	21.7183	21.5524
	23:23:00	21.0624	21.795	21.4088
	23:24:00	21.2441	21.845	21.2618
	23:25:00	21.0312	21.6411	21.3888
	23:26:00	20.9747	21.4367	21.6165
	23:27:00	21.2282	21.2783	21.5565
	23:28:00	21.0229	21.1594	21.3594
	23:29:00	21.0588	20.9894	21.4365
	23:30:00	21.2453	20.9067	21.5312
	23:31:00	21.2524	20.865	21.3429
	23:32:00	21.0018	21.1294	21.3582
	23:33:00	20.87	21.3733	21.5924
	23:34:00	21.1271	21.5406	21.4359
	23:35:00	21.2424	21.6461	21.3312
	23:36:00	21.0282	21.6956	21.5371
	23:37:00	21.0994	21.7761	21.3712
	23:38:00	21.1253	21.8383	21.3606
	23:39:00	20.9412	21.5528	21.5806
	23:40:00	21.1065	21.3656	21.5635
	23:41:00	21.1306	21.2272	21.3565
	23:42:00	20.8382	21.1172	21.4547
	23:43:00	21.1235	21.0217	21.6288
	23:44:00	21.1565	20.8839	21.4124
	23:45:00	20.9153	21.1306	21.43
	23:46:00	21.06	21.3983	21.5882
	23:47:00	21.1747	21.5594	21.3876
	23:48:00	21.0441	21.6017	21.4318
	23:49:00	20.8853	21.7333	21.5018
	23:50:00	20.9294	21.8006	21.3129
	23:51:00	20.6976	21.8989	21.5294
	23:52:00	20.5812	21.9306	21.4082
	23:53:00	20.5388	21.665	21.3376
	23:54:00	20.4871	21.3961	21.2094
	23:55:00	20.4547	21.2322	21.1312
	23:56:00	20.4112	21.1056	21.0694
	23:57:00	20.3259	21.0033	20.9224
	23:58:00	20.3259	20.9383	20.8918
	23:59:00	20.3076	20.9072	20.8735
2016-02-04	00:00:00	20.2659	20.7806	20.8641
	00:01:00	20.1865	20.7606	20.8541
	00:02:00	20.1782	20.745	20.84
	00:03:00	20.1624	20.6728	20.8382
	00:04:00	20.1688	20.6917	20.7476
	00:05:00	20.1012	20.5844	20.7365
	00:06:00	20.0712	20.5833	20.7394
	00:07:00	20.0724	20.5711	20.7435
	00:08:00	20.0747	20.5806	20.7424
	00:09:00	19.9741	20.4667	20.6729
	00:10:00	19.9829	20.4533	20.6529
	00:11:00	19.9906	20.4589	20.6524
	00:12:00	19.9259	20.44	20.6529
	00:13:00	19.8947	20.4561	20.6571
	00:14:00	19.9071	20.3794	20.5929
	00:15:00	19.9018	20.3672	20.5682
	00:16:00	19.8147	20.3661	20.5847
	00:17:00	19.8088	20.3456	20.57
	00:18:00	19.8241	20.3622	20.5735
	00:19:00	19.8141	20.2811	20.5171
	00:20:00	19.6965	20.2672	20.4941
	00:21:00	19.7429	20.2544	20.5024
	00:22:00	19.7459	20.2506	20.4994
	00:23:00	19.7447	20.2606	20.4976
	00:24:00	19.7394	20.1872	20.4994
	00:25:00	19.6506	20.1622	20.4441
	00:26:00	19.6453	20.18	20.4024
	00:27:00	19.6506	20.1728	20.4106
	00:28:00	19.6606	20.1717	20.4124
	00:29:00	19.5471	20.0922	20.4212
	00:30:00	19.5653	20.065	20.4171
	00:31:00	19.5688	20.0844	20.35
	00:32:00	19.5735	20.0844	20.3547
	00:33:00	19.5418	20.0922	20.3312
	00:34:00	19.4788	20.08	20.3388
	00:35:00	19.4682	19.9989	20.3429
	00:36:00	19.4888	19.9861	20.3494
	00:37:00	19.4841	19.9906	20.2812
	00:38:00	19.4735	20.0067	20.2876
	00:39:00	19.4735	19.9933	20.2635
	00:40:00	19.4094	19.9261	20.2665
	00:41:00	19.4147	19.9367	20.2724
	00:42:00	19.4171	19.9078	20.2741
	00:43:00	19.3882	19.9144	20.2041
	00:44:00	19.3347	19.9122	20.2076
	00:45:00	19.3235	19.9211	20.21
	00:46:00	19.3288	19.84	20.1876
	00:47:00	19.3212	19.8261	20.1924
	00:48:00	19.2959	19.8283	20.1965
	00:49:00	19.3047	19.83	20.1953
	00:50:00	19.2371	19.8228	20.1294
	00:51:00	19.2388	19.8367	20.1288
	00:52:00	19.2447	19.7567	20.1065
	00:53:00	19.2282	19.7244	20.1076
	00:54:00	19.22	19.7383	20.1159
	00:55:00	19.1553	19.7278	20.1171
	00:56:00	19.1482	19.7439	20.12
	00:57:00	19.1624	19.7456	20.0553
	00:58:00	19.1247	19.7411	20.0488
	00:59:00	19.1294	19.6522	20.0541
	01:00:00	19.1347	19.6522	20.0282
	01:01:00	19.0724	19.6744	20.0271
	01:02:00	19.0759	19.6606	20.0306
	01:03:00	19.0729	19.6606	20.0229
	01:04:00	19.0341	19.6617	20.0176
	01:05:00	19.0518	19.6478	20.0265
	01:06:00	19.0471	19.5639	19.9524
	01:07:00	18.9829	19.5611	19.96
	01:08:00	18.9824	19.5789	19.9218
	01:09:00	18.9929	19.5656	19.9159
	01:10:00	18.9888	19.5739	19.9229
	01:11:00	18.95	19.5739	19.9241
	01:12:00	18.8888	19.4872	19.9247
	01:13:00	18.8894	19.4761	19.9347
	01:14:00	18.8888	19.4956	19.94
	01:15:00	18.8965	19.4778	19.8659
	01:16:00	18.8847	19.4967	19.8465
	01:17:00	18.8876	19.4928	19.84
	01:18:00	18.8035	19.4567	19.8406
	01:19:00	18.8124	19.3961	19.84
	01:20:00	18.8147	19.3967	19.8441
	01:21:00	18.8141	19.4017	19.8382
	01:22:00	18.7741	19.4017	19.8394
	01:23:00	18.7741	19.3994	19.8435
	01:24:00	18.7776	19.4017	19.77
	01:25:00	18.7212	19.38	19.7482
	01:26:00	18.7229	19.2917	19.7476
	01:27:00	18.7253	19.3144	19.7547
	01:28:00	18.7194	19.3144	19.7388
	01:29:00	18.6882	19.3294	19.7459
	01:30:00	18.6988	19.3211	19.75
	01:31:00	18.6329	19.325	19.7529
	01:32:00	18.6412	19.2978	19.7553
	01:33:00	18.6324	19.2206	19.6865
	01:34:00	18.6329	19.2228	19.6559
	01:35:00	18.5918	19.2306	19.6647
	01:36:00	18.6059	19.2228	19.6729
	01:37:00	18.61	19.2311	19.6718
	01:38:00	18.5288	19.2261	19.6682
	01:39:00	18.5329	19.2317	19.6753
	01:40:00	18.5518	19.1278	19.6706
	01:41:00	18.5365	19.1328	19.6024
	01:42:00	18.5029	19.1428	19.5953
	01:43:00	18.5059	19.1294	19.5829
	01:44:00	18.5112	19.1311	19.5771
	01:45:00	18.4524	19.1367	19.5824
	01:46:00	18.4412	19.1478	19.5865
	01:47:00	18.4388	19.0561	19.5829
	01:48:00	18.4024	19.0394	19.5788
	01:49:00	18.4129	19.0494	19.5771
	01:50:00	18.4171	19.0444	19.5135
	01:51:00	18.3353	19.0522	19.4759
	01:52:00	18.3288	19.0433	19.4747
	01:53:00	18.3371	19.0433	19.4876
	01:54:00	18.3441	19.0511	19.4853
	01:55:00	18.3206	18.9411	19.4847
	01:56:00	18.3212	18.9428	19.4824
	01:57:00	18.3212	18.9494	19.4794
	01:58:00	18.2524	18.9494	19.4776
	01:59:00	18.2441	18.9617	19.4106
	02:00:00	18.2541	18.9606	19.4065
	02:01:00	18.2559	18.9761	19.3906
	02:02:00	18.2265	18.9217	19.3924
	02:03:00	18.2359	18.9189	19.3894
	02:04:00	18.2318	18.8644	19.3824
	02:05:00	18.1565	18.8617	19.3841
	02:06:00	18.1606	18.8628	19.3929
	02:07:00	18.1512	18.8661	19.3882
	02:08:00	18.1553	18.8683	19.3182
	02:09:00	18.1324	18.8689	19.3253
	02:10:00	18.1347	18.8383	19.2929
	02:11:00	18.14	18.8417	19.3006
	02:12:00	18.0724	18.7744	19.2971
	02:13:00	18.0506	18.7717	19.2941
	02:14:00	18.0565	18.7778	19.2941
	02:15:00	18.0641	18.7728	19.2935
	02:16:00	18.0653	18.7683	19.2918
	02:17:00	18.0494	18.7689	19.2947
	02:18:00	18.0412	18.7417	19.2276
	02:19:00	17.9735	18.7511	19.2235
	02:20:00	17.9741	18.6678	19.1994
	02:21:00	17.9682	18.6872	19.1965
	02:22:00	17.9724	18.6744	19.1953
	02:23:00	17.9724	18.6839	19.2
	02:24:00	17.9306	18.6972	19.2006
	02:25:00	17.9447	18.675	19.1988
	02:26:00	17.9476	18.6678	19.1941
	02:27:00	17.87	18.6622	19.2
	02:28:00	17.8794	18.6611	19.1294
	02:29:00	17.8765	18.5939	19.1024
	02:30:00	17.8947	18.5817	19.1053
	02:31:00	17.8506	18.5989	19.1029
	02:32:00	17.8418	18.5989	19.1012
	02:33:00	17.8465	18.5861	19.1106
	02:34:00	17.7829	18.6006	19.1029
	02:35:00	17.78	18.5961	19.1041
	02:36:00	17.7682	18.56	19.1006
	02:37:00	17.7888	18.5594	19.0453
	02:38:00	17.7812	18.4944	19.0453
	02:39:00	17.7518	18.4911	19.0147
	02:40:00	17.7541	18.4961	19.0129
	02:41:00	17.7635	18.4878	19.0165
	02:42:00	17.6929	18.505	19.0129
	02:43:00	17.6741	18.4956	19.0094
	02:44:00	17.6876	18.5061	19.0171
	02:45:00	17.6912	18.4706	19.0135
	02:46:00	17.6618	18.4667	19.0135
	02:47:00	17.6424	18.3906	18.9459
	02:48:00	17.6582	18.3983	18.9488
	02:49:00	17.6576	18.39	18.9406
	02:50:00	17.5971	18.3961	18.9194
	02:51:00	17.5853	18.4011	18.9159
	02:52:00	17.5859	18.4028	18.9212
	02:53:00	17.5612	18.4122	18.9212
	02:54:00	17.5676	18.3778	18.9053
	02:55:00	17.5694	18.3822	18.9135
	02:56:00	17.56	18.2989	18.9212
	02:57:00	17.5576	18.3089	18.8465
	02:58:00	17.4782	18.3167	18.8482
	02:59:00	17.5035	18.3217	18.8441
	03:00:00	17.5029	18.3294	18.8112
	03:01:00	17.5047	18.3083	18.8271
	03:02:00	17.4712	18.325	18.8188
	03:03:00	17.4788	18.2883	18.8176
	03:04:00	17.4776	18.2989	18.8224
	03:05:00	17.4765	18.205	18.8235
	03:06:00	17.4	18.225	18.8135
	03:07:00	17.3941	18.2067	18.7506
	03:08:00	17.4041	18.2294	18.7476
	03:09:00	17.4018	18.2222	18.7547
	03:10:00	17.4047	18.2117	18.7518
	03:11:00	17.3776	18.215	18.7129
	03:12:00	17.3618	18.2183	18.7212
	03:13:00	17.3724	18.1861	18.7224
	03:14:00	17.2918	18.1928	18.72
	03:15:00	17.2941	18.1956	18.7206
	03:16:00	17.3053	18.2	18.7218
	03:17:00	17.3059	18.1106	18.7176
	03:18:00	17.2694	18.1156	18.6429
	03:19:00	17.2853	18.1061	18.6482
	03:20:00	17.2653	18.1194	18.6459
	03:21:00	17.2671	18.1111	18.6224
	03:22:00	17.2171	18.1183	18.62
	03:23:00	17.2176	18.09	18.62
	03:24:00	17.2212	18.0889	18.6259
	03:25:00	17.2035	18.1022	18.6235
	03:26:00	17.1859	18.0983	18.6306
	03:27:00	17.1865	18.035	18.6241
	03:28:00	17.1888	18.0339	18.5512
	03:29:00	17.1812	18.0233	18.5524
	03:30:00	17.1835	18.0433	18.5471
	03:31:00	17.1159	18.0294	18.5606
	03:32:00	17.1194	18.0261	18.5312
	03:33:00	17.1188	18.0144	18.53
	03:34:00	17.1094	18.0233	18.5259
	03:35:00	17.0812	18.0094	18.5306
	03:36:00	17.0841	18.0111	18.5288
	03:37:00	17.0812	17.9267	18.5229
	03:38:00	17.0788	17.9206	18.4565
	03:39:00	17.0788	17.93	18.4565
	03:40:00	17.0094	17.93	18.4547
	03:41:00	17.0182	17.94	18.4488
	03:42:00	16.9859	17.885	18.4165
	03:43:00	16.9847	17.905	18.4141
	03:44:00	16.9841	17.9	18.4194
	03:45:00	16.9747	17.9028	18.4253
	03:46:00	16.9888	17.8561	18.4318
	03:47:00	16.9776	17.8394	18.4265
	03:48:00	16.9153	17.8278	18.4324
	03:49:00	16.9094	17.8311	18.35
	03:50:00	16.9153	17.8333	18.3494
	03:51:00	16.8765	17.8344	18.3506
	03:52:00	16.8829	17.8367	18.3465
	03:53:00	16.89	17.8022	18.3118
	03:54:00	16.8929	17.8083	18.3224
	03:55:00	16.8865	17.8006	18.3206
	03:56:00	16.8176	17.8022	18.3194
	03:57:00	16.8071	17.8083	18.3212
	03:58:00	16.8053	17.7417	18.3212
	03:59:00	16.78	17.7372	18.3229
	04:00:00	16.7894	17.74	18.2476
	04:01:00	16.7888	17.7211	18.2541
	04:02:00	16.7912	17.7367	18.2488
	04:03:00	16.7935	17.73	18.2494
	04:04:00	16.8	17.7122	18.2165
	04:05:00	16.7194	17.7067	18.2206
	04:06:00	16.7176	17.7272	18.2159
	04:07:00	16.7147	17.63	18.22
	04:08:00	16.6888	17.6417	18.2147
	04:09:00	16.6994	17.64	18.2253
	04:10:00	16.6847	17.6383	18.22
	04:11:00	16.6859	17.6511	18.1529
	04:12:00	16.6941	17.6411	18.1476
	04:13:00	16.6282	17.6406	18.1494
	04:14:00	16.63	17.6239	18.15
	04:15:00	16.6229	17.6194	18.1224
	04:16:00	16.5729	17.6117	18.1194
	04:17:00	16.5924	17.5489	18.1082
	04:18:00	16.5982	17.5428	18.1153
	04:19:00	16.5959	17.5472	18.1147
	04:20:00	16.6047	17.5589	18.1194
	04:21:00	16.5953	17.5439	18.0441
	04:22:00	16.5276	17.5361	18.0471
	04:23:00	16.5235	17.535	18.0465
	04:24:00	16.5171	17.535	18.0476
	04:25:00	16.4894	17.51	18.0494
	04:26:00	16.4876	17.525	18.02
	04:27:00	16.4912	17.5056	18.0182
	04:28:00	16.4982	17.44	18.0265
	04:29:00	16.4753	17.4372	18.02
	04:30:00	16.4776	17.4356	18.0153
	04:31:00	16.41	17.4389	18.0159
	04:32:00	16.4029	17.4467	17.9488
	04:33:00	16.4141	17.4306	17.9512
	04:34:00	16.3771	17.4278	17.9465
	04:35:00	16.3918	17.4	17.9376
	04:36:00	16.3965	17.4094	17.9076
	04:37:00	16.3829	17.4	17.9029
	04:38:00	16.4029	17.405	17.9
	04:39:00	16.39	17.3344	17.9153
	04:40:00	16.3182	17.3461	17.9153
	04:41:00	16.3282	17.3367	17.9106
	04:42:00	16.2965	17.3439	17.9076
	04:43:00	16.2835	17.3306	17.8453
	04:44:00	16.2994	17.3367	17.8371
	04:45:00	16.2929	17.325	17.8424
	04:46:00	16.3053	17.3178	17.8341
	04:47:00	16.2853	17.3156	17.8165
	04:48:00	16.2988	17.3272	17.8241
	04:49:00	16.2265	17.2433	17.8176
	04:50:00	16.2312	17.2467	17.8159
	04:51:00	16.1912	17.2411	17.8206
	04:52:00	16.1929	17.2417	17.7482
	04:53:00	16.2	17.2506	17.75
	04:54:00	16.1988	17.2417	17.7488
	04:55:00	16.1953	17.2456	17.7465
	04:56:00	16.1847	17.2156	17.7418
	04:57:00	16.1941	17.2039	17.7435
	04:58:00	16.1247	17.2117	17.7082
	04:59:00	16.0994	17.1311	17.7065
	05:00:00	16.0953	17.1539	17.7147
	05:01:00	16.0871	17.1461	17.7135
	05:02:00	16.0812	17.1344	17.7106
	05:03:00	16.0982	17.1356	17.7112
	05:04:00	16.0994	17.1428	17.65
	05:05:00	16.0935	17.1406	17.6453
	05:06:00	16.0359	17.1372	17.6406
	05:07:00	16.0288	17.1133	17.6418
	05:08:00	15.9976	17.1239	17.6147
	05:09:00	15.9865	17.1256	17.6188
	05:10:00	16.01	17.0311	17.6106
	05:11:00	16.0024	17.0444	17.6153
	05:12:00	16.0006	17.0378	17.61
	05:13:00	16.0082	17.0328	17.6035
	05:14:00	16.0024	17.0344	17.5365
	05:15:00	15.9194	17.0356	17.5347
	05:16:00	15.9041	17.0267	17.5324
	05:17:00	15.9006	17.0261	17.5388
	05:18:00	15.8994	17.0033	17.5376
	05:19:00	15.8965	17.0144	17.5147
	05:20:00	15.9024	17.0067	17.5135
	05:21:00	15.9076	16.9283	17.5112
	05:22:00	15.9129	16.925	17.5118
	05:23:00	15.9082	16.9311	17.5182
	05:24:00	15.8347	16.9289	17.5141
	05:25:00	15.8112	16.9411	17.4459
	05:26:00	15.8159	16.9422	17.4435
	05:27:00	15.8088	16.9428	17.4453
	05:28:00	15.8059	16.9089	17.4529
	05:29:00	15.8118	16.9156	17.4171
	05:30:00	15.81	16.9128	17.4206
	05:31:00	15.8012	16.9239	17.4188
	05:32:00	15.8141	16.8589	17.4212
	05:33:00	15.7429	16.8372	17.4088
	05:34:00	15.7041	16.8472	17.4112
	05:35:00	15.7129	16.8456	17.3382
	05:36:00	15.7141	16.8489	17.3406
	05:37:00	15.7182	16.85	17.3353
	05:38:00	15.7171	16.8456	17.3382
	05:39:00	15.7088	16.8389	17.3418
	05:40:00	15.7253	16.8122	17.31
	05:41:00	15.7176	16.8067	17.3094
	05:42:00	15.6418	16.7494	17.3135
	05:43:00	15.6271	16.7322	17.3135
	05:44:00	15.61	16.7433	17.3112
	05:45:00	15.6071	16.7383	17.3159
	05:46:00	15.6106	16.7233	17.2488
	05:47:00	15.6047	16.7122	17.2394
	05:48:00	15.6265	16.7378	17.2376
	05:49:00	15.6018	16.7283	17.2394
	05:50:00	15.72	16.7344	17.2394
	05:51:00	15.9582	16.6972	17.2094
	05:52:00	16.1012	16.7022	17.2053
	05:53:00	16.3859	16.7061	17.2094
	05:54:00	16.4129	16.6422	17.4882
	05:55:00	16.4788	16.9678	17.7394
	05:56:00	16.5724	17.2289	17.9159
	05:57:00	16.6535	17.4211	18.0465
	05:58:00	16.7388	17.56	18.1135
	05:59:00	16.7135	17.7094	18.18
	06:00:00	16.8529	17.7933	18.2382
	06:01:00	16.8712	17.865	18.3382
	06:02:00	16.8924	17.9217	18.3806
	06:03:00	17.0065	18.0167	18.4041
	06:04:00	16.9824	18.0572	18.4894
	06:05:00	17.0053	18.0956	18.5065
	06:06:00	17.0576	18.2022	18.5359
	06:07:00	17.1524	18.1928	18.5047
	06:08:00	17.1682	18.1867	18.6306
	06:09:00	17.1476	18.2444	18.6629
	06:10:00	17.1824	18.3267	18.6435
	06:11:00	17.2565	18.325	18.6912
	06:12:00	17.2429	18.3278	18.7124
	06:13:00	17.2471	18.4261	18.7
	06:14:00	17.2859	18.4444	18.7
	06:15:00	17.3229	18.4144	18.7918
	06:16:00	17.3429	18.5056	18.8118
	06:17:00	17.3312	18.5228	18.7876
	06:18:00	17.41	18.5456	18.8682
	06:19:00	17.4	18.5117	18.8824
	06:20:00	17.4194	18.55	18.8629
	06:21:00	17.5235	18.6033	18.8782
	06:22:00	17.4918	18.5872	18.9271
	06:23:00	17.4524	18.6006	18.9435
	06:24:00	17.5571	18.6833	18.9341
	06:25:00	17.5718	18.6983	18.9235
	06:26:00	17.5759	18.6806	19
	06:27:00	17.5847	18.6883	18.9924
	06:28:00	17.6518	18.7444	19.0106
	06:29:00	17.6147	18.7644	18.9835
	06:30:00	17.6106	18.7872	19.0494
	06:31:00	17.6476	18.7767	19.0776
	06:32:00	17.75	18.8428	19.0759
	06:33:00	17.7218	18.8378	19.0612
	06:34:00	17.7194	18.8506	19.0529
	06:35:00	17.7241	18.8294	19.1618
	06:36:00	17.7847	18.9094	19.1324
	06:37:00	17.7994	18.9544	19.1329
	06:38:00	17.7806	18.9733	19.1059
	06:39:00	17.7953	18.95	19.1241
	06:40:00	17.8	18.9367	19.2071
	06:41:00	17.8241	19.0389	19.2241
	06:42:00	17.8441	19.0267	19.1959
	06:43:00	17.9088	19.035	19.2018
	06:44:00	17.8906	19.0278	19.1894
	06:45:00	17.9312	19.0833	19.21
	06:46:00	17.9641	19.0672	19.2706
	06:47:00	17.9329	19.1228	19.2924
	06:48:00	17.9506	19.1033	19.2588
	06:49:00	17.9859	19.0917	19.2641
	06:50:00	18.0694	19.1928	19.2729
	06:51:00	18.0882	19.2017	19.2782
	06:52:00	18.0882	19.1922	19.35
	06:53:00	18.0641	19.1878	19.3665
	06:54:00	18.0924	19.1578	19.3541
	06:55:00	18.0424	19.2483	19.3512
	06:56:00	18.12	19.2772	19.3788
	06:57:00	18.1018	19.2772	19.36
	06:58:00	18.1176	19.2772	19.4247
	06:59:00	18.1741	19.24	19.4053
	07:00:00	18.1424	19.3617	19.4165
	07:01:00	18.2406	19.3556	19.3912
	07:02:00	18.2512	19.3844	19.4394
	07:03:00	18.2112	19.3472	19.4335
	07:04:00	18.24	19.3589	19.4894
	07:05:00	18.2341	19.3822	19.5
	07:06:00	18.3329	19.4111	19.5235
	07:07:00	18.2876	19.4189	19.5
	07:08:00	18.3871	19.4194	19.5306
	07:09:00	18.3859	19.4083	19.5247
	07:10:00	18.3565	19.4294	19.5635
	07:11:00	18.3206	19.5456	19.5659
	07:12:00	18.45	19.5117	19.5924
	07:13:00	18.4253	19.5311	19.6071
	07:14:00	18.4688	19.545	19.5612
	07:15:00	18.49	19.53	19.5918
	07:16:00	18.5394	19.5833	19.5988
	07:17:00	18.6565	19.6739	19.6947
	07:18:00	18.6129	19.695	19.7288
	07:19:00	18.6553	19.6733	19.7129
	07:20:00	18.6888	19.71	19.7182
	07:21:00	18.77	19.8156	19.7724
	07:22:00	18.77	19.8406	19.86
	07:23:00	18.8071	19.8428	19.8982
	07:24:00	18.85	19.8644	19.8959
	07:25:00	18.9871	19.9156	19.8924
	07:26:00	19.0029	19.96	19.91
	07:27:00	18.9694	19.9933	19.9594
	07:28:00	19.0241	20.0228	20.0465
	07:29:00	19.1206	20.0822	20.0376
	07:30:00	19.1553	20.1606	20.0465
	07:31:00	19.1541	20.1389	20.0612
	07:32:00	19.1594	20.17	20.1847
	07:33:00	19.2682	20.2256	20.2
	07:34:00	19.2941	20.3206	20.1847
	07:35:00	19.2982	20.3278	20.21
	07:36:00	19.2918	20.31	20.2224
	07:37:00	19.4282	20.4078	20.3135
	07:38:00	19.4147	20.4533	20.3318
	07:39:00	19.4341	20.4644	20.3476
	07:40:00	19.5853	20.4572	20.3571
	07:41:00	19.63	20.5967	20.4065
	07:42:00	19.6006	20.6144	20.4641
	07:43:00	19.6759	20.6133	20.4806
	07:44:00	19.7229	20.7072	20.4982
	07:45:00	19.8176	20.7322	20.5929
	07:46:00	19.7982	20.7522	20.5888
	07:47:00	19.8671	20.8389	20.6306
	07:48:00	19.8647	20.8678	20.66
	07:49:00	19.93	20.9183	20.6959
	07:50:00	20.0065	20.9839	20.7576
	07:51:00	20.0576	21.0094	20.7771
	07:52:00	20.1188	21.0328	20.8006
	07:53:00	20.1612	21.1344	20.9135
	07:54:00	20.1994	21.1394	20.9382
	07:55:00	20.24	21.1822	20.9259
	07:56:00	20.3106	21.2483	21.0165
	07:57:00	20.3047	21.305	21.0447
	07:58:00	20.4494	21.3433	21.0406
	07:59:00	20.4482	21.4133	21.0641
	08:00:00	20.5282	21.4444	21.1829
	08:01:00	20.5806	21.4467	21.1894
	08:02:00	20.5518	21.5644	21.2424
	08:03:00	20.6612	21.585	21.3147
	08:04:00	20.6647	21.6694	21.3659
	08:05:00	20.8053	21.6917	21.4112
	08:06:00	20.7812	21.7561	21.3288
	08:07:00	20.8935	21.8372	21.1347
	08:08:00	20.9553	21.8511	21.3247
	08:09:00	20.8971	21.9072	21.4488
	08:10:00	20.6812	22.0117	21.2371
	08:11:00	20.8476	22.0189	21.2824
	08:12:00	20.9776	22.0689	21.4859
	08:13:00	21.1312	22.1711	21.6141
	08:14:00	21.0594	22.1861	21.3635
	08:15:00	20.7741	22.2856	21.3394
	08:16:00	20.6635	22.2728	21.5641
	08:17:00	20.9188	22.3356	21.5194
	08:18:00	21.0718	22.4083	21.3247
	08:19:00	20.9053	22.4661	21.4953
	08:20:00	20.8259	22.5717	21.4882
	08:21:00	20.7576	22.5861	21.3329
	08:22:00	21.0747	22.6044	21.1912
	08:23:00	21.0824	22.6806	21.5047
	08:24:00	20.8394	22.6561	21.6041
	08:25:00	20.8176	22.7467	21.4012
	08:26:00	20.7047	22.3639	21.2565
	08:27:00	20.8141	22.1622	21.2071
	08:28:00	20.9194	22.0856	21.5318
	08:29:00	20.7971	21.9533	21.5324
	08:30:00	20.7253	21.8828	21.3888
	08:31:00	20.7694	21.85	21.3153
	08:32:00	20.7788	21.7911	21.5429
	08:33:00	21.0059	21.7544	21.6624
	08:34:00	20.9276	21.78	21.5929
	08:35:00	20.8876	21.7739	21.4759
	08:36:00	20.85	21.7761	21.4106
	08:37:00	20.8341	21.8617	21.4188
	08:38:00	20.8394	21.8594	21.5371
	08:39:00	20.8494	21.8561	21.8324
	08:40:00	21.32	21.87	21.7076
	08:41:00	21.1565	21.91	21.6088
	08:42:00	21.1053	21.9117	21.6524
	08:43:00	21.0918	21.9061	21.6141
	08:44:00	21.0782	21.8972	21.5824
	08:45:00	21.0441	21.9217	21.5682
	08:46:00	21.1271	21.9211	21.5659
	08:47:00	21.11	21.9306	21.61
	08:48:00	21.0671	22.0317	21.6212
	08:49:00	21.0594	22.0428	21.6412
	08:50:00	21.1188	21.9583	21.5906
	08:51:00	21.1465	22.0222	21.5365
	08:52:00	21.1488	22.0644	21.5888
	08:53:00	21.2588	22.06	21.5818
	08:54:00	21.2535	22.0733	21.6582
	08:55:00	21.26	22.1022	21.7259
	08:56:00	21.2735	22.1022	21.7424
	08:57:00	21.3106	22.2278	21.7494
	08:58:00	21.3159	22.2422	21.7629
	08:59:00	21.37	22.2222	21.7824
	09:00:00	21.4394	22.2467	21.7747
	09:01:00	21.4653	22.265	21.7912
	09:02:00	21.4747	22.2933	21.7859
	09:03:00	21.5024	22.2806	21.8665
	09:04:00	21.5041	22.3956	21.9076
	09:05:00	21.5776	22.4117	21.9153
	09:06:00	21.5806	22.4411	21.9241
	09:07:00	21.6318	22.4244	21.9324
	09:08:00	21.6271	22.4322	21.9553
	09:09:00	21.6165	22.4911	22.0029
	09:10:00	21.7259	22.5478	21.9982
	09:11:00	21.7565	22.5194	22.0835
	09:12:00	21.8047	22.5644	22.0888
	09:13:00	21.8094	22.5411	22.1159
	09:14:00	21.8476	22.65	22.1135
	09:15:00	21.8859	22.6856	22.1112
	09:16:00	21.9176	22.7089	22.1694
	09:17:00	21.9788	22.7233	22.2218
[truncated: 8,082 more rows]

## Sheet: Power consumption
									30 minutes average
		Hut A		Hut B		Hut C			Heater power consumption [W]			Other power consumption except heater [W]						Heater power consumption [W]								Heater power consumption[W]					Heater power consumption[MJ](0:00-12:00)			Heater power consumption[MJ](12:00-24:00)
Date	Time	Heater power consumption [W]	Other power consumption except heater [W]	Heater power consumption [W]	Other power consumption except heater [W]	Heater power consumption [W]	Other power consumption except heater [W]		Hut A	Hut B	Hut C	Hut A	Hut B	Hut C				Hut A	Hut B	Hut C						Hut A	Hut B	Hut C			Hut A	Hut B	Hut C	Hut A	Hut B	Hut C
2016-02-03	00:00:00	120	20	180	20	0	20		16.6667	17.3333	8.66667	25.3333	22.6667	27.3333		2016-02-03	0:00～3:00	0.03	0.0312	0.0156					2016-02-03	3.6204	3.4872	2.9196		2017-02-03	2.3616	2.268	2.0916	1.2588	1.2192	0.828
	00:01:00	180	20	200	20	0	40		12.6667	11.3333	8.66667	25.3333	23.3333	28			3:00～6:00	0	0	0	A	2.3616	MJ		2016-02-04	2.6688	2.6988	2.3376		2017-02-04	1.7808	1.8072	1.7544	0.888	0.8916	0.5832
	00:02:00	0	40	140	20	160	20		6.66667	4.66667	8.66667	25.3333	23.3333	27.3333			6:00～9:00	2.052	1.998	1.8696	B	2.268	MJ		2016-02-05	1.6632	1.6212	1.6224		2017-02-05	1.6632	1.6212	1.6224	0	0	0
	00:03:00	160	20	0	40	100	20		6.66667	0	3.33333	24.6667	23.3333	28			9:00～12:00	0.2796	0.2388	0.2064	C	2.0916	MJ		2016-02-06	2.7144	2.2512	1.9428		2017-02-06	0.75	0.3828	0.3372	1.9644	1.8684	1.6056
	00:04:00	40	20	0	20	0	40		1.33333	0	0	25.3333	22.6667	28			12:00～15:00	0	0	0					2016-02-07	1.5624	1.5588	1.518		2017-02-07	1.5624	1.5588	1.518	0	0	0
	00:05:00	0	20	0	20	0	20		0	0	0	25.3333	22.6667	27.3333			15:00～18:00	0	0	0	A	1.2588	MJ		2016-02-08	1.5264	0.9348	0.8676		2017-02-08	1.5108	0.9348	0.8676	0.0156	0	0
	00:06:00	0	40	0	20	0	40		0	0	0	25.3333	22.6667	28			18:00～21:00	0.2328	0.1716	0.0576	B	1.2192	MJ		2016-02-09	1.5396	1.3356	1.2696		2017-02-09	1.5396	1.3356	1.2696	0	0	0
	00:07:00	0	20	0	20	0	20		0	0	0	24.6667	23.3333	27.3333			21:00～24:00	1.026	1.0476	0.7704	C	0.828	MJ		Total	2.18503	1.98394	1.78251		Total	11.1684	9.9084	9.4608	4.1268	3.9792	3.0168
	00:08:00	0	20	0	20	0	20		0	0	0	25.3333	23.3333	27.3333		2016-02-04	0:00～3:00	0	0	0
	00:09:00	0	40	0	20	0	40		0	0	0	25.3333	23.3333	28			3:00～6:00	0.0576	0.03	0.0456	A	1.7808	MJ
	00:10:00	0	20	0	40	0	20		0	0	0	24.6667	23.3333	27.3333			6:00～9:00	1.7232	1.7772	1.7088	B	1.8072	MJ							[MJ]
	00:11:00	0	20	0	20	0	20		0	0	0	24.6667	22.6667	28			9:00～12:00	0	0	0	C	1.7544	MJ							Hut A	Hut B	Hut C
	00:12:00	0	20	0	20	0	40		0	0	0	25.3333	22.6667	28			12:00～15:00	0	0	0									AM (0:00-12:00)	11.1684	9.9084	9.4608
	00:13:00	0	40	0	20	0	20		0	0	0	25.3333	23.3333	27.3333			15:00～18:00	0	0	0	A	0.888	MJ						PM (12:00-24:00)	4.1268	3.9792	3.0168
	00:14:00	0	20	0	20	0	40		0	0	0	24.6667	23.3333	28			18:00～21:00	0.0876	0.0672	0	B	0.8916	MJ						Total	15.2952	13.8876	12.4776
	00:15:00	0	20	0	20	0	20		0	0	0	24.6667	23.3333	27.3333			21:00～24:00	0.8004	0.8244	0.5832	C	0.5832	MJ
	00:16:00	0	20	0	20	0	20		0	0	0	25.3333	23.3333	28		2016-02-05	0:00～3:00	0	0	0
	00:17:00	0	40	0	40	0	40		0	0	0	25.3333	23.3333	28			3:00～6:00	0.1536	0.1272	0.1428	A	1.6632	MJ
	00:18:00	0	20	0	20	0	20		0	0	0	24.6667	22.6667	27.3333			6:00～9:00	1.5096	1.494	1.4796	B	1.6212	MJ
	00:19:00	0	20	0	20	0	40		0	0	0	25.3333	22.6667	28			9:00～12:00	0	0	0	C	1.6224	MJ
	00:20:00	0	20	0	20	0	20		0	0	0	25.3333	23.3333	27.3333			12:00～15:00	0	0	0
	00:21:00	0	40	0	20	0	20		0	0	0	25.3333	23.3333	27.3333			15:00～18:00	0	0	0	A	0	MJ
	00:22:00	0	20	0	20	0	40		0	0	0	24.6667	23.3333	28			18:00～21:00	0	0	0	B	0	MJ
	00:23:00	0	20	0	40	0	20		0	0	0	25.3333	23.3333	27.3333			21:00～24:00	0	0	0	C	0	MJ
	00:24:00	0	20	0	20	0	20		0	0	0	25.3333	22.6667	28		2016-02-06	0:00～3:00	0	0	0
	00:25:00	0	40	0	20	0	40		0	0	0	25.3333	22.6667	28			3:00～6:00	0.2232	0.1368	0.0768	A	0.75	MJ
	00:26:00	0	20	0	20	0	20		0	0	0	24.6667	23.3333	27.3333			6:00～9:00	0.5268	0.246	0.2604	B	0.3828	MJ
	00:27:00	0	20	0	20	0	40		0	0	0	25.3333	23.3333	28			9:00～12:00	0	0	0	C	0.3372	MJ
	00:28:00	0	20	0	20	0	20		0	0	0	25.3333	23.3333	27.3333			12:00～15:00	0	0	0
	00:29:00	0	40	0	20	0	20		0	0	0	25.3333	23.3333	28			15:00～18:00	0.4092	0.3312	0.2316	A	1.9644	MJ
	00:30:00	0	20	0	40	0	40		0	0	0	24.6667	23.3333	28			18:00～21:00	0.8052	0.7848	0.696	B	1.8684	MJ
	00:31:00	0	20	0	20	0	20		0	0	0	25.3333	22.6667	27.3333			21:00～24:00	0.75	0.7524	0.678	C	1.6056	MJ
	00:32:00	0	20	0	20	0	40		0	0	0	25.3333	22.6667	28		2016-02-07	0:00～3:00	0	0	0
	00:33:00	0	40	0	20	0	20		0	0	0	25.3333	23.3333	27.3333			3:00～6:00	0.3444	0.3204	0.3348	A	1.5624	MJ
	00:34:00	0	20	0	20	0	20		0	0	0	24.6667	23.3333	27.3333			6:00～9:00	1.218	1.2384	1.1832	B	1.5588	MJ		Reference
	00:35:00	0	20	0	20	0	40		0	0	0	25.3333	23.3333	28			9:00～12:00	0	0	0	C	1.518	MJ		H.B. Kim, M. Mae, Y. Choi, T. Kiyota, Experimental analysis of thermal performance in buildings with shape-stabilized phase change materials, Energy Build. 152 (2017) 524–533.
	00:36:00	0	20	0	40	0	20		0	0	0	25.3333	23.3333	27.3333			12:00～15:00	0	0	0					http://doi:10.1016/j.enbuild.2017.07.076.
	00:37:00	0	40	0	20	0	20		0	0	0	25.3333	22.6667	28			15:00～18:00	0	0	0	A	0	MJ
	00:38:00	0	20	0	20	0	40		0	0	0	24.6667	22.6667	28			18:00～21:00	0	0	0	B	0	MJ
	00:39:00	0	20	0	20	0	20		0	0	0	25.3333	23.3333	27.3333			21:00～24:00	0	0	0	C	0	MJ
	00:40:00	0	20	0	20	0	40		0	0	0	25.3333	23.3333	28		2016-02-08	0:00～3:00	0	0	0
	00:41:00	0	40	0	20	0	20		0	0	0	25.3333	23.3333	27.3333			3:00～6:00	0.438	0.3516	0.2412	A	1.5108	MJ
	00:42:00	0	20	0	40	0	20		0	0	0	24.6667	23.3333	28			6:00～9:00	1.0476	0.5832	0.6204	B	0.9348	MJ
	00:43:00	0	20	0	20	0	40		0	0	0	25.3333	22.6667	28			9:00～12:00	0.0252	0	0.006	C	0.8676	MJ
	00:44:00	0	20	0	20	0	20		0	0	0	25.3333	22.6667	27.3333			12:00～15:00	0	0	0
	00:45:00	0	40	0	20	0	40		0	0	0	25.3333	22.6667	28			15:00～18:00	0	0	0	A	0.0156	MJ
	00:46:00	0	20	0	20	0	20		0	0	0	24.6667	23.3333	27.3333			18:00～21:00	0	0	0	B	0	MJ
	00:47:00	0	20	0	20	0	20		0	0	0	25.3333	23.3333	27.3333			21:00～24:00	0.0156	0	0	C	0	MJ
	00:48:00	0	40	0	20	0	40		0	0	0	25.3333	23.3333	28		2016-02-09	0:00～3:00	0	0	0
	00:49:00	0	20	0	40	0	20		0	0	0	24.6667	23.3333	27.3333			3:00～6:00	0.5376	0.5112	0.5244	A	1.5396	MJ
	00:50:00	0	20	0	20	0	20		0	0	0	24.6667	22.6667	28			6:00～9:00	1.002	0.8244	0.7452	B	1.3356	MJ
	00:51:00	0	20	0	20	0	40		0	0	0	25.3333	22.6667	28			9:00～12:00	0	0	0	C	1.2696	MJ
	00:52:00	0	40	0	20	0	20		0	0	0	25.3333	23.3333	27.3333			12:00～15:00	0	0	0
	00:53:00	0	20	0	20	0	40		0	0	0	24.6667	23.3333	28			15:00～18:00	0	0	0	A	0	MJ
	00:54:00	0	20	0	20	0	20		0	0	0	25.3333	23.3333	27.3333			18:00～21:00	0	0	0	B	0	MJ
	00:55:00	0	20	0	40	0	20		0	0	0	25.3333	23.3333	28			21:00～24:00	0	0	0	C	0	MJ
	00:56:00	0	40	0	20	0	40		0	0	0	25.3333	22.6667	28
	00:57:00	0	20	0	20	0	20		0	0	0	24.6667	22.6667	27.3333
	00:58:00	0	20	0	20	0	40		0	0	0	25.3333	23.3333	28
	00:59:00	0	20	0	20	0	20		0	0	0	25.3333	23.3333	27.3333
	01:00:00	0	40	0	20	0	20		0	0	0	25.3333	23.3333	27.3333
	01:01:00	0	20	0	20	0	40		0	0	0	24.6667	23.3333	28
	01:02:00	0	20	0	40	0	20		0	0	0	25.3333	23.3333	27.3333
	01:03:00	0	20	0	20	0	20		0	0	0	25.3333	22.6667	28
	01:04:00	0	40	0	20	0	40		0	0	0	25.3333	22.6667	28
	01:05:00	0	20	0	20	0	20		0	0	0	24.6667	23.3333	27.3333
	01:06:00	0	20	0	20	0	40		0	0	0	25.3333	23.3333	28
	01:07:00	0	20	0	20	0	20		0	0	0	25.3333	23.3333	27.3333
	01:08:00	0	40	0	40	0	20		0	0	0	25.3333	23.3333	28
	01:09:00	0	20	0	20	0	40		0	0	0	24.6667	22.6667	28
	01:10:00	0	20	0	20	0	20		0	0	0	25.3333	22.6667	27.3333
	01:11:00	0	20	0	20	0	40		0	0	0	25.3333	23.3333	28
	01:12:00	0	40	0	20	0	20		0	0	0	25.3333	23.3333	27.3333
	01:13:00	0	20	0	20	0	20		0	0	0	24.6667	23.3333	27.3333
	01:14:00	0	20	0	20	0	40		0	0	0	25.3333	23.3333	28
	01:15:00	0	20	0	40	0	20		0	0	0	25.3333	23.3333	27.3333
	01:16:00	0	40	0	20	0	20		0	0	0	25.3333	22.6667	28
	01:17:00	0	20	0	20	0	40		0	0	0	24.6667	22.6667	28
	01:18:00	0	20	0	20	0	20		0	0	0	25.3333	23.3333	27.3333
	01:19:00	0	20	0	20	0	40		0	0	0	25.3333	23.3333	28
	01:20:00	0	40	0	20	0	20		0	0	0	25.3333	23.3333	27.3333
	01:21:00	0	20	0	40	0	20		0	0	0	24.6667	23.3333	28
	01:22:00	0	20	0	20	0	40		0	0	0	25.3333	22.6667	28
	01:23:00	0	40	0	20	0	20		0	0	0	25.3333	22.6667	27.3333
	01:24:00	0	20	0	20	0	40		0	0	0	24.6667	23.3333	28
	01:25:00	0	20	0	20	0	20		0	0	0	24.6667	23.3333	27.3333
	01:26:00	0	20	0	20	0	20		0	0	0	25.3333	23.3333	28
	01:27:00	0	40	0	40	0	40		0	0	0	25.3333	23.3333	28
	01:28:00	0	20	0	20	0	20		0	0	0	24.6667	22.6667	27.3333
	01:29:00	0	20	0	20	0	20		0	0	0	25.3333	22.6667	28
	01:30:00	0	20	0	20	0	40		0	0	0	25.3333	23.3333	28
	01:31:00	0	40	0	20	0	20		0	0	0	25.3333	23.3333	27.3333
	01:32:00	0	20	0	20	0	40		0	0	0	24.6667	23.3333	28
	01:33:00	0	20	0	20	0	20		0	0	0	25.3333	23.3333	27.3333
	01:34:00	0	20	0	40	0	20		0	0	0	25.3333	23.3333	28
	01:35:00	0	40	0	20	0	40		0	0	0	25.3333	22.6667	28
	01:36:00	0	20	0	20	0	20		0	0	0	24.6667	22.6667	27.3333
	01:37:00	0	20	0	20	0	40		0	0	0	25.3333	23.3333	28
	01:38:00	0	20	0	20	0	20		0	0	0	25.3333	23.3333	27.3333
	01:39:00	0	40	0	20	0	20		0	0	0	25.3333	23.3333	28
	01:40:00	0	20	0	40	0	40		0	0	0	24.6667	23.3333	28
	01:41:00	0	20	0	20	0	20		0	0	0	25.3333	22.6667	27.3333
	01:42:00	0	20	0	20	0	20		0	0	0	25.3333	22.6667	28
	01:43:00	0	40	0	20	0	40		0	0	0	25.3333	23.3333	28
	01:44:00	0	20	0	20	0	20		0	0	0	24.6667	23.3333	27.3333
	01:45:00	0	20	0	20	0	40		0	0	0	25.3333	23.3333	28
	01:46:00	0	20	0	20	0	20		0	0	0	25.3333	23.3333	27.3333
	01:47:00	0	40	0	40	0	20		0	0	0	25.3333	23.3333	28
	01:48:00	0	20	0	20	0	40		0	0	0	24.6667	22.6667	28
	01:49:00	0	20	0	20	0	20		0	0	0	25.3333	22.6667	27.3333
	01:50:00	0	20	0	20	0	40		0	0	0	25.3333	23.3333	28
	01:51:00	0	40	0	20	0	20		0	0	0	25.3333	23.3333	27.3333
	01:52:00	0	20	0	20	0	20		0	0	0	24.6667	23.3333	28
	01:53:00	0	20	0	40	0	40		0	0	0	25.3333	23.3333	28
	01:54:00	0	20	0	20	0	20		0	0	0	25.3333	22.6667	27.3333
	01:55:00	0	40	0	20	0	40		0	0	0	25.3333	22.6667	28
	01:56:00	0	20	0	20	0	20		0	0	0	24.6667	23.3333	27.3333
	01:57:00	0	20	0	20	0	20		0	0	0	25.3333	23.3333	28
	01:58:00	0	40	0	20	0	40		0	0	0	25.3333	23.3333	28
	01:59:00	0	20	0	40	0	20		0	0	0	24.6667	23.3333	27.3333
	02:00:00	0	20	0	20	0	20		0	0	0	24.6667	22.6667	28
	02:01:00	0	20	0	20	0	40		0	0	0	25.3333	22.6667	28
	02:02:00	0	40	0	20	0	20		0	0	0	25.3333	23.3333	27.3333
	02:03:00	0	20	0	20	0	40		0	0	0	24.6667	23.3333	28
	02:04:00	0	20	0	20	0	20		0	0	0	25.3333	23.3333	27.3333
	02:05:00	0	20	0	20	0	20		0	0	0	25.3333	23.3333	28
	02:06:00	0	40	0	40	0	40		0	0	0	25.3333	23.3333	28
	02:07:00	0	20	0	20	0	20		0	0	0	24.6667	22.6667	27.3333
	02:08:00	0	20	0	20	0	40		0	0	0	25.3333	22.6667	28
	02:09:00	0	20	0	20	0	20		0	0	0	25.3333	23.3333	27.3333
	02:10:00	0	40	0	20	0	20		0	0	0	25.3333	23.3333	28
	02:11:00	0	20	0	20	0	40		0	0	0	24.6667	23.3333	28
	02:12:00	0	20	0	40	0	20		0	0	0	25.3333	23.3333	27.3333
	02:13:00	0	20	0	20	0	20		0	0	0	25.3333	22.6667	28
	02:14:00	0	40	0	20	0	40		0	0	0	25.3333	22.6667	28
	02:15:00	0	20	0	20	0	20		0	0	0	24.6667	23.3333	27.3333
	02:16:00	0	20	0	20	0	40		0	0	0	25.3333	23.3333	28
	02:17:00	0	20	0	20	0	20		0	0	0	25.3333	23.3333	27.3333
	02:18:00	0	40	0	20	0	20		0	0	0	25.3333	23.3333	28
	02:19:00	0	20	0	40	0	40		0	0	0	24.6667	23.3333	28
	02:20:00	0	20	0	20	0	20		0	0	0	25.3333	22.6667	27.3333
	02:21:00	0	20	0	20	0	40		0	0	0	25.3333	23.3333	28
	02:22:00	0	40	0	20	0	20		0	0	0	25.3333	23.3333	27.3333
	02:23:00	0	20	0	20	0	20		0	0	0	24.6667	23.3333	28
	02:24:00	0	20	0	20	0	40		0	0	0	25.3333	23.3333	28
	02:25:00	0	20	0	40	0	20		0	0	0	25.3333	23.3333	27.3333
	02:26:00	0	40	0	20	0	40		0	0	0	25.3333	22.6667	28
	02:27:00	0	20	0	20	0	20		0	0	0	24.6667	22.6667	27.3333
	02:28:00	0	20	0	20	0	20		0	0	0	25.3333	23.3333	27.3333
	02:29:00	0	20	0	20	0	40		0	0	0	25.3333	23.3333	28
	02:30:00	0	40	0	20	0	20		0	0	0	25.3333	23.3333	27.3333
	02:31:00	0	20	0	40	0	20		0	0	0	24.6667	23.3333	28
	02:32:00	0	20	0	20	0	40		0	0	0	25.3333	22.6667	28
	02:33:00	0	40	0	20	0	20		0	0	0	25.3333	22.6667	27.3333
	02:34:00	0	20	0	20	0	40		0	0	0	24.6667	23.3333	28
	02:35:00	0	20	0	20	0	20		0	0	0	24.6667	23.3333	27.3333
	02:36:00	0	20	0	20	0	20		0	0	0	25.3333	23.3333	28
	02:37:00	0	40	0	20	0	40		0	0	0	25.3333	23.3333	28
	02:38:00	0	20	0	40	0	20		0	0	0	24.6667	23.3333	27.3333
	02:39:00	0	20	0	20	0	40		0	0	0	25.3333	22.6667	28
	02:40:00	0	20	0	20	0	20		0	0	0	25.3333	22.6667	27.3333
	02:41:00	0	40	0	20	0	20		0	0	0	25.3333	23.3333	27.3333
	02:42:00	0	20	0	20	0	40		0	0	0	24.6667	23.3333	28
	02:43:00	0	20	0	20	0	20		0	0	0	25.3333	23.3333	27.3333
	02:44:00	0	20	0	40	0	20		0	0	0	25.3333	23.3333	28
	02:45:00	0	40	0	20	0	40		0	0	0	25.3333	22.6667	28
	02:46:00	0	20	0	20	0	20		0	0	0	24.6667	22.6667	27.3333
	02:47:00	0	20	0	20	0	40		0	0	0	25.3333	23.3333	28
	02:48:00	0	20	0	20	0	20		0	0	0	25.3333	23.3333	27.3333
	02:49:00	0	40	0	20	0	20		0	0	0	25.3333	23.3333	28
	02:50:00	0	20	0	40	0	40		0	0	0	24.6667	23.3333	28
	02:51:00	0	20	0	20	0	20		0	0	0	25.3333	22.6667	27.3333
	02:52:00	0	20	0	20	0	40		0	0	0	25.3333	22.6667	28
	02:53:00	0	40	0	20	0	20		0	0	0	25.3333	23.3333	27.3333
	02:54:00	0	20	0	20	0	20		0	0	0	24.6667	23.3333	28
	02:55:00	0	20	0	20	0	40		0	0	0	25.3333	23.3333	28
	02:56:00	0	20	0	20	0	20		0	0	0	25.3333	23.3333	27.3333
	02:57:00	0	40	0	40	0	20		0	0	0	25.3333	23.3333	28
	02:58:00	0	20	0	20	0	40		0	0	0	24.6667	22.6667	28
	02:59:00	0	20	0	20	0	20		0	0	0	25.3333	22.6667	27.3333
	03:00:00	0	20	0	20	0	40		0	0	0	25.3333	23.3333	28
	03:01:00	0	40	0	20	0	20		0	0	0	25.3333	23.3333	27.3333
	03:02:00	0	20	0	20	0	20		0	0	0	24.6667	23.3333	28
	03:03:00	0	20	0	40	0	40		0	0	0	25.3333	23.3333	28
	03:04:00	0	20	0	20	0	20		0	0	0	25.3333	22.6667	27.3333
	03:05:00	0	40	0	20	0	40		0	0	0	25.3333	22.6667	28
	03:06:00	0	20	0	20	0	20		0	0	0	24.6667	23.3333	27.3333
	03:07:00	0	20	0	20	0	20		0	0	0	25.3333	23.3333	28
	03:08:00	0	40	0	20	0	40		0	0	0	25.3333	23.3333	28
	03:09:00	0	20	0	20	0	20		0	0	0	24.6667	23.3333	27.3333
	03:10:00	0	20	0	40	0	20		0	0	0	25.3333	23.3333	28
	03:11:00	0	20	0	20	0	40		0	0	0	25.3333	22.6667	28
	03:12:00	0	40	0	20	0	20		0	0	0	25.3333	22.6667	27.3333
	03:13:00	0	20	0	20	0	40		0	0	0	24.6667	23.3333	28
	03:14:00	0	20	0	20	0	20		0	0	0	25.3333	23.3333	27.3333
	03:15:00	0	20	0	20	0	20		0	0	0	25.3333	23.3333	28
	03:16:00	0	40	0	40	0	40		0	0	0	25.3333	23.3333	28
	03:17:00	0	20	0	20	0	20		0	0	0	24.6667	22.6667	27.3333
	03:18:00	0	20	0	20	0	40		0	0	0	25.3333	22.6667	28
	03:19:00	0	20	0	20	0	20		0	0	0	25.3333	23.3333	27.3333
	03:20:00	0	40	0	20	0	20		0	0	0	25.3333	23.3333	28
	03:21:00	0	20	0	20	0	40		0	0	0	24.6667	23.3333	28
	03:22:00	0	20	0	40	0	20		0	0	0	25.3333	23.3333	27.3333
	03:23:00	0	20	0	20	0	40		0	0	0	25.3333	22.6667	28
	03:24:00	0	40	0	20	0	20		0	0	0	25.3333	22.6667	27.3333
	03:25:00	0	20	0	20	0	20		0	0	0	24.6667	22.6667	27.3333
	03:26:00	0	20	0	20	0	40		0	0	0	25.3333	23.3333	28
	03:27:00	0	20	0	20	0	20		0	0	0	25.3333	23.3333	27.3333
	03:28:00	0	40	0	20	0	20		0	0	0	25.3333	23.3333	28
	03:29:00	0	20	0	40	0	40		0	0	0	24.6667	23.3333	28
	03:30:00	0	20	0	20	0	20		0	0	0	25.3333	22.6667	27.3333
	03:31:00	0	20	0	20	0	40		0	0	0	25.3333	22.6667	28
	03:32:00	0	40	0	20	0	20		0	0	0	25.3333	23.3333	27.3333
	03:33:00	0	20	0	20	0	20		0	0	0	24.6667	23.3333	28
	03:34:00	0	20	0	20	0	40		0	0	0	25.3333	23.3333	28
	03:35:00	0	20	0	40	0	20		0	0	0	25.3333	23.3333	27.3333
	03:36:00	0	40	0	20	0	40		0	0	0	25.3333	22.6667	28
	03:37:00	0	20	0	20	0	20		0	0	0	24.6667	22.6667	27.3333
	03:38:00	0	20	0	20	0	20		0	0	0	25.3333	23.3333	27.3333
	03:39:00	0	40	0	20	0	40		0	0	0	25.3333	23.3333	28
	03:40:00	0	20	0	20	0	20		0	0	0	24.6667	23.3333	27.3333
	03:41:00	0	20	0	20	0	20		0	0	0	24.6667	23.3333	28
	03:42:00	0	20	0	40	0	40		0	0	0	25.3333	23.3333	28
	03:43:00	0	40	0	20	0	20		0	0	0	25.3333	22.6667	27.3333
	03:44:00	0	20	0	20	0	40		0	0	0	24.6667	22.6667	28
	03:45:00	0	20	0	20	0	20		0	0	0	25.3333	23.3333	27.3333
	03:46:00	0	20	0	20	0	20		0	0	0	25.3333	23.3333	28
	03:47:00	0	40	0	20	0	40		0	0	0	25.3333	23.3333	28
	03:48:00	0	20	0	40	0	20		0	0	0	24.6667	23.3333	27.3333
	03:49:00	0	20	0	20	0	40		0	0	0	25.3333	22.6667	28
	03:50:00	0	20	0	20	0	20		0	0	0	25.3333	22.6667	27.3333
	03:51:00	0	40	0	20	0	20		0	0	0	25.3333	23.3333	27.3333
	03:52:00	0	20	0	20	0	40		0	0	0	24.6667	23.3333	28
	03:53:00	0	20	0	20	0	20		0	0	0	25.3333	23.3333	27.3333
	03:54:00	0	20	0	20	0	20		0	0	0	25.3333	23.3333	28
	03:55:00	0	40	0	40	0	40		0	0	0	25.3333	23.3333	28
	03:56:00	0	20	0	20	0	20		0	0	0	24.6667	22.6667	27.3333
	03:57:00	0	20	0	20	0	40		0	0	0	25.3333	22.6667	28
	03:58:00	0	20	0	20	0	20		0	0	0	25.3333	23.3333	27.3333
	03:59:00	0	40	0	20	0	20		0	0	0	25.3333	23.3333	28
	04:00:00	0	20	0	20	0	40		0	0	0	24.6667	23.3333	28
	04:01:00	0	20	0	40	0	20		0	0	0	25.3333	23.3333	27.3333
	04:02:00	0	20	0	20	0	40		0	0	0	25.3333	22.6667	28
	04:03:00	0	40	0	20	0	20		0	0	0	25.3333	22.6667	27.3333
	04:04:00	0	20	0	20	0	20		0	0	0	24.6667	23.3333	27.3333
	04:05:00	0	20	0	20	0	40		0	0	0	25.3333	23.3333	28
	04:06:00	0	20	0	20	0	20		0	0	0	25.3333	23.3333	27.3333
	04:07:00	0	40	0	40	0	20		0	0	0	25.3333	23.3333	28
	04:08:00	0	20	0	20	0	40		0	0	0	24.6667	22.6667	28
	04:09:00	0	20	0	20	0	20		0	0	0	25.3333	22.6667	27.3333
	04:10:00	0	20	0	20	0	40		0	0	0	25.3333	22.6667	28
	04:11:00	0	40	0	20	0	20		0	0	0	25.3333	23.3333	27.3333
	04:12:00	0	20	0	20	0	20		0	0	0	24.6667	23.3333	28
	04:13:00	0	20	0	20	0	40		0	0	0	25.3333	23.3333	28
	04:14:00	0	40	0	40	0	20		0	0	0	25.3333	23.3333	27.3333
	04:15:00	0	20	0	20	0	40		0	0	0	24.6667	22.6667	28
	04:16:00	0	20	0	20	0	20		0	0	0	24.6667	22.6667	27.3333
	04:17:00	0	20	0	20	0	20		0	0	0	25.3333	23.3333	27.3333
	04:18:00	0	40	0	20	0	40		0	0	0	25.3333	23.3333	28
	04:19:00	0	20	0	20	0	20		0	0	0	24.6667	23.3333	27.3333
	04:20:00	0	20	0	40	0	20		0	0	0	25.3333	23.3333	28
	04:21:00	0	20	0	20	0	40		0	0	0	25.3333	22.6667	28
	04:22:00	0	40	0	20	0	20		0	0	0	25.3333	22.6667	27.3333
	04:23:00	0	20	0	20	0	40		0	0	0	24.6667	22.6667	28
	04:24:00	0	20	0	20	0	20		0	0	0	25.3333	23.3333	27.3333
	04:25:00	0	20	0	20	0	20		0	0	0	25.3333	23.3333	28
	04:26:00	0	40	0	20	0	40		0	0	0	25.3333	23.3333	28
	04:27:00	0	20	0	40	0	20		0	0	0	24.6667	23.3333	27.3333
	04:28:00	0	20	0	20	0	40		0	0	0	25.3333	22.6667	28
	04:29:00	0	20	0	20	0	20		0	0	0	25.3333	22.6667	27.3333
	04:30:00	0	40	0	20	0	20		0	0	0	25.3333	23.3333	27.3333
	04:31:00	0	20	0	20	0	40		0	0	0	24.6667	23.3333	28
	04:32:00	0	20	0	20	0	20		0	0	0	25.3333	23.3333	27.3333
	04:33:00	0	20	0	40	0	20		0	0	0	25.3333	23.3333	28
	04:34:00	0	40	0	20	0	40		0	0	0	25.3333	22.6667	28
	04:35:00	0	20	0	20	0	20		0	0	0	24.6667	22.6667	27.3333
	04:36:00	0	20	0	20	0	40		0	0	0	25.3333	23.3333	28
	04:37:00	0	20	0	20	0	20		0	0	0	25.3333	23.3333	27.3333
	04:38:00	0	40	0	20	0	20		0	0	0	25.3333	23.3333	28
	04:39:00	0	20	0	20	0	40		0	0	0	24.6667	23.3333	28
	04:40:00	0	20	0	40	0	20		0	0	0	25.3333	23.3333	27.3333
	04:41:00	0	20	0	20	0	40		0	0	0	25.3333	22.6667	28
	04:42:00	0	40	0	20	0	20		0	0	0	25.3333	22.6667	27.3333
	04:43:00	0	20	0	20	0	20		0	0	0	24.6667	23.3333	27.3333
	04:44:00	0	20	0	20	0	40		0	0	0	25.3333	23.3333	28
	04:45:00	0	20	0	20	0	20		0	0	0	25.3333	23.3333	27.3333
	04:46:00	0	40	0	40	0	20		0	0	0	25.3333	23.3333	28
	04:47:00	0	20	0	20	0	40		0	0	0	24.6667	22.6667	28
	04:48:00	0	20	0	20	0	20		0	0	0	25.3333	22.6667	27.3333
	04:49:00	0	40	0	20	0	40		0	0	0	25.3333	23.3333	28
	04:50:00	0	20	0	20	0	20		0	0	0	24.6667	23.3333	27.3333
	04:51:00	0	20	0	20	0	20		0	0	0	24.6667	23.3333	28
	04:52:00	0	20	0	20	0	40		0	0	0	25.3333	23.3333	28
	04:53:00	0	40	0	40	0	20		0	0	0	25.3333	23.3333	27.3333
	04:54:00	0	20	0	20	0	40		0	0	0	24.6667	22.6667	28
	04:55:00	0	20	0	20	0	20		0	0	0	25.3333	23.3333	27.3333
	04:56:00	0	20	0	20	0	20		0	0	0	25.3333	23.3333	27.3333
	04:57:00	0	40	0	20	0	40		0	0	0	25.3333	23.3333	28
	04:58:00	0	20	0	20	0	20		0	0	0	24.6667	23.3333	27.3333
	04:59:00	0	20	0	40	0	20		0	0	0	25.3333	23.3333	28
	05:00:00	0	20	0	20	0	40		0	0	0	25.3333	22.6667	28
	05:01:00	0	40	0	20	0	20		0	0	0	25.3333	22.6667	27.3333
	05:02:00	0	20	0	20	0	40		0	0	0	24.6667	23.3333	28
	05:03:00	0	20	0	20	0	20		0	0	0	25.3333	23.3333	27.3333
	05:04:00	0	20	0	20	0	20		0	0	0	25.3333	23.3333	28
	05:05:00	0	40	0	40	0	40		0	0	0	25.3333	23.3333	28
	05:06:00	0	20	0	20	0	20		0	0	0	24.6667	22.6667	27.3333
	05:07:00	0	20	0	20	0	40		0	0	0	25.3333	22.6667	28
	05:08:00	0	20	0	20	0	20		0	0	0	25.3333	23.3333	27.3333
	05:09:00	0	40	0	20	0	20		0	0	0	25.3333	23.3333	27.3333
	05:10:00	0	20	0	20	0	40		0	0	0	24.6667	23.3333	28
	05:11:00	0	20	0	20	0	20		0	0	0	25.3333	23.3333	27.3333
	05:12:00	0	20	0	40	0	20		0	0	0	25.3333	23.3333	28
	05:13:00	0	40	0	20	0	40		0	0	0	25.3333	22.6667	28
	05:14:00	0	20	0	20	0	20		0	0	0	24.6667	22.6667	27.3333
	05:15:00	0	20	0	20	0	40		0	0	0	25.3333	23.3333	28
	05:16:00	0	20	0	20	0	20		0	0	0	25.3333	23.3333	27.3333
	05:17:00	0	40	0	20	0	20		0	0	0	25.3333	23.3333	28
	05:18:00	0	20	0	40	0	40		0	0	0	24.6667	23.3333	28
	05:19:00	0	20	0	20	0	20		0	0	0	25.3333	22.6667	27.3333
	05:20:00	0	20	0	20	0	40		0	0	0	25.3333	22.6667	28
	05:21:00	0	40	0	20	0	20		0	0	0	25.3333	23.3333	27.3333
	05:22:00	0	20	0	20	0	20		0	0	0	24.6667	23.3333	27.3333
	05:23:00	0	20	0	20	0	40		0	0	0	25.3333	23.3333	28
	05:24:00	0	40	0	40	0	20		0	0	0	25.3333	23.3333	27.3333
	05:25:00	0	20	0	20	0	20		0	0	0	24.6667	22.6667	28
	05:26:00	0	20	0	20	0	40		0	0	0	25.3333	22.6667	28
	05:27:00	0	20	0	20	0	20		0	0	0	25.3333	23.3333	27.3333
	05:28:00	0	40	0	20	0	40		0	0	0	25.3333	23.3333	28
	05:29:00	0	20	0	20	0	20		0	0	0	24.6667	23.3333	27.3333
	05:30:00	0	20	0	20	0	20		0	0	0	25.3333	23.3333	28
	05:31:00	0	20	0	40	0	40		0	0	0	25.3333	23.3333	28
	05:32:00	0	40	0	20	0	20		0	0	0	25.3333	22.6667	27.3333
	05:33:00	0	20	0	20	0	40		0	0	0	24.6667	22.6667	28
	05:34:00	0	20	0	20	0	20		0	0	0	25.3333	23.3333	27.3333
	05:35:00	0	20	0	20	0	20		4.66667	0	0	25.3333	23.3333	28
	05:36:00	0	40	0	20	0	40		12	0	5.33333	25.3333	23.3333	28
	05:37:00	0	20	0	40	0	20		18.6667	2.66667	12	24.6667	23.3333	27.3333
	05:38:00	0	20	0	20	0	20		25.3333	9.33333	19.3333	25.3333	22.6667	28
	05:39:00	0	20	0	20	0	40		32	16	26	25.3333	22.6667	28
	05:40:00	0	40	0	20	0	20		38.6667	22.6667	32.6667	25.3333	23.3333	27.3333
	05:41:00	0	20	0	20	0	40		45.3333	30	39.3333	24.6667	23.3333	28
	05:42:00	0	20	0	20	0	20		52	36.6667	46	25.3333	23.3333	27.3333
	05:43:00	0	20	0	20	0	20		58.6667	43.3333	52.6667	25.3333	23.3333	28
	05:44:00	0	40	0	40	0	40		65.3333	50	59.3333	25.3333	23.3333	28
	05:45:00	0	20	0	20	0	20		72	56.6667	66	24.6667	22.6667	27.3333
	05:46:00	0	20	0	20	0	40		78.6667	63.3333	72.6667	25.3333	22.6667	28
	05:47:00	0	20	0	20	0	20		85.3333	70	79.3333	25.3333	23.3333	27.3333
	05:48:00	0	40	0	20	0	20		92	76.6667	86	25.3333	23.3333	27.3333
	05:49:00	0	20	0	20	0	40		98.6667	83.3333	92.6667	24.6667	23.3333	28
	05:50:00	0	20	0	40	0	20		105.333	90	99.3333	25.3333	23.3333	27.3333
	05:51:00	0	20	0	20	0	20		112	96.6667	106	25.3333	22.6667	28
	05:52:00	0	40	0	20	0	40		118.667	103.333	112.667	25.3333	22.6667	28
	05:53:00	0	20	0	20	0	20		125.333	110	119.333	24.6667	23.3333	27.3333
	05:54:00	0	20	0	20	0	40		132	116.667	126	25.3333	23.3333	28
	05:55:00	0	40	0	20	0	20		138.667	124	132.667	25.3333	23.3333	27.3333
	05:56:00	0	20	0	40	0	20		145.333	130.667	139.333	24.6667	23.3333	28
	05:57:00	0	20	0	20	0	40		152	137.333	146	24.6667	22.6667	28
	05:58:00	0	20	0	20	0	20		158.667	144	152.667	25.3333	22.6667	27.3333
	05:59:00	0	40	0	20	0	40		165.333	150.667	159.333	25.3333	22.6667	28
	06:00:00	0	20	0	20	0	20		172	157.333	166	24.6667	23.3333	27.3333
	06:01:00	0	20	0	20	0	20		178.667	164	172.667	24.6667	23.3333	27.3333
	06:02:00	0	20	0	20	0	40		185.333	170.667	179.333	25.3333	23.3333	28
	06:03:00	0	40	0	40	0	20		192	177.333	186	25.3333	23.3333	27.3333
	06:04:00	140	20	0	20	0	40		198.667	184	192.667	24.6667	22.6667	28
	06:05:00	220	20	0	20	160	20		200.667	190.667	199.333	25.3333	22.6667	27.3333
	06:06:00	200	20	80	20	200	20		200	197.333	200.667	25.3333	22.6667	27.3333
	06:07:00	200	40	200	20	220	40		200	201.333	200.667	25.3333	23.3333	28
	06:08:00	200	20	200	20	200	20		200	201.333	200	24.6667	23.3333	27.3333
	06:09:00	200	20	200	40	200	20		200	201.333	200	25.3333	23.3333	28
	06:10:00	200	20	220	20	200	40		200	201.333	200	25.3333	22.6667	28
	06:11:00	200	40	200	20	200	20		199.333	200.667	200	25.3333	22.6667	27.3333
	06:12:00	200	20	200	20	200	40		199.333	200.667	200	24.6667	22.6667	28
	06:13:00	200	20	200	20	200	20		199.333	200.667	200	25.3333	23.3333	27.3333
	06:14:00	200	20	200	20	200	20		199.333	200.667	200	25.3333	23.3333	27.3333
	06:15:00	200	40	200	20	200	40		199.333	201.333	200	25.3333	23.3333	28
	06:16:00	200	20	200	40	200	20		199.333	201.333	200	24.6667	23.3333	27.3333
	06:17:00	200	20	200	20	200	20		199.333	201.333	200	25.3333	22.6667	28
	06:18:00	200	20	200	20	200	40		199.333	201.333	200	25.3333	22.6667	28
	06:19:00	200	40	200	20	200	20		199.333	201.333	200	25.3333	22.6667	27.3333
	06:20:00	200	20	200	20	200	40		199.333	201.333	200	24.6667	23.3333	28
	06:21:00	200	20	200	20	200	20		199.333	201.333	200	25.3333	23.3333	27.3333
	06:22:00	200	20	200	40	200	20		199.333	201.333	200	25.3333	23.3333	28
	06:23:00	200	40	200	20	200	40		199.333	201.333	200	25.3333	22.6667	28
	06:24:00	200	20	220	20	200	20		199.333	201.333	200	24.6667	22.6667	27.3333
	06:25:00	200	20	200	20	200	40		199.333	200.667	200	25.3333	22.6667	28
	06:26:00	200	20	200	20	200	20		199.333	200.667	200	25.3333	23.3333	27.3333
	06:27:00	200	40	200	20	200	20		199.333	200.667	200	25.3333	23.3333	27.3333
	06:28:00	200	20	200	20	200	40		199.333	200.667	200	24.6667	23.3333	28
	06:29:00	200	20	200	40	200	20		199.333	200.667	200	25.3333	23.3333	27.3333
	06:30:00	200	20	200	20	200	20		199.333	200.667	200	25.3333	22.6667	28
	06:31:00	200	40	200	20	200	40		199.333	200.667	200	25.3333	22.6667	28
	06:32:00	200	20	200	20	200	20		199.333	200.667	200	24.6667	22.6667	27.3333
	06:33:00	200	20	200	20	200	40		199.333	200.667	200	25.3333	23.3333	28
	06:34:00	200	40	200	20	200	20		199.333	200.667	200	25.3333	23.3333	27.3333
	06:35:00	200	20	200	20	200	20		199.333	200.667	200	24.6667	23.3333	28
	06:36:00	200	20	200	40	200	40		199.333	200.667	200	24.6667	23.3333	28
	06:37:00	200	20	200	20	200	20		199.333	200.667	200	25.3333	22.6667	27.3333
	06:38:00	200	40	200	20	200	40		199.333	200.667	200	25.3333	22.6667	28
	06:39:00	200	20	200	20	200	20		199.333	200.667	200	24.6667	22.6667	27.3333
	06:40:00	180	20	200	20	200	20		198.667	200.667	200	24.6667	23.3333	27.3333
	06:41:00	200	20	200	20	200	40		199.333	200.667	200	25.3333	23.3333	28
	06:42:00	200	40	200	40	200	20		199.333	200.667	200	25.3333	23.3333	27.3333
	06:43:00	200	20	200	20	200	20		199.333	201.333	200	24.6667	22.6667	28
	06:44:00	200	20	220	20	200	40		199.333	201.333	200	24.6667	22.6667	28
	06:45:00	200	20	200	20	200	20		199.333	200.667	200	25.3333	22.6667	27.3333
	06:46:00	200	40	200	20	200	40		199.333	200.667	200	25.3333	23.3333	28
	06:47:00	200	20	200	20	200	20		199.333	200.667	200	24.6667	23.3333	27.3333
	06:48:00	200	20	200	20	200	20		199.333	200.667	200	24.6667	23.3333	28
	06:49:00	200	20	200	40	200	40		199.333	200.667	200	25.3333	23.3333	28
	06:50:00	200	40	200	20	200	20		199.333	200.667	200	25.3333	22.6667	27.3333
	06:51:00	200	20	200	20	200	40		199.333	200.667	200	24.6667	22.6667	28
	06:52:00	200	20	200	20	200	20		199.333	200.667	200	24.6667	22.6667	27.3333
	06:53:00	200	20	200	20	200	20		199.333	200.667	200	25.3333	23.3333	28
	06:54:00	200	40	200	20	200	40		199.333	200.667	200	25.3333	23.3333	28
	06:55:00	200	20	200	40	200	20		199.333	200.667	200	24.6667	23.3333	27.3333
	06:56:00	200	20	200	20	200	20		199.333	200.667	199.333	24.6667	22.6667	28
	06:57:00	200	20	200	20	200	40		199.333	200.667	199.333	25.3333	22.6667	28
	06:58:00	200	40	200	20	200	20		199.333	200.667	199.333	25.3333	22.6667	27.3333
	06:59:00	200	20	200	20	200	40		199.333	200.667	199.333	24.6667	23.3333	28
	07:00:00	200	20	200	20	200	20		199.333	200.667	199.333	25.3333	23.3333	27.3333
	07:01:00	200	20	200	20	200	20		199.333	200.667	199.333	25.3333	23.3333	28
	07:02:00	200	40	200	40	200	40		198.667	200.667	199.333	25.3333	23.3333	28
	07:03:00	200	20	200	20	200	20		198.667	200.667	199.333	24.6667	22.6667	27.3333
	07:04:00	200	20	200	20	200	40		198.667	200.667	199.333	25.3333	22.6667	28
	07:05:00	200	20	200	20	200	20		198.667	200.667	199.333	25.3333	22.6667	27.3333
	07:06:00	200	40	200	20	200	20		198.667	200.667	199.333	25.3333	23.3333	28
	07:07:00	200	20	200	20	200	40		198.667	200.667	199.333	24.6667	23.3333	28
	07:08:00	200	20	200	20	200	20		198.667	200.667	199.333	25.3333	23.3333	27.3333
	07:09:00	180	20	200	40	200	20		198.667	200.667	199.333	25.3333	23.3333	28
	07:10:00	200	40	200	20	200	40		199.333	200.667	199.333	25.3333	22.6667	28
	07:11:00	200	20	200	20	200	20		199.333	200.667	199.333	24.6667	22.6667	27.3333
	07:12:00	200	20	220	20	200	40		199.333	201.333	199.333	25.3333	23.3333	28
	07:13:00	200	20	200	20	200	20		199.333	200.667	199.333	25.3333	23.3333	27.3333
	07:14:00	200	40	200	20	200	20		199.333	200.667	199.333	25.3333	23.3333	28
	07:15:00	200	20	200	40	200	40		199.333	200.667	199.333	24.6667	23.3333	28
	07:16:00	200	20	200	20	200	20		199.333	200.667	199.333	25.3333	22.6667	27.3333
	07:17:00	200	20	200	20	200	40		199.333	200.667	199.333	25.3333	22.6667	28
	07:18:00	200	40	200	20	200	20		198.667	200.667	199.333	25.3333	22.6667	27.3333
	07:19:00	200	20	200	20	200	20		198.667	200.667	199.333	24.6667	23.3333	28
	07:20:00	200	20	200	20	200	40		198.667	200.667	199.333	25.3333	23.3333	28
	07:21:00	200	20	200	20	200	20		198.667	200.667	199.333	25.3333	23.3333	27.3333
	07:22:00	200	40	200	40	200	40		198.667	200.667	199.333	25.3333	23.3333	28
	07:23:00	200	20	200	20	200	20		198.667	200.667	199.333	24.6667	22.6667	27.3333
	07:24:00	200	20	200	20	200	20		198.667	200.667	199.333	25.3333	22.6667	27.3333
	07:25:00	200	20	200	20	180	40		198.667	200.667	199.333	25.3333	23.3333	28
	07:26:00	200	40	200	20	200	20		198.667	200.667	200	25.3333	23.3333	27.3333
	07:27:00	200	20	200	20	200	20		198.667	200.667	200	24.6667	23.3333	28
	07:28:00	200	20	200	40	200	40		198.667	200.667	200	25.3333	23.3333	28
	07:29:00	200	40	200	20	200	20		198.667	200.667	200	25.3333	22.6667	27.3333
	07:30:00	200	20	200	20	200	40		198.667	200.667	200	24.6667	22.6667	28
	07:31:00	180	20	200	20	200	20		198.667	200.667	199.333	24.6667	22.6667	27.3333
	07:32:00	200	20	200	20	200	20		198.667	200.667	199.333	25.3333	23.3333	28
	07:33:00	200	40	200	20	200	40		198.667	200.667	199.333	25.3333	23.3333	28
	07:34:00	200	20	200	20	200	20		198.667	200.667	199.333	24.6667	23.3333	27.3333
	07:35:00	200	20	200	40	200	40		198.667	200.667	199.333	24.6667	23.3333	28
	07:36:00	200	20	200	20	200	20		198.667	200.667	199.333	25.3333	22.6667	27.3333
	07:37:00	200	40	200	20	200	20		198.667	200.667	199.333	25.3333	22.6667	28
	07:38:00	200	20	200	20	200	40		198.667	200.667	199.333	24.6667	22.6667	28
	07:39:00	200	20	200	20	200	20		198.667	200.667	199.333	24.6667	23.3333	27.3333
	07:40:00	200	20	200	20	200	20		198.667	200.667	199.333	25.3333	23.3333	28
	07:41:00	200	40	220	40	200	40		198.667	200.667	199.333	25.3333	23.3333	28
	07:42:00	200	20	200	20	200	20		198.667	200	199.333	24.6667	22.6667	28
	07:43:00	200	20	200	20	200	40		198.667	200	197.333	24.6667	22.6667	28
	07:44:00	200	20	200	20	200	20		198	200	194	25.3333	22.6667	27.3333
	07:45:00	200	40	200	20	200	20		198	200	194	25.3333	23.3333	28
	07:46:00	200	20	200	20	200	40		198	200	194	24.6667	23.3333	28
	07:47:00	180	20	200	20	200	20		198	200	194	25.3333	23.3333	27.3333
	07:48:00	200	20	200	40	200	40		198.667	199.333	188.667	25.3333	23.3333	28
	07:49:00	200	40	200	20	200	20		198.667	199.333	188.667	25.3333	22.6667	27.3333
	07:50:00	200	20	200	20	200	20		198.667	199.333	188.667	24.6667	22.6667	28
	07:51:00	200	20	200	20	200	40		198.667	199.333	188.667	25.3333	22.6667	28
	07:52:00	200	20	200	20	200	20		198.667	199.333	188.667	25.3333	23.3333	27.3333
	07:53:00	200	40	200	20	200	20		198.667	199.333	185.333	25.3333	23.3333	28
	07:54:00	200	20	200	40	200	40		198.667	199.333	181.333	24.6667	23.3333	28
	07:55:00	200	20	200	20	200	20		198	199.333	181.333	25.3333	22.6667	28
	07:56:00	200	20	200	20	200	40		198	199.333	181.333	25.3333	22.6667	28
	07:57:00	200	40	200	20	200	20		198	199.333	178.667	25.3333	22.6667	27.3333
	07:58:00	200	20	200	20	200	20		198	199.333	172.667	24.6667	23.3333	28
	07:59:00	200	20	200	20	200	40		198	199.333	172.667	25.3333	23.3333	28
	08:00:00	200	20	200	20	180	20		198	199.333	172.667	25.3333	23.3333	28
	08:01:00	180	40	200	40	200	40		198	199.333	168.667	25.3333	23.3333	28
	08:02:00	200	20	200	20	200	20		198.667	199.333	164.667	24.6667	22.6667	27.3333
	08:03:00	200	20	200	20	200	20		198.667	199.333	164.667	25.3333	22.6667	28
	08:04:00	200	20	200	20	200	40		198	199.333	160.667	25.3333	22.6667	28
	08:05:00	200	40	200	20	200	20		198	199.333	156	25.3333	23.3333	28
	08:06:00	200	20	200	20	200	40		198	199.333	156	24.6667	23.3333	28
	08:07:00	200	20	200	20	200	20		198	199.333	149.333	25.3333	23.3333	27.3333
	08:08:00	200	20	200	40	200	20		198	199.333	147.333	25.3333	23.3333	28
	08:09:00	200	40	200	20	200	40		198	199.333	146	25.3333	22.6667	28
	08:10:00	200	20	200	20	200	20		198	199.333	139.333	25.3333	22.6667	27.3333
	08:11:00	200	20	200	20	200	40		198	199.333	132.667	25.3333	23.3333	28
	08:12:00	200	20	200	20	140	20		194	199.333	131.333	25.3333	23.3333	27.3333
	08:13:00	180	40	200	20	100	20		190.667	193.333	132	25.3333	23.3333	28
	08:14:00	200	20	200	40	200	40		190.667	186.667	128.667	25.3333	23.3333	28
	08:15:00	200	20	200	20	200	20		190.667	180	123.333	25.3333	22.6667	27.3333
	08:16:00	200	40	200	20	200	20		190	173.333	123.333	25.3333	22.6667	28
	08:17:00	200	20	180	20	40	40		185.333	172	118	24.6667	22.6667	28
	08:18:00	200	20	200	20	200	20		185.333	172.667	119.333	25.3333	23.3333	28
	08:19:00	200	20	200	20	200	40		185.333	172.667	119.333	25.3333	23.3333	28
	08:20:00	200	40	200	20	200	20		185.333	172.667	115.333	25.3333	23.3333	27.3333
	08:21:00	200	20	200	40	200	20		185.333	172.667	108.667	24.6667	23.3333	28
	08:22:00	200	20	200	20	100	40		184	172.667	108	25.3333	22.6667	28
	08:23:00	200	20	200	20	80	20		177.333	172.667	106.667	25.3333	22.6667	27.3333
	08:24:00	180	40	200	20	200	40		176.667	172.667	104.667	25.3333	23.3333	28
	08:25:00	200	20	200	20	200	20		177.333	172	104.667	24.6667	23.3333	27.3333
	08:26:00	200	20	200	20	120	20		177.333	165.333	99.3333	25.3333	23.3333	28
	08:27:00	200	20	200	40	20	40		170.667	158.667	95.3333	25.3333	23.3333	28
	08:28:00	200	40	200	20	200	20		168	152	100	25.3333	22.6667	27.3333
	08:29:00	200	20	200	20	200	40		168	145.333	97.3333	24.6667	22.6667	28
	08:30:00	200	20	200	20	60	20		168	138.667	90.6667	25.3333	22.6667	27.3333
	08:31:00	200	20	200	20	80	20		166	138	92	25.3333	23.3333	28
	08:32:00	200	40	200	20	200	40		159.333	138	96	25.3333	23.3333	28
	08:33:00	180	20	200	20	80	20		158	138	90	24.6667	23.3333	27.3333
	08:34:00	200	20	200	40	60	40		158.667	138	87.3333	25.3333	23.3333	28
	08:35:00	200	20	200	20	200	20		158.667	138	91.3333	25.3333	22.6667	27.3333
	08:36:00	200	40	200	20	0	20		152.667	138	87.3333	25.3333	22.6667	28
	08:37:00	200	20	200	20	140	40		148.667	138	87.3333	24.6667	23.3333	28
	08:38:00	200	20	200	20	160	20		148.667	138	88	25.3333	23.3333	27.3333
	08:39:00	200	40	200	20	0	20		148.667	136.667	87.3333	25.3333	23.3333	28
	08:40:00	200	20	200	40	0	40		142.667	130	87.3333	24.6667	23.3333	28
	08:41:00	80	20	200	20	160	20		140	123.333	92.6667	25.3333	22.6667	27.3333
	08:42:00	100	20	20	20	160	40		144	116.667	93.3333	25.3333	22.6667	28
	08:43:00	180	40	0	20	0	20		147.333	116	88	25.3333	22.6667	27.3333
	08:44:00	200	20	0	20	40	20		142	120	89.3333	24.6667	23.3333	28
	08:45:00	180	20	0	20	200	40		140	126.667	94.6667	25.3333	23.3333	28
	08:46:00	60	20	160	20	40	20		140	133.333	89.3333	25.3333	23.3333	27.3333
	08:47:00	200	40	200	40	80	40		143.333	134.667	92	25.3333	23.3333	28
	08:48:00	200	20	200	20	200	20		136.667	134.667	94.6667	24.6667	22.6667	27.3333
	08:49:00	200	20	200	20	80	20		133.333	134.667	88	25.3333	22.6667	28
	08:50:00	200	20	200	20	0	40		133.333	134.667	85.3333	25.3333	23.3333	28
	08:51:00	160	40	200	20	180	20		133.333	134.667	92	25.3333	23.3333	27.3333
	08:52:00	0	20	200	20	60	20		133.333	128.667	86.6667	24.6667	23.3333	28
	08:53:00	180	20	200	40	20	40		133.333	122	86.6667	25.3333	23.3333	28
	08:54:00	200	20	180	20	200	20		128	115.333	90.6667	25.3333	22.6667	28
	08:55:00	200	40	0	20	40	40		128	109.333	84	25.3333	22.6667	28
	08:56:00	0	20	0	20	0	20		128	109.333	86	24.6667	22.6667	27.3333
	08:57:00	120	20	0	20	160	20		128.667	109.333	91.3333	25.3333	23.3333	28
	08:58:00	200	20	0	20	120	40		124.667	109.333	86	25.3333	23.3333	28
	08:59:00	200	40	0	20	0	20		120	109.333	82	25.3333	23.3333	27.3333
	09:00:00	140	20	180	40	100	40		115.333	109.333	88.6667	24.6667	23.3333	28
	09:01:00	0	20	200	20	200	20		114.667	103.333	85.3333	25.3333	22.6667	27.3333
	09:02:00	160	20	200	20	20	20		115.333	96.6667	78.6667	25.3333	22.6667	28
	09:03:00	200	40	200	20	0	40		114.667	92.6667	83.3333	25.3333	22.6667	28
	09:04:00	200	20	200	20	180	20		108.667	92.6667	88.6667	24.6667	23.3333	27.3333
	09:05:00	20	20	200	20	80	40		106.667	92.6667	82.6667	25.3333	23.3333	28
	09:06:00	80	20	200	40	0	20		108.667	92.6667	80	25.3333	23.3333	27.3333
	09:07:00	200	40	200	20	160	20		112.667	92.6667	87.3333	25.3333	22.6667	28
	09:08:00	200	20	160	20	140	40		110	92.6667	82.6667	24.6667	22.6667	28
	09:09:00	20	20	0	20	0	20		103.333	94	78	25.3333	22.6667	27.3333
	09:10:00	120	40	0	20	160	20		102.667	94	78	25.3333	23.3333	28
	09:11:00	200	20	0	20	180	40		98.6667	94	78.6667	24.6667	23.3333	28
	09:12:00	200	20	0	20	0	20		92	94	72.6667	24.6667	23.3333	27.3333
	09:13:00	20	20	120	40	40	40		87.3333	94	72.6667	25.3333	23.3333	28
	09:14:00	140	40	200	20	200	20		93.3333	90	71.3333	25.3333	22.6667	27.3333
	09:15:00	180	20	200	20	40	20		89.3333	83.3333	64.6667	24.6667	22.6667	28
	09:16:00	160	20	200	20	120	40		83.3333	76.6667	68.6667	24.6667	22.6667	28
	09:17:00	0	20	200	20	160	20		78	70	67.3333	25.3333	23.3333	27.3333
	09:18:00	100	40	200	20	0	40		78	63.3333	62	25.3333	23.3333	28
	09:19:00	200	20	200	40	0	20		74.6667	56.6667	62	24.6667	23.3333	27.3333
	09:20:00	200	20	200	20	200	20		70.6667	50	62	24.6667	22.6667	28
	09:21:00	160	20	20	20	20	40		68.6667	43.3333	55.3333	25.3333	22.6667	28
	09:22:00	0	40	0	20	60	20		63.3333	42.6667	54.6667	25.3333	22.6667	27.3333
	09:23:00	20	20	0	20	140	40		63.3333	42.6667	52.6667	24.6667	22.6667	28
	09:24:00	200	20	0	20	0	20		62.6667	42.6667	48	24.6667	23.3333	27.3333
	09:25:00	200	20	0	20	100	20		56	42.6667	48	25.3333	23.3333	27.3333
	09:26:00	20	40	0	40	160	40		49.3333	42.6667	44.6667	25.3333	23.3333	28
	09:27:00	0	20	0	20	0	20		50.6667	42.6667	41.3333	24.6667	22.6667	27.3333
	09:28:00	60	20	0	20	0	20		54	42.6667	43.3333	24.6667	22.6667	28
	09:29:00	60	20	0	20	200	40		52	42.6667	43.3333	25.3333	22.6667	28
	09:30:00	120	40	0	20	0	20		50	42.6667	36.6667	25.3333	23.3333	27.3333
	09:31:00	20	20	0	20	0	40		46	42.6667	36.6667	24.6667	23.3333	28
	09:32:00	140	20	80	20	160	20		45.3333	42.6667	36.6667	24.6667	23.3333	27.3333
	09:33:00	20	20	200	40	160	20		40.6667	40	31.3333	25.3333	23.3333	28
	09:34:00	140	40	200	20	0	40		40	33.3333	26	25.3333	22.6667	28
	09:35:00	80	20	200	20	0	20		35.3333	26.6667	26	24.6667	22.6667	27.3333
	09:36:00	200	20	200	20	220	40		32.6667	20	26	24.6667	22.6667	28
	09:37:00	120	20	200	20	20	20		26	13.3333	18.6667	25.3333	23.3333	27.3333
	09:38:00	0	40	200	20	0	20		22	6.66667	18	25.3333	23.3333	28
	09:39:00	0	20	0	40	0	40		22	0	18	24.6667	23.3333	28
	09:40:00	0	20	0	20	180	20		22	0	18	24.6667	22.6667	27.3333
	09:41:00	0	20	0	20	0	20		22	0	12	25.3333	22.6667	28
	09:42:00	60	40	0	20	0	40		22	0	12	25.3333	22.6667	28
	09:43:00	200	20	0	20	0	20		20	0	12	24.6667	22.6667	27.3333
	09:44:00	20	20	0	20	0	40		13.3333	0	12	24.6667	23.3333	28
	09:45:00	0	20	0	20	160	20		12.6667	0	12	25.3333	23.3333	27.3333
	09:46:00	0	40	0	40	80	20		12.6667	0	6.66667	25.3333	23.3333	28
	09:47:00	0	20	0	20	0	40		12.6667	0	4	24.6667	22.6667	28
	09:48:00	0	20	0	20	0	20		12.6667	0	4	24.6667	22.6667	27.3333
	09:49:00	80	20	0	20	0	40		12.6667	0	4	25.3333	22.6667	28
	09:50:00	140	40	0	20	0	20		10	0	4	25.3333	22.6667	27.3333
	09:51:00	0	20	0	20	0	20		5.33333	0	4	24.6667	23.3333	28
	09:52:00	0	20	0	20	0	40		5.33333	0	4	24.6667	23.3333	28
	09:53:00	0	20	0	40	0	20		5.33333	0	4	25.3333	23.3333	27.3333
	09:54:00	0	40	0	20	0	20		5.33333	0	4	25.3333	22.6667	28
	09:55:00	0	20	0	20	0	40		5.33333	0	4	24.6667	22.6667	28
	09:56:00	60	20	0	20	60	20		5.33333	0	4	24.6667	22.6667	27.3333
	09:57:00	100	20	0	20	60	40		3.33333	0	2	25.3333	22.6667	28
	09:58:00	0	40	0	20	0	20		0	0	0	25.3333	23.3333	27.3333
	09:59:00	0	20	0	40	0	20		0	0	0	24.6667	23.3333	28
	10:00:00	0	20	0	20	0	40		0	0	0	24.6667	22.6667	28
	10:01:00	0	20	0	20	0	20		0	0	0	25.3333	22.6667	27.3333
	10:02:00	0	40	0	20	0	40		0	0	0	25.3333	22.6667	28
	10:03:00	0	20	0	20	0	20		0	0	0	24.6667	22.6667	27.3333
	10:04:00	0	20	0	20	0	20		0	0	0	24.6667	22.6667	27.3333
	10:05:00	0	20	0	20	0	40		0	0	0	25.3333	23.3333	28
	10:06:00	0	40	0	40	0	20		0	0	0	25.3333	23.3333	27.3333
	10:07:00	0	20	0	20	0	40		0	0	0	24.6667	22.6667	28
	10:08:00	0	20	0	20	0	20		0	0	0	24.6667	22.6667	27.3333
	10:09:00	0	20	0	20	0	20		0	0	0	25.3333	22.6667	27.3333
	10:10:00	0	40	0	20	0	40		0	0	0	25.3333	22.6667	28
	10:11:00	0	20	0	20	0	20		0	0	0	24.6667	23.3333	27.3333
	10:12:00	0	20	0	20	0	20		0	0	0	24.6667	23.3333	28
	10:13:00	0	20	0	40	0	40		0	0	0	25.3333	23.3333	28
	10:14:00	0	40	0	20	0	20		0	0	0	25.3333	22.6667	27.3333
	10:15:00	0	20	0	20	0	40		0	0	0	24.6667	22.6667	28
	10:16:00	0	20	0	20	0	20		0	0	0	24.6667	22.6667	27.3333
	10:17:00	0	20	0	20	0	20		0	0	0	25.3333	22.6667	27.3333
	10:18:00	0	40	0	20	0	40		0	0	0	25.3333	23.3333	28
	10:19:00	0	20	0	20	0	20		0	0	0	24.6667	23.3333	27.3333
	10:20:00	0	20	0	40	0	40		0	0	0	24.6667	23.3333	28
	10:21:00	0	20	0	20	0	20		0	0	0	25.3333	22.6667	27.3333
	10:22:00	0	40	0	20	0	20		0	0	0	25.3333	22.6667	27.3333
	10:23:00	0	20	0	20	0	40		0	0	0	24.6667	22.6667	28
	10:24:00	0	20	0	20	0	20		0	0	0	24.6667	22.6667	27.3333
	10:25:00	0	20	0	20	0	20		0	0	0	25.3333	23.3333	28
	10:26:00	0	40	0	20	0	40		0	0	0	25.3333	23.3333	28
	10:27:00	0	20	0	40	0	20		0	0	0	24.6667	23.3333	27.3333
	10:28:00	0	20	0	20	0	40		0	0	0	24.6667	22.6667	28
	10:29:00	0	20	0	20	0	20		0	0	0	25.3333	22.6667	27.3333
	10:30:00	0	40	0	20	0	20		0	0	0	25.3333	22.6667	27.3333
	10:31:00	0	20	0	20	0	40		0	0	0	24.6667	22.6667	28
	10:32:00	0	20	0	20	0	20		0	0	0	24.6667	23.3333	27.3333
	10:33:00	0	20	0	20	0	20		0	0	0	25.3333	23.3333	28
	10:34:00	0	40	0	40	0	40		0	0	0	25.3333	23.3333	28
	10:35:00	0	20	0	20	0	20		0	0	0	24.6667	22.6667	27.3333
	10:36:00	0	20	0	20	0	40		0	0	0	24.6667	22.6667	28
	10:37:00	0	20	0	20	0	20		0	0	0	25.3333	22.6667	27.3333
	10:38:00	0	40	0	20	0	20		0	0	0	25.3333	22.6667	27.3333
	10:39:00	0	20	0	20	0	40		0	0	0	24.6667	23.3333	28
	10:40:00	0	20	0	40	0	20		0	0	0	24.6667	23.3333	27.3333
	10:41:00	0	20	0	20	0	40		0	0	0	25.3333	22.6667	28
	10:42:00	0	40	0	20	0	20		0	0	0	25.3333	22.6667	27.3333
	10:43:00	0	20	0	20	0	20		0	0	0	24.6667	22.6667	27.3333
	10:44:00	0	20	0	20	0	40		0	0	0	24.6667	22.6667	28
	10:45:00	0	20	0	20	0	20		0	0	0	25.3333	22.6667	27.3333
	10:46:00	0	40	0	20	0	20		0	0	0	25.3333	23.3333	28
	10:47:00	0	20	0	40	0	40		0	0	0	24.6667	23.3333	28
	10:48:00	0	20	0	20	0	20		0	0	0	24.6667	22.6667	27.3333
	10:49:00	0	20	0	20	0	40		0	0	0	25.3333	22.6667	28
	10:50:00	0	40	0	20	0	20		0	0	0	25.3333	22.6667	27.3333
	10:51:00	0	20	0	20	0	20		0	0	0	24.6667	22.6667	27.3333
	10:52:00	0	20	0	20	0	40		0	0	0	24.6667	23.3333	28
	10:53:00	0	20	0	20	0	20		0	0	0	25.3333	23.3333	27.3333
	10:54:00	0	40	0	40	0	40		0	0	0	25.3333	23.3333	28
	10:55:00	0	20	0	20	0	20		0	0	0	24.6667	22.6667	27.3333
	10:56:00	0	20	0	20	0	20		0	0	0	24.6667	22.6667	27.3333
	10:57:00	0	20	0	20	0	40		0	0	0	25.3333	22.6667	28
	10:58:00	0	40	0	20	0	20		0	0	0	25.3333	22.6667	27.3333
	10:59:00	0	20	0	20	0	20		0	0	0	24.6667	23.3333	28
	11:00:00	0	20	0	20	0	40		0	0	0	24.6667	23.3333	28
	11:01:00	0	20	0	40	0	20		0	0	0	25.3333	23.3333	27.3333
	11:02:00	0	40	0	20	0	40		0	0	0	25.3333	22.6667	28
	11:03:00	0	20	0	20	0	20		0	0	0	24.6667	22.6667	27.3333
	11:04:00	0	20	0	20	0	20		0	0	0	24.6667	22.6667	27.3333
	11:05:00	0	20	0	20	0	40		0	0	0	25.3333	22.6667	28
	11:06:00	0	40	0	20	0	20		0	0	0	25.3333	23.3333	27.3333
	11:07:00	0	20	0	20	0	20		0	0	0	24.6667	23.3333	28
	11:08:00	0	20	0	40	0	40		0	0	0	24.6667	23.3333	28
	11:09:00	0	20	0	20	0	20		0	0	0	25.3333	22.6667	27.3333
	11:10:00	0	40	0	20	0	40		0	0	0	25.3333	22.6667	28
	11:11:00	0	20	0	20	0	20		0	0	0	24.6667	22.6667	27.3333
	11:12:00	0	20	0	20	0	20		0	0	0	24.6667	23.3333	28
	11:13:00	0	20	0	20	0	40		0	0	0	25.3333	23.3333	28
	11:14:00	0	40	0	20	0	20		0	0	0	25.3333	23.3333	27.3333
	11:15:00	0	20	0	40	0	40		0	0	0	24.6667	23.3333	28
	11:16:00	0	20	0	20	0	20		0	0	0	25.3333	22.6667	27.3333
	11:17:00	0	20	0	20	0	20		0	0	0	25.3333	22.6667	27.3333
	11:18:00	0	40	0	20	0	40		0	0	0	25.3333	22.6667	28
	11:19:00	0	20	0	20	0	20		0	0	0	24.6667	23.3333	27.3333
	11:20:00	0	20	0	20	0	20		0	0	0	25.3333	23.3333	28
	11:21:00	0	20	0	40	0	40		0	0	0	25.3333	23.3333	28
	11:22:00	0	40	0	20	0	20		0	0	0	25.3333	22.6667	27.3333
	11:23:00	0	20	0	20	0	40		0	0	0	24.6667	22.6667	28
	11:24:00	0	20	0	20	0	20		0	0	0	25.3333	22.6667	27.3333
	11:25:00	0	20	0	20	0	20		0	0	0	25.3333	22.6667	28
	11:26:00	0	40	0	20	0	40		0	0	0	25.3333	23.3333	28
	11:27:00	0	20	0	20	0	20		0	0	0	24.6667	23.3333	27.3333
	11:28:00	0	20	0	40	0	40		0	0	0	25.3333	23.3333	28
	11:29:00	0	20	0	20	0	20		0	0	0	25.3333	22.6667	27.3333
	11:30:00	0	40	0	20	0	20		0	0	0	25.3333	22.6667	28
	11:31:00	0	20	0	20	0	40		0	0	0	24.6667	22.6667	28
	11:32:00	0	20	0	20	0	20		0	0	0	25.3333	23.3333	27.3333
	11:33:00	0	20	0	20	0	20		0	0	0	25.3333	23.3333	28
	11:34:00	0	40	0	20	0	40		0	0	0	25.3333	23.3333	28
	11:35:00	0	20	0	40	0	20		0	0	0	24.6667	23.3333	27.3333
	11:36:00	0	20	0	20	0	40		0	0	0	25.3333	22.6667	28
	11:37:00	0	20	0	20	0	20		0	0	0	25.3333	22.6667	27.3333
	11:38:00	0	40	0	20	0	20		0	0	0	25.3333	22.6667	28
	11:39:00	0	20	0	20	0	40		0	0	0	24.6667	23.3333	28
	11:40:00	0	20	0	20	0	20		0	0	0	25.3333	23.3333	27.3333
	11:41:00	0	20	0	40	0	40		0	0	0	25.3333	23.3333	28
	11:42:00	0	40	0	20	0	20		0	0	0	25.3333	22.6667	27.3333
	11:43:00	0	20	0	20	0	20		0	0	0	24.6667	22.6667	28
	11:44:00	0	20	0	20	0	40		0	0	0	25.3333	22.6667	28
	11:45:00	0	40	0	20	0	20		0	0	0	25.3333	23.3333	27.3333
	11:46:00	0	20	0	20	0	20		0	0	0	24.6667	23.3333	28
	11:47:00	0	20	0	20	0	40		0	0	0	24.6667	23.3333	28
	11:48:00	0	20	0	40	0	20		0	0	0	25.3333	23.3333	27.3333
	11:49:00	0	40	0	20	0	40		0	0	0	25.3333	22.6667	28
	11:50:00	0	20	0	20	0	20		0	0	0	24.6667	22.6667	27.3333
	11:51:00	0	20	0	20	0	20		0	0	0	24.6667	22.6667	28
	11:52:00	0	20	0	20	0	40		0	0	0	25.3333	23.3333	28
	11:53:00	0	40	0	20	0	20		0	0	0	25.3333	23.3333	27.3333
	11:54:00	0	20	0	20	0	40		0	0	0	24.6667	23.3333	28
	11:55:00	0	20	0	40	0	20		0	0	0	24.6667	23.3333	27.3333
	11:56:00	0	20	0	20	0	20		0	0	0	25.3333	22.6667	28
	11:57:00	0	40	0	20	0	40		0	0	0	25.3333	22.6667	28
	11:58:00	0	20	0	20	0	20		0	0	0	24.6667	22.6667	27.3333
	11:59:00	0	20	0	20	0	40		0	0	0	24.6667	23.3333	28
	12:00:00	0	20	0	20	0	20		0	0	0	25.3333	23.3333	27.3333
	12:01:00	0	40	0	40	0	20		0	0	0	25.3333	23.3333	27.3333
	12:02:00	0	20	0	20	0	40		0	0	0	24.6667	22.6667	28
	12:03:00	0	20	0	20	0	20		0	0	0	24.6667	22.6667	27.3333
	12:04:00	0	20	0	20	0	20		0	0	0	25.3333	22.6667	28
	12:05:00	0	40	0	20	0	40		0	0	0	25.3333	23.3333	28
	12:06:00	0	20	0	20	0	20		0	0	0	24.6667	23.3333	27.3333
	12:07:00	0	20	0	20	0	40		0	0	0	24.6667	23.3333	28
	12:08:00	0	20	0	40	0	20		0	0	0	25.3333	23.3333	27.3333
	12:09:00	0	40	0	20	0	20		0	0	0	25.3333	22.6667	28
	12:10:00	0	20	0	20	0	40		0	0	0	24.6667	22.6667	28
	12:11:00	0	20	0	20	0	20		0	0	0	24.6667	22.6667	27.3333
	12:12:00	0	20	0	20	0	40		0	0	0	25.3333	23.3333	28
	12:13:00	0	40	0	20	0	20		0	0	0	25.3333	23.3333	27.3333
	12:14:00	0	20	0	40	0	20		0	0	0	24.6667	23.3333	27.3333
	12:15:00	0	20	0	20	0	40		0	0	0	24.6667	22.6667	28
	12:16:00	0	20	0	20	0	20		0	0	0	25.3333	22.6667	27.3333
	12:17:00	0	40	0	20	0	20		0	0	0	25.3333	22.6667	28
	12:18:00	0	20	0	20	0	40		0	0	0	24.6667	22.6667	28
	12:19:00	0	20	0	20	0	20		0	0	0	24.6667	23.3333	27.3333
	12:20:00	0	20	0	20	0	40		0	0	0	25.3333	23.3333	28
	12:21:00	0	40	0	40	0	20		0	0	0	25.3333	23.3333	27.3333
	12:22:00	0	20	0	20	0	20		0	0	0	24.6667	22.6667	28
	12:23:00	0	20	0	20	0	40		0	0	0	24.6667	22.6667	28
	12:24:00	0	20	0	20	0	20		0	0	0	25.3333	22.6667	27.3333
	12:25:00	0	40	0	20	0	40		0	0	0	25.3333	23.3333	28
	12:26:00	0	20	0	20	0	20		0	0	0	24.6667	23.3333	27.3333
	12:27:00	0	20	0	20	0	20		0	0	0	24.6667	23.3333	27.3333
	12:28:00	0	20	0	40	0	40		0	0	0	25.3333	23.3333	28
	12:29:00	0	40	0	20	0	20		0	0	0	25.3333	22.6667	27.3333
	12:30:00	0	20	0	20	0	20		0	0	0	24.6667	22.6667	28
	12:31:00	0	20	0	20	0	40		0	0	0	24.6667	22.6667	28
	12:32:00	0	20	0	20	0	20		0	0	0	25.3333	23.3333	27.3333
	12:33:00	0	40	0	20	0	40		0	0	0	25.3333	23.3333	28
	12:34:00	0	20	0	40	0	20		0	0	0	24.6667	23.3333	27.3333
	12:35:00	0	20	0	20	0	20		0	0	0	24.6667	22.6667	28
	12:36:00	0	20	0	20	0	40		0	0	0	25.3333	22.6667	28
	12:37:00	0	40	0	20	0	20		0	0	0	25.3333	22.6667	27.3333
	12:38:00	0	20	0	20	0	40		0	0	0	24.6667	22.6667	28
	12:39:00	0	20	0	20	0	20		0	0	0	25.3333	23.3333	27.3333
	12:40:00	0	20	0	20	0	20		0	0	0	25.3333	23.3333	28
	12:41:00	0	40	0	40	0	40		0	0	0	25.3333	23.3333	28
	12:42:00	0	20	0	20	0	20		0	0	0	24.6667	22.6667	27.3333
	12:43:00	0	20	0	20	0	20		0	0	0	25.3333	22.6667	28
	12:44:00	0	20	0	20	0	40		0	0	0	25.3333	22.6667	28
	12:45:00	0	40	0	20	0	20		0	0	0	25.3333	22.6667	27.3333
	12:46:00	0	20	0	20	0	40		0	0	0	24.6667	23.3333	28
	12:47:00	0	20	0	20	0	20		0	0	0	25.3333	23.3333	27.3333
	12:48:00	0	20	0	40	0	20		0	0	0	25.3333	23.3333	28
	12:49:00	0	40	0	20	0	40		0	0	0	25.3333	22.6667	28
	12:50:00	0	20	0	20	0	20		0	0	0	24.6667	22.6667	27.3333
	12:51:00	0	20	0	20	0	40		0	0	0	25.3333	22.6667	28
	12:52:00	0	20	0	20	0	20		0	0	0	25.3333	23.3333	27.3333
	12:53:00	0	40	0	20	0	20		0	0	0	25.3333	23.3333	28
	12:54:00	0	20	0	40	0	40		0	0	0	24.6667	23.3333	28
	12:55:00	0	20	0	20	0	20		0	0	0	25.3333	22.6667	27.3333
	12:56:00	0	20	0	20	0	20		0	0	0	25.3333	22.6667	28
	12:57:00	0	40	0	20	0	40		0	0	0	25.3333	22.6667	28
	12:58:00	0	20	0	20	0	20		0	0	0	24.6667	22.6667	27.3333
	12:59:00	0	20	0	20	0	40		0	0	0	25.3333	23.3333	28
	13:00:00	0	20	0	20	0	20		0	0	0	25.3333	23.3333	27.3333
	13:01:00	0	40	0	40	0	20		0	0	0	25.3333	23.3333	28
	13:02:00	0	20	0	20	0	40		0	0	0	24.6667	22.6667	28
	13:03:00	0	20	0	20	0	20		0	0	0	25.3333	22.6667	27.3333
	13:04:00	0	20	0	20	0	40		0	0	0	25.3333	22.6667	28
	13:05:00	0	40	0	20	0	20		0	0	0	25.3333	22.6667	27.3333
	13:06:00	0	20	0	20	0	20		0	0	0	24.6667	23.3333	28
	13:07:00	0	20	0	20	0	40		0	0	0	25.3333	23.3333	28
	13:08:00	0	40	0	40	0	20		0	0	0	25.3333	23.3333	27.3333
	13:09:00	0	20	0	20	0	40		0	0	0	24.6667	22.6667	28
	13:10:00	0	20	0	20	0	20		0	0	0	24.6667	22.6667	27.3333
	13:11:00	0	20	0	20	0	20		0	0	0	25.3333	22.6667	27.3333
	13:12:00	0	40	0	20	0	40		0	0	0	25.3333	23.3333	28
	13:13:00	0	20	0	20	0	20		0	0	0	24.6667	23.3333	27.3333
	13:14:00	0	20	0	20	0	20		0	0	0	24.6667	23.3333	28
	13:15:00	0	20	0	40	0	40		0	0	0	25.3333	23.3333	28
	13:16:00	0	40	0	20	0	20		0	0	0	25.3333	22.6667	27.3333
	13:17:00	0	20	0	20	0	40		0	0	0	24.6667	22.6667	28
	13:18:00	0	20	0	20	0	20		0	0	0	24.6667	22.6667	27.3333
	13:19:00	0	20	0	20	0	20		0	0	0	25.3333	23.3333	28
	13:20:00	0	40	0	20	0	40		0	0	0	25.3333	23.3333	28
	13:21:00	0	20	0	40	0	20		0	0	0	24.6667	23.3333	27.3333
	13:22:00	0	20	0	20	0	40		0	0	0	24.6667	22.6667	28
	13:23:00	0	20	0	20	0	20		0	0	0	25.3333	22.6667	27.3333
	13:24:00	0	40	0	20	0	20		0	0	0	25.3333	22.6667	27.3333
	13:25:00	0	20	0	20	0	40		0	0	0	24.6667	22.6667	28
	13:26:00	0	20	0	20	0	20		0	0	0	24.6667	23.3333	27.3333
	13:27:00	0	20	0	20	0	20		0	0	0	25.3333	23.3333	28
	13:28:00	0	40	0	40	0	40		0	0	0	25.3333	23.3333	28
	13:29:00	0	20	0	20	0	20		0	0	0	24.6667	22.6667	27.3333
	13:30:00	0	20	0	20	0	40		0	0	0	24.6667	22.6667	28
	13:31:00	0	20	0	20	0	20		0	0	0	25.3333	22.6667	27.3333
	13:32:00	0	40	0	20	0	20		0	0	0	25.3333	23.3333	28
	13:33:00	0	20	0	20	0	40		0	0	0	24.6667	23.3333	28
	13:34:00	0	20	0	20	0	20		0	0	0	24.6667	23.3333	27.3333
	13:35:00	0	20	0	40	0	40		0	0	0	25.3333	23.3333	28
	13:36:00	0	40	0	20	0	20		0	0	0	25.3333	22.6667	27.3333
	13:37:00	0	20	0	20	0	20		0	0	0	24.6667	22.6667	27.3333
	13:38:00	0	20	0	20	0	40		0	0	0	24.6667	22.6667	28
	13:39:00	0	20	0	20	0	20		0	0	0	25.3333	23.3333	27.3333
	13:40:00	0	40	0	20	0	20		0	0	0	25.3333	23.3333	28
	13:41:00	0	20	0	40	0	40		0	0	0	24.6667	23.3333	28
	13:42:00	0	20	0	20	0	20		0	0	0	24.6667	22.6667	27.3333
	13:43:00	0	20	0	20	0	40		0	0	0	25.3333	22.6667	28
	13:44:00	0	40	0	20	0	20		0	0	0	25.3333	22.6667	27.3333
	13:45:00	0	20	0	20	0	20		0	0	0	24.6667	22.6667	28
	13:46:00	0	20	0	20	0	40		0	0	0	24.6667	23.3333	28
	13:47:00	0	20	0	20	0	20		0	0	0	25.3333	23.3333	27.3333
	13:48:00	0	40	0	40	0	40		0	0	0	25.3333	23.3333	28
	13:49:00	0	20	0	20	0	20		0	0	0	24.6667	22.6667	27.3333
	13:50:00	0	20	0	20	0	20		0	0	0	24.6667	22.6667	28
	13:51:00	0	20	0	20	0	40		0	0	0	25.3333	22.6667	28
	13:52:00	0	40	0	20	0	20		0	0	0	25.3333	23.3333	27.3333
	13:53:00	0	20	0	20	0	20		0	0	0	24.6667	23.3333	28
	13:54:00	0	20	0	20	0	40		0	0	0	24.6667	23.3333	28
	13:55:00	0	20	0	40	0	20		0	0	0	25.3333	23.3333	27.3333
	13:56:00	0	40	0	20	0	40		0	0	0	25.3333	22.6667	28
	13:57:00	0	20	0	20	0	20		0	0	0	24.6667	22.6667	27.3333
	13:58:00	0	20	0	20	0	20		0	0	0	24.6667	22.6667	28
	13:59:00	0	20	0	20	0	40		0	0	0	25.3333	23.3333	28
	14:00:00	0	40	0	20	0	20		0	0	0	25.3333	23.3333	27.3333
	14:01:00	0	20	0	40	0	40		0	0	0	24.6667	23.3333	28
	14:02:00	0	20	0	20	0	20		0	0	0	24.6667	22.6667	27.3333
	14:03:00	0	20	0	20	0	20		0	0	0	25.3333	22.6667	28
	14:04:00	0	40	0	20	0	40		0	0	0	25.3333	22.6667	28
	14:05:00	0	20	0	20	0	20		0	0	0	24.6667	22.6667	27.3333
	14:06:00	0	20	0	20	0	20		0	0	0	24.6667	23.3333	28
	14:07:00	0	20	0	20	0	40		0	0	0	25.3333	23.3333	28
	14:08:00	0	40	0	40	0	20		0	0	0	25.3333	23.3333	27.3333
	14:09:00	0	20	0	20	0	40		0	0	0	24.6667	22.6667	28
	14:10:00	0	20	0	20	0	20		0	0	0	24.6667	22.6667	27.3333
	14:11:00	0	20	0	20	0	20		0	0	0	25.3333	22.6667	28
	14:12:00	0	40	0	20	0	40		0	0	0	25.3333	23.3333	28
	14:13:00	0	20	0	20	0	20		0	0	0	24.6667	23.3333	27.3333
	14:14:00	0	20	0	20	0	40		0	0	0	24.6667	23.3333	28
	14:15:00	0	20	0	40	0	20		0	0	0	25.3333	23.3333	27.3333
	14:16:00	0	40	0	20	0	20		0	0	0	25.3333	22.6667	28
	14:17:00	0	20	0	20	0	40		0	0	0	24.6667	22.6667	28
	14:18:00	0	20	0	20	0	20		0	0	0	24.6667	22.6667	27.3333
	14:19:00	0	20	0	20	0	40		0	0	0	25.3333	23.3333	28
	14:20:00	0	40	0	20	0	20		0	0	0	25.3333	23.3333	27.3333
	14:21:00	0	20	0	40	0	20		0	0	0	24.6667	23.3333	27.3333
	14:22:00	0	20	0	20	0	40		0	0	0	24.6667	22.6667	28
	14:23:00	0	20	0	20	0	20		0	0	0	25.3333	22.6667	27.3333
	14:24:00	0	40	0	20	0	20		0	0	0	25.3333	22.6667	28
	14:25:00	0	20	0	20	0	40		0	0	0	24.6667	22.6667	28
	14:26:00	0	20	0	20	0	20		0	0	0	24.6667	23.3333	27.3333
	14:27:00	0	20	0	20	0	40		0	0	0	25.3333	23.3333	28
	14:28:00	0	40	0	40	0	20		0	0	0	25.3333	23.3333	27.3333
	14:29:00	0	20	0	20	0	20		0	0	0	24.6667	22.6667	28
	14:30:00	0	20	0	20	0	40		0	0	0	24.6667	22.6667	28
	14:31:00	0	20	0	20	0	20		0	0	0	25.3333	22.6667	27.3333
	14:32:00	0	40	0	20	0	40		0	0	0	25.3333	23.3333	28
	14:33:00	0	20	0	20	0	20		0	0	0	24.6667	23.3333	27.3333
	14:34:00	0	20	0	20	0	20		0	0	0	24.6667	23.3333	27.3333
	14:35:00	0	20	0	40	0	40		0	0	0	25.3333	23.3333	28
	14:36:00	0	40	0	20	0	20		0	0	0	25.3333	22.6667	27.3333
	14:37:00	0	20	0	20	0	20		0	0	0	24.6667	22.6667	28
	14:38:00	0	20	0	20	0	40		0	0	0	24.6667	22.6667	28
	14:39:00	0	20	0	20	0	20		0	0	0	25.3333	23.3333	27.3333
	14:40:00	0	40	0	20	0	40		0	0	0	25.3333	23.3333	28
	14:41:00	0	20	0	40	0	20		0	0	0	24.6667	23.3333	27.3333
	14:42:00	0	20	0	20	0	20		0	0	0	24.6667	22.6667	28
	14:43:00	0	20	0	20	0	40		0	0	0	25.3333	22.6667	28
	14:44:00	0	40	0	20	0	20		0	0	0	25.3333	22.6667	27.3333
	14:45:00	0	20	0	20	0	40		0	0	0	24.6667	22.6667	28
	14:46:00	0	20	0	20	0	20		0	0	0	24.6667	23.3333	27.3333
	14:47:00	0	20	0	20	0	20		0	0	0	25.3333	23.3333	28
	14:48:00	0	40	0	40	0	40		0	0	0	25.3333	23.3333	28
	14:49:00	0	20	0	20	0	20		0	0	0	24.6667	22.6667	27.3333
	14:50:00	0	20	0	20	0	20		0	0	0	24.6667	22.6667	28
	14:51:00	0	20	0	20	0	40		0	0	0	25.3333	22.6667	28
	14:52:00	0	40	0	20	0	20		0	0	0	25.3333	23.3333	27.3333
	14:53:00	0	20	0	20	0	40		0	0	0	24.6667	23.3333	28
	14:54:00	0	20	0	20	0	20		0	0	0	24.6667	23.3333	27.3333
	14:55:00	0	20	0	40	0	20		0	0	0	25.3333	23.3333	28
	14:56:00	0	40	0	20	0	40		0	0	0	25.3333	22.6667	28
	14:57:00	0	20	0	20	0	20		0	0	0	24.6667	22.6667	27.3333
	14:58:00	0	20	0	20	0	40		0	0	0	24.6667	22.6667	28
	14:59:00	0	20	0	20	0	20		0	0	0	25.3333	23.3333	27.3333
	15:00:00	0	40	0	20	0	20		0	0	0	25.3333	23.3333	28
	15:01:00	0	20	0	40	0	40		0	0	0	24.6667	23.3333	28
	15:02:00	0	20	0	20	0	20		0	0	0	24.6667	22.6667	27.3333
	15:03:00	0	20	0	20	0	20		0	0	0	25.3333	22.6667	28
	15:04:00	0	40	0	20	0	40		0	0	0	25.3333	22.6667	28
	15:05:00	0	20	0	20	0	20		0	0	0	24.6667	22.6667	27.3333
	15:06:00	0	20	0	20	0	40		0	0	0	24.6667	23.3333	28
	15:07:00	0	20	0	20	0	20		0	0	0	25.3333	23.3333	27.3333
	15:08:00	0	40	0	40	0	20		0	0	0	25.3333	23.3333	28
	15:09:00	0	20	0	20	0	40		0	0	0	24.6667	22.6667	28
	15:10:00	0	20	0	20	0	20		0	0	0	24.6667	22.6667	27.3333
	15:11:00	0	20	0	20	0	40		0	0	0	25.3333	22.6667	28
	15:12:00	0	40	0	20	0	20		0	0	0	25.3333	22.6667	27.3333
	15:13:00	0	20	0	20	0	20		0	0	0	24.6667	23.3333	28
	15:14:00	0	20	0	20	0	40		0	0	0	24.6667	23.3333	28
	15:15:00	0	20	0	40	0	20		0	0	0	25.3333	23.3333	27.3333
	15:16:00	0	40	0	20	0	40		0	0	0	25.3333	22.6667	28
	15:17:00	0	20	0	20	0	20		0	0	0	24.6667	22.6667	27.3333
	15:18:00	0	20	0	20	0	20		0	0	0	24.6667	22.6667	27.3333
	15:19:00	0	20	0	20	0	40		0	0	0	25.3333	23.3333	28
	15:20:00	0	40	0	20	0	20		0	0	0	25.3333	23.3333	27.3333
	15:21:00	0	20	0	40	0	20		0	0	0	24.6667	23.3333	28
	15:22:00	0	20	0	20	0	40		0	0	0	24.6667	22.6667	28
	15:23:00	0	20	0	20	0	20		0	0	0	25.3333	22.6667	27.3333
	15:24:00	0	40	0	20	0	40		0	0	0	25.3333	22.6667	28
	15:25:00	0	20	0	20	0	20		0	0	0	24.6667	22.6667	27.3333
	15:26:00	0	20	0	20	0	20		0	0	0	24.6667	23.3333	28
	15:27:00	0	20	0	20	0	40		0	0	0	25.3333	23.3333	28
	15:28:00	0	40	0	40	0	20		0	0	0	25.3333	23.3333	27.3333
	15:29:00	0	20	0	20	0	40		0	0	0	24.6667	22.6667	28
	15:30:00	0	20	0	20	0	20		0	0	0	24.6667	22.6667	27.3333
	15:31:00	0	20	0	20	0	20		0	0	0	25.3333	22.6667	27.3333
	15:32:00	0	40	0	20	0	40		0	0	0	25.3333	22.6667	28
	15:33:00	0	20	0	20	0	20		0	0	0	24.6667	23.3333	27.3333
	15:34:00	0	20	0	20	0	20		0	0	0	24.6667	23.3333	28
	15:35:00	0	20	0	40	0	40		0	0	0	25.3333	23.3333	28
	15:36:00	0	40	0	20	0	20		0	0	0	25.3333	22.6667	27.3333
	15:37:00	0	20	0	20	0	40		0	0	0	24.6667	22.6667	28
	15:38:00	0	20	0	20	0	20		0	0	0	25.3333	22.6667	27.3333
	15:39:00	0	20	0	20	0	20		0	0	0	25.3333	23.3333	28
	15:40:00	0	40	0	20	0	40		0	0	0	25.3333	23.3333	28
	15:41:00	0	20	0	20	0	20		0	0	0	24.6667	23.3333	27.3333
	15:42:00	0	20	0	40	0	40		0	0	0	24.6667	23.3333	28
	15:43:00	0	20	0	20	0	20		0	0	0	25.3333	22.6667	27.3333
	15:44:00	0	40	0	20	0	20		0	0	0	25.3333	22.6667	27.3333
	15:45:00	0	20	0	20	0	40		0	0	0	24.6667	22.6667	28
	15:46:00	0	20	0	20	0	20		0	0	0	24.6667	23.3333	27.3333
	15:47:00	0	20	0	20	0	20		0	0	0	25.3333	23.3333	28
	15:48:00	0	40	0	40	0	40		0	0	0	25.3333	23.3333	28
	15:49:00	0	20	0	20	0	20		0	0	0	24.6667	22.6667	27.3333
	15:50:00	0	20	0	20	0	40		0	0	0	24.6667	22.6667	28
	15:51:00	0	20	0	20	0	20		0	0	0	25.3333	22.6667	27.3333
	15:52:00	0	40	0	20	0	20		0	0	0	25.3333	22.6667	28
	15:53:00	0	20	0	20	0	40		0	0	0	24.6667	23.3333	28
	15:54:00	0	20	0	20	0	20		0	0	0	24.6667	23.3333	27.3333
	15:55:00	0	20	0	40	0	40		0	0	0	25.3333	23.3333	28
	15:56:00	0	40	0	20	0	20		0	0	0	25.3333	22.6667	27.3333
	15:57:00	0	20	0	20	0	20		0	0	0	24.6667	22.6667	27.3333
	15:58:00	0	20	0	20	0	40		0	0	0	24.6667	22.6667	28
	15:59:00	0	20	0	20	0	20		0	0	0	25.3333	22.6667	27.3333
	16:00:00	0	40	0	20	0	20		0	0	0	25.3333	23.3333	28
	16:01:00	0	20	0	20	0	40		0	0	0	24.6667	23.3333	28
	16:02:00	0	20	0	40	0	20		0	0	0	24.6667	23.3333	27.3333
	16:03:00	0	20	0	20	0	40		0	0	0	25.3333	22.6667	28
	16:04:00	0	40	0	20	0	20		0	0	0	25.3333	22.6667	27.3333
	16:05:00	0	20	0	20	0	20		0	0	0	24.6667	22.6667	28
	16:06:00	0	20	0	20	0	40		0	0	0	25.3333	23.3333	28
	16:07:00	0	40	0	20	0	20		0	0	0	25.3333	23.3333	27.3333
	16:08:00	0	20	0	40	0	40		0	0	0	24.6667	23.3333	28
	16:09:00	0	20	0	20	0	20		0	0	0	24.6667	22.6667	27.3333
	16:10:00	0	20	0	20	0	20		0	0	0	25.3333	22.6667	27.3333
	16:11:00	0	20	0	20	0	40		0	0	0	25.3333	22.6667	28
	16:12:00	0	40	0	20	0	20		0	0	0	25.3333	22.6667	27.3333
	16:13:00	0	20	0	20	0	20		0	0	0	24.6667	23.3333	28
	16:14:00	0	20	0	20	0	40		0	0	0	25.3333	23.3333	28
	16:15:00	0	20	0	40	0	20		0	0	0	25.3333	23.3333	27.3333
	16:16:00	0	40	0	20	0	40		0	0	0	25.3333	22.6667	28
	16:17:00	0	20	0	20	0	20		0	0	0	24.6667	22.6667	27.3333
	16:18:00	0	20	0	20	0	20		0	0	0	25.3333	22.6667	28
	16:19:00	0	20	0	20	0	40		0	0	0	25.3333	22.6667	28
	16:20:00	0	40	0	20	0	20		0	0	0	25.3333	23.3333	27.3333
	16:21:00	0	20	0	20	0	40		0	0	0	24.6667	23.3333	28
	16:22:00	0	20	0	40	0	20		0	0	0	25.3333	23.3333	27.3333
	16:23:00	0	20	0	20	0	20		0	0	0	25.3333	22.6667	27.3333
	16:24:00	0	40	0	20	0	40		0	0	0	25.3333	22.6667	28
	16:25:00	0	20	0	20	0	20		0	0	0	24.6667	22.6667	27.3333
	16:26:00	0	20	0	20	0	20		0	0	0	25.3333	23.3333	28
	16:27:00	0	20	0	20	0	40		0	0	0	25.3333	23.3333	28
	16:28:00	0	40	0	20	0	20		0	0	0	25.3333	23.3333	27.3333
	16:29:00	0	20	0	40	0	40		0	0	0	24.6667	23.3333	28
	16:30:00	0	20	0	20	0	20		0	0	0	25.3333	22.6667	27.3333
	16:31:00	0	20	0	20	0	20		0	0	0	25.3333	22.6667	28
	16:32:00	0	40	0	20	0	40		0	0	0	25.3333	22.6667	28
	16:33:00	0	20	0	20	0	20		0	0	0	24.6667	23.3333	27.3333
	16:34:00	0	20	0	20	0	40		0	0	0	25.3333	23.3333	28
	16:35:00	0	40	0	40	0	20		0	0	0	25.3333	23.3333	27.3333
	16:36:00	0	20	0	20	0	20		0	0	0	24.6667	22.6667	27.3333
	16:37:00	0	20	0	20	0	40		0	0	0	24.6667	22.6667	28
	16:38:00	0	20	0	20	0	20		0	0	0	25.3333	22.6667	27.3333
	16:39:00	0	40	0	20	0	20		0	0	0	25.3333	23.3333	28
	16:40:00	0	20	0	20	0	40		0	0	0	24.6667	23.3333	28
	16:41:00	0	20	0	20	0	20		0	0	0	24.6667	23.3333	27.3333
	16:42:00	0	20	0	40	0	40		0	0	0	25.3333	23.3333	28
	16:43:00	0	40	0	20	0	20		0	0	0	25.3333	22.6667	27.3333
	16:44:00	0	20	0	20	0	20		0	0	0	24.6667	22.6667	27.3333
	16:45:00	0	20	0	20	0	40		0	0	0	24.6667	22.6667	28
	16:46:00	0	20	0	20	0	20		0	0	0	25.3333	23.3333	27.3333
	16:47:00	0	40	0	20	0	40		0	0	0	25.3333	23.3333	28
	16:48:00	0	20	0	20	0	20		0	0	0	24.6667	23.3333	27.3333
	16:49:00	0	20	0	40	0	20		0	0	0	24.6667	23.3333	27.3333
	16:50:00	0	20	0	20	0	40		0	0	0	25.3333	22.6667	28
	16:51:00	0	40	0	20	0	20		0	0	0	25.3333	22.6667	27.3333
	16:52:00	0	20	0	20	0	20		0	0	0	24.6667	22.6667	28
	16:53:00	0	20	0	20	0	40		0	0	0	24.6667	23.3333	28
	16:54:00	0	20	0	20	0	20		0	0	0	25.3333	23.3333	27.3333
	16:55:00	0	40	0	40	0	40		0	0	0	25.3333	23.3333	28
	16:56:00	0	20	0	20	0	20		0	0	0	24.6667	22.6667	27.3333
	16:57:00	0	20	0	20	0	20		0	0	0	24.6667	22.6667	27.3333
	16:58:00	0	20	0	20	0	40		0	0	0	25.3333	22.6667	28
	16:59:00	0	40	0	20	0	20		0	0	0	25.3333	23.3333	27.3333
	17:00:00	0	20	0	20	0	40		0	0	0	24.6667	23.3333	28
	17:01:00	0	20	0	20	0	20		0	0	0	24.6667	23.3333	27.3333
	17:02:00	0	20	0	40	0	20		0	0	0	25.3333	23.3333	27.3333
	17:03:00	0	40	0	20	0	40		0	0	0	25.3333	22.6667	28
	17:04:00	0	20	0	20	0	20		0	0	0	24.6667	22.6667	27.3333
	17:05:00	0	20	0	20	0	20		0	0	0	24.6667	22.6667	28
	17:06:00	0	20	0	20	0	40		0	0	0	25.3333	23.3333	28
	17:07:00	0	40	0	20	0	20		0	0	0	25.3333	23.3333	27.3333
	17:08:00	0	20	0	40	0	40		0	0	0	24.6667	23.3333	28
	17:09:00	0	20	0	20	0	20		0	0	0	24.6667	22.6667	27.3333
	17:10:00	0	20	0	20	0	20		0	0	0	25.3333	22.6667	27.3333
	17:11:00	0	40	0	20	0	40		0	0	0	25.3333	22.6667	28
	17:12:00	0	20	0	20	0	20		0	0	0	24.6667	22.6667	27.3333
	17:13:00	0	20	0	20	0	20		0	0	0	24.6667	23.3333	28
	17:14:00	0	20	0	20	0	40		0	0	0	25.3333	23.3333	28
	17:15:00	0	40	0	40	0	20		0	0	0	25.3333	23.3333	27.3333
	17:16:00	0	20	0	20	0	40		0	0	0	24.6667	22.6667	28
	17:17:00	0	20	0	20	0	20		0	0	0	24.6667	22.6667	27.3333
	17:18:00	0	20	0	20	0	20		0	0	0	25.3333	22.6667	27.3333
	17:19:00	0	40	0	20	0	40		0	0	0	25.3333	23.3333	28
	17:20:00	0	20	0	20	0	20		0	0	0	24.6667	23.3333	27.3333
	17:21:00	0	20	0	20	0	40		0	0	0	24.6667	23.3333	28
	17:22:00	0	20	0	40	0	20		0	0	0	25.3333	23.3333	27.3333
	17:23:00	0	40	0	20	0	20		0	0	0	25.3333	22.6667	27.3333
	17:24:00	0	20	0	20	0	40		0	0	0	24.6667	22.6667	28
	17:25:00	0	20	0	20	0	20		0	0	0	24.6667	22.6667	27.3333
	17:26:00	0	20	0	20	0	20		0	0	0	25.3333	23.3333	27.3333
	17:27:00	0	40	0	20	0	40		0	0	0	25.3333	23.3333	28
	17:28:00	0	20	0	40	0	20		0	0	0	24.6667	23.3333	27.3333
	17:29:00	0	20	0	20	0	40		0	0	0	24.6667	22.6667	28
	17:30:00	0	20	0	20	0	20		0	0	0	25.3333	22.6667	27.3333
	17:31:00	0	40	0	20	0	20		0	0	0	25.3333	22.6667	27.3333
	17:32:00	0	20	0	20	0	40		0	0	0	24.6667	22.6667	28
	17:33:00	0	20	0	20	0	20		0	0	0	24.6667	23.3333	27.3333
	17:34:00	0	20	0	20	0	40		0	0	0	25.3333	23.3333	28
	17:35:00	0	40	0	40	0	20		0	0	0	25.3333	23.3333	27.3333
	17:36:00	0	20	0	20	0	20		0	0	0	24.6667	22.6667	27.3333
	17:37:00	0	20	0	20	0	40		0	0	0	24.6667	22.6667	28
	17:38:00	0	20	0	20	0	20		0	0	0	25.3333	22.6667	27.3333
	17:39:00	0	40	0	20	0	20		0	0	0	25.3333	22.6667	27.3333
	17:40:00	0	20	0	20	0	40		0	0	0	24.6667	23.3333	28
	17:41:00	0	20	0	20	0	20		0	0	0	24.6667	23.3333	27.3333
	17:42:00	0	20	0	40	0	40		0	0	0	25.3333	23.3333	28
	17:43:00	0	40	0	20	0	20		0	0	0	25.3333	22.6667	27.3333
	17:44:00	0	20	0	20	0	20		0	0	0	24.6667	22.6667	27.3333
	17:45:00	0	20	0	20	0	40		0	0	0	24.6667	22.6667	28
	17:46:00	0	20	0	20	0	20		0	0	0	25.3333	23.3333	27.3333
	17:47:00	0	40	0	20	0	20		0	0	0	25.3333	23.3333	27.3333
	17:48:00	0	20	0	40	0	40		0	0	0	24.6667	23.3333	28
	17:49:00	0	20	0	20	0	20		0	0	0	24.6667	22.6667	27.3333
	17:50:00	0	20	0	20	0	40		0	0	0	25.3333	22.6667	28
	17:51:00	0	40	0	20	0	20		0	0	0	25.3333	22.6667	27.3333
	17:52:00	0	20	0	20	0	20		0	0	0	24.6667	22.6667	27.3333
	17:53:00	0	20	0	20	0	40		0	0	0	24.6667	23.3333	28
	17:54:00	0	20	0	20	0	20		0	0	0	25.3333	23.3333	27.3333
	17:55:00	0	40	0	40	0	20		0	0	0	25.3333	23.3333	27.3333
	17:56:00	0	20	0	20	0	40		0	0	0	24.6667	22.6667	28
	17:57:00	0	20	0	20	0	20		0	0	0	24.6667	22.6667	27.3333
	17:58:00	0	20	0	20	0	40		0	0	0	25.3333	22.6667	28
	17:59:00	0	40	0	20	0	20		0	0	0	25.3333	22.6667	27.3333
	18:00:00	0	20	0	20	0	20		0	0	0	24.6667	23.3333	27.3333
	18:01:00	0	20	0	20	0	40		0	0	0	25.3333	23.3333	28
	18:02:00	0	20	0	40	0	20		0	0	0	25.3333	23.3333	27.3333
	18:03:00	0	40	0	20	0	40		0	0	0	25.3333	22.6667	28
	18:04:00	0	20	0	20	0	20		0	0	0	24.6667	22.6667	27.3333
	18:05:00	0	20	0	20	0	20		0	0	0	25.3333	22.6667	27.3333
	18:06:00	0	20	0	20	0	40		0	0	0	25.3333	22.6667	28
	18:07:00	0	40	0	20	0	20		0	0	0	25.3333	23.3333	27.3333
	18:08:00	0	20	0	20	0	20		0	0	0	24.6667	23.3333	27.3333
	18:09:00	0	20	0	40	0	40		0	0	0	25.3333	23.3333	28
	18:10:00	0	20	0	20	0	20		0	0	0	25.3333	22.6667	27.3333
	18:11:00	0	40	0	20	0	40		0	0	0	25.3333	22.6667	28
	18:12:00	0	20	0	20	0	20		0	0	0	24.6667	22.6667	27.3333
	18:13:00	0	20	0	20	0	20		0	0	0	25.3333	23.3333	27.3333
	18:14:00	0	20	0	20	0	40		0	0	0	25.3333	23.3333	28
	18:15:00	0	40	0	40	0	20		0	0	0	25.3333	23.3333	27.3333
	18:16:00	0	20	0	20	0	20		0	0	0	24.6667	22.6667	27.3333
	18:17:00	0	20	0	20	0	40		0	0	0	25.3333	22.6667	28
	18:18:00	0	20	0	20	0	20		0	0	0	25.3333	22.6667	27.3333
	18:19:00	0	40	0	20	0	40		0	0	0	25.3333	22.6667	28
	18:20:00	0	20	0	20	0	20		0	0	0	24.6667	23.3333	27.3333
	18:21:00	0	20	0	20	0	20		0	0	0	25.3333	23.3333	27.3333
	18:22:00	0	20	0	40	0	40		0	0	0	25.3333	23.3333	28
	18:23:00	0	40	0	20	0	20		0	0	0	25.3333	22.6667	27.3333
	18:24:00	0	20	0	20	0	20		0	0	0	24.6667	22.6667	27.3333
	18:25:00	0	20	0	20	0	40		0	0	0	25.3333	22.6667	28
	18:26:00	0	20	0	20	0	20		0	0	0	25.3333	22.6667	27.3333
	18:27:00	0	40	0	20	0	40		0	0	0	25.3333	23.3333	28
	18:28:00	0	20	0	20	0	20		0	0	0	24.6667	23.3333	27.3333
	18:29:00	0	20	0	40	0	20		0	0	0	25.3333	23.3333	27.3333
	18:30:00	0	40	0	20	0	40		0	0	0	25.3333	22.6667	28
	18:31:00	0	20	0	20	0	20		0	0	0	24.6667	22.6667	27.3333
	18:32:00	0	20	0	20	0	40		0	0	0	24.6667	22.6667	28
	18:33:00	0	20	0	20	0	20		0	0	0	25.3333	23.3333	27.3333
	18:34:00	0	40	0	20	0	20		0	0	0	25.3333	23.3333	27.3333
	18:35:00	0	20	0	20	0	40		0	0	0	24.6667	23.3333	28
	18:36:00	0	20	0	40	0	20		0	0	0	24.6667	23.3333	27.3333
	18:37:00	0	20	0	20	0	20		0	0	0	25.3333	22.6667	27.3333
	18:38:00	0	40	0	20	0	40		0	0	0	25.3333	22.6667	28
	18:39:00	0	20	0	20	0	20		0	0	0	24.6667	22.6667	27.3333
	18:40:00	0	20	0	20	0	40		0	0	0	24.6667	23.3333	28
	18:41:00	0	20	0	20	0	20		0	0	0	25.3333	23.3333	27.3333
	18:42:00	0	40	0	40	0	20		0	0	0	25.3333	23.3333	27.3333
	18:43:00	0	20	0	20	0	40		0	0	0	24.6667	22.6667	28
	18:44:00	0	20	0	20	0	20		0	0	0	24.6667	22.6667	27.3333
	18:45:00	0	20	0	20	0	20		0	0	0	25.3333	22.6667	27.3333
	18:46:00	0	40	0	20	0	40		0	0	0	25.3333	23.3333	28
	18:47:00	0	20	0	20	0	20		0	0	0	24.6667	23.3333	27.3333
	18:48:00	0	20	0	20	0	40		0	0	0	24.6667	23.3333	28
	18:49:00	0	20	0	40	0	20		0	0	0	25.3333	23.3333	27.3333
	18:50:00	0	40	0	20	0	20		0	0	0	25.3333	22.6667	27.3333
	18:51:00	0	20	0	20	0	40		0	0	0	24.6667	22.6667	28
	18:52:00	0	20	0	20	0	20		0	0	0	24.6667	22.6667	27.3333
	18:53:00	0	20	0	20	0	20		0	0	0	25.3333	23.3333	28
	18:54:00	0	40	0	20	0	40		0	0	0	25.3333	23.3333	28
	18:55:00	0	20	0	20	0	20		0	0	0	24.6667	23.3333	27.3333
	18:56:00	0	20	0	40	0	40		0	0	0	24.6667	23.3333	28
	18:57:00	0	20	0	20	0	20		0	0	0	25.3333	22.6667	27.3333
	18:58:00	0	40	0	20	0	20		0	0	0	25.3333	22.6667	27.3333
	18:59:00	0	20	0	20	0	40		0	0	0	24.6667	22.6667	28
	19:00:00	0	20	0	20	0	20		0	0	0	25.3333	23.3333	27.3333
	19:01:00	0	20	0	20	0	40		0	0	0	25.3333	23.3333	28
	19:02:00	0	40	0	40	0	20		0	0	0	25.3333	23.3333	27.3333
	19:03:00	0	20	0	20	0	20		0	0	0	24.6667	22.6667	27.3333
	19:04:00	0	20	0	20	0	40		0	0	0	25.3333	22.6667	28
	19:05:00	0	20	0	20	0	20		0	0	0	25.3333	22.6667	27.3333
	19:06:00	0	40	0	20	0	20		0	0	0	25.3333	23.3333	28
	19:07:00	0	20	0	20	0	40		0	0	0	24.6667	23.3333	28
	19:08:00	0	20	0	20	0	20		0	0	0	25.3333	23.3333	27.3333
	19:09:00	0	20	0	40	0	40		0	0	0	25.3333	23.3333	28
	19:10:00	0	40	0	20	0	20		0	0	0	25.3333	22.6667	27.3333
	19:11:00	0	20	0	20	0	20		0	0	0	24.6667	22.6667	27.3333
	19:12:00	0	20	0	20	0	40		0	0	0	25.3333	22.6667	28
	19:13:00	0	20	0	20	0	20		0	0	0	25.3333	23.3333	27.3333
	19:14:00	0	40	0	20	0	20		0	0	0	25.3333	23.3333	28
	19:15:00	0	20	0	40	0	40		0	0	0	24.6667	23.3333	28
	19:16:00	0	20	0	20	0	20		0	0	0	25.3333	22.6667	27.3333
	19:17:00	0	20	0	20	0	40		0	0	0	25.3333	22.6667	28
	19:18:00	0	40	0	20	0	20		0	0	0	25.3333	22.6667	27.3333
	19:19:00	0	20	0	20	0	20		0	0	0	24.6667	23.3333	27.3333
	19:20:00	0	20	0	20	0	40		0	0	0	25.3333	23.3333	28
	19:21:00	0	20	0	20	0	20		0.666667	0	0	25.3333	23.3333	27.3333
	19:22:00	0	40	0	40	0	40		7.33333	0	0	25.3333	23.3333	28
	19:23:00	0	20	0	20	0	20		8	0	0	24.6667	22.6667	27.3333
	19:24:00	0	20	0	20	0	20		8	0	0	25.3333	22.6667	27.3333
	19:25:00	0	20	0	20	0	40		8	0	0	25.3333	22.6667	28
	19:26:00	0	40	0	20	0	20		8	0	0	25.3333	23.3333	27.3333
	19:27:00	0	20	0	20	0	20		8	0	0	24.6667	23.3333	28
	19:28:00	0	20	0	20	0	40		8	0	0	25.3333	23.3333	28
	19:29:00	0	40	0	40	0	20		8	0	0	25.3333	23.3333	27.3333
	19:30:00	0	20	0	20	0	40		8	0	0	24.6667	22.6667	28
	19:31:00	0	20	0	20	0	20		12.6667	0	0	24.6667	22.6667	27.3333
	19:32:00	0	20	0	20	0	20		12.6667	0	0	25.3333	22.6667	27.3333
	19:33:00	0	40	0	20	0	40		12.6667	0	0	25.3333	23.3333	28
	19:34:00	0	20	0	20	0	20		12.6667	0	0	24.6667	23.3333	27.3333
	19:35:00	0	20	0	40	0	40		12.6667	0	0	24.6667	23.3333	28
	19:36:00	0	20	0	20	0	20		12.6667	0	0	25.3333	22.6667	27.3333
	19:37:00	0	40	0	20	0	20		16.6667	0	0	25.3333	22.6667	27.3333
	19:38:00	0	20	0	20	0	40		23.3333	0	0	24.6667	22.6667	28
	19:39:00	0	20	0	20	0	20		24	0	0	24.6667	23.3333	27.3333
	19:40:00	0	20	0	20	0	20		24	0	0	25.3333	23.3333	27.3333
	19:41:00	0	40	0	20	0	40		24	0	0	25.3333	23.3333	28
	19:42:00	0	20	0	40	0	20		24	0	0	24.6667	23.3333	27.3333
	19:43:00	0	20	0	20	0	40		24	0	0	24.6667	22.6667	28
	19:44:00	0	20	0	20	0	20		27.3333	0	0	25.3333	22.6667	27.3333
	19:45:00	0	40	0	20	0	20		32.6667	0	0	25.3333	22.6667	27.3333
	19:46:00	0	20	0	20	0	40		32.6667	0	0	24.6667	23.3333	28
	19:47:00	0	20	0	20	0	20		32.6667	0	0	24.6667	23.3333	27.3333
	19:48:00	0	20	0	40	0	20		32.6667	0	0	25.3333	23.3333	28
	19:49:00	0	40	0	20	0	40		32.6667	0	0	25.3333	22.6667	28
	19:50:00	20	20	0	20	0	20		32.6667	0	0	24.6667	22.6667	27.3333
	19:51:00	200	20	0	20	0	40		32	0	0	24.6667	22.6667	28
	19:52:00	20	20	0	20	0	20		29.3333	0	0	25.3333	22.6667	27.3333
	19:53:00	0	40	0	20	0	20		28.6667	0	0	25.3333	23.3333	27.3333
	19:54:00	0	20	0	20	0	40		35.3333	0.666667	0	24.6667	23.3333	28
	19:55:00	0	20	0	40	0	20		37.3333	7.33333	0	25.3333	23.3333	27.3333
	19:56:00	0	20	0	20	0	40		37.3333	14	0	25.3333	22.6667	28
	19:57:00	0	40	0	20	0	20		37.3333	20.6667	0	25.3333	22.6667	27.3333
	19:58:00	0	20	0	20	0	20		37.3333	27.3333	0	24.6667	22.6667	27.3333
	19:59:00	0	20	0	20	0	40		38	34	0	25.3333	23.3333	28
	20:00:00	140	20	0	20	0	20		44.6667	40.6667	0	25.3333	23.3333	27.3333
	20:01:00	0	40	0	20	0	20		44.6667	45.3333	0	25.3333	23.3333	27.3333
	20:02:00	0	20	0	40	0	40		44.6667	45.3333	0	24.6667	23.3333	28
	20:03:00	0	20	0	20	0	20		44.6667	45.3333	0	25.3333	22.6667	27.3333
	20:04:00	0	20	0	20	0	40		44.6667	45.3333	0	25.3333	22.6667	28
	20:05:00	0	40	0	20	0	20		49.3333	45.3333	0	25.3333	22.6667	27.3333
	20:06:00	120	20	0	20	0	20		50.6667	45.3333	0	24.6667	23.3333	27.3333
	20:07:00	200	20	0	20	0	40		46.6667	45.3333	0	25.3333	23.3333	28
	20:08:00	20	20	0	40	0	20		46	45.3333	0	25.3333	23.3333	27.3333
	20:09:00	0	40	0	20	0	20		51.3333	45.3333	0	25.3333	22.6667	28
	20:10:00	0	20	0	20	0	40		51.3333	45.3333	0	24.6667	22.6667	28
	20:11:00	0	20	0	20	0	20		51.3333	45.3333	0	25.3333	22.6667	27.3333
	20:12:00	0	20	0	20	0	40		53.3333	45.3333	0	25.3333	23.3333	28
	20:13:00	100	40	0	20	0	20		60	45.3333	0	25.3333	23.3333	27.3333
	20:14:00	160	20	0	20	0	20		60	45.3333	0	24.6667	23.3333	27.3333
	20:15:00	0	20	0	40	0	40		54.6667	45.3333	6.66667	25.3333	23.3333	28
	20:16:00	0	20	0	20	0	20		54.6667	45.3333	10	25.3333	22.6667	27.3333
	20:17:00	0	40	0	20	0	40		54.6667	45.3333	10	25.3333	22.6667	28
	20:18:00	0	20	0	20	0	20		54.6667	45.3333	10	24.6667	22.6667	27.3333
	20:19:00	0	20	0	20	0	20		57.3333	48.6667	10	25.3333	23.3333	27.3333
	20:20:00	0	20	0	20	0	40		64	56	10	25.3333	23.3333	28
	20:21:00	120	40	0	20	0	20		66	62.6667	10	25.3333	23.3333	27.3333
	20:22:00	0	20	0	40	0	20		62	69.3333	10	24.6667	23.3333	27.3333
	20:23:00	200	20	20	20	0	40		62	76	15.3333	25.3333	22.6667	28
	20:24:00	60	40	200	20	0	20		61.3333	82	17.3333	25.3333	22.6667	27.3333
	20:25:00	0	20	200	20	0	40		61.3333	78.6667	17.3333	24.6667	23.3333	28
	20:26:00	0	20	200	20	0	20		61.3333	72	17.3333	24.6667	23.3333	27.3333
	20:27:00	0	20	200	20	0	20		64.6667	65.3333	17.3333	25.3333	23.3333	27.3333
	20:28:00	20	40	200	40	0	40		66.6667	58.6667	21.3333	25.3333	23.3333	28
	20:29:00	200	20	200	20	0	20		66.6667	52	27.3333	24.6667	22.6667	27.3333
	20:30:00	140	20	140	20	0	20		66.6667	45.3333	27.3333	24.6667	22.6667	28
	20:31:00	0	20	0	20	0	40		64.6667	40.6667	27.3333	25.3333	22.6667	28
	20:32:00	0	40	0	20	0	20		64.6667	40.6667	27.3333	25.3333	23.3333	27.3333
	20:33:00	0	20	0	20	0	40		64.6667	40.6667	27.3333	24.6667	23.3333	28
	20:34:00	140	20	0	20	0	20		68	40.6667	27.3333	24.6667	23.3333	27.3333
	20:35:00	40	20	0	40	0	20		64	43.3333	31.3333	25.3333	23.3333	27.3333
	20:36:00	0	40	0	20	0	40		66	50	32	25.3333	22.6667	28
	20:37:00	180	20	0	20	0	20		72.6667	56.6667	32	24.6667	22.6667	27.3333
	20:38:00	180	20	0	20	0	40		70	63.3333	32	24.6667	22.6667	28
	20:39:00	0	20	0	20	0	20		64	70	32	25.3333	23.3333	27.3333
	20:40:00	0	40	0	20	0	20		64	76.6667	34	25.3333	23.3333	27.3333
	20:41:00	60	20	0	40	0	40		65.3333	79.3333	40.6667	24.6667	23.3333	28
	20:42:00	200	20	0	20	0	20		70	79.3333	42	25.3333	22.6667	27.3333
	20:43:00	100	20	0	20	0	20		64.6667	79.3333	42	25.3333	22.6667	28
	20:44:00	0	40	0	20	200	40		61.3333	79.3333	42	25.3333	22.6667	28
	20:45:00	0	20	0	20	100	20		61.3333	79.3333	35.3333	24.6667	23.3333	27.3333
	20:46:00	0	20	0	20	0	40		68	79.3333	36	25.3333	23.3333	28
	20:47:00	0	20	0	20	0	20		74.6667	79.3333	41.3333	25.3333	23.3333	27.3333
	20:48:00	80	40	100	40	0	20		74.6667	79.3333	41.3333	25.3333	23.3333	27.3333
	20:49:00	200	20	220	20	0	40		72	76	41.3333	24.6667	22.6667	28
	20:50:00	60	20	200	20	0	20		67.3333	68.6667	41.3333	25.3333	22.6667	27.3333
	20:51:00	0	20	200	20	0	20		72	62	44.6667	25.3333	22.6667	28
	20:52:00	0	40	200	20	160	40		72	55.3333	50.6667	25.3333	23.3333	28
	20:53:00	180	20	200	20	60	20		72	56	45.3333	24.6667	23.3333	27.3333
	20:54:00	60	20	100	40	0	40		70	56	43.3333	25.3333	23.3333	28
	20:55:00	0	20	0	20	0	20		70.6667	59.3333	43.3333	25.3333	22.6667	27.3333
	20:56:00	100	40	0	20	0	20		71.3333	66	45.3333	25.3333	22.6667	27.3333
	20:57:00	60	20	0	20	120	40		74.6667	72.6667	52	24.6667	22.6667	28
	20:58:00	20	20	0	20	180	20		76.6667	78.6667	48.6667	25.3333	23.3333	27.3333
	20:59:00	200	20	0	20	0	40		76	85.3333	42.6667	25.3333	23.3333	28
	21:00:00	80	40	0	20	0	20		70	85.3333	42.6667	25.3333	23.3333	27.3333
	21:01:00	0	20	0	40	0	20		72.6667	85.3333	46	24.6667	23.3333	27.3333
	21:02:00	0	20	0	20	0	40		72.6667	85.3333	52.6667	25.3333	22.6667	28
	21:03:00	100	20	0	20	0	20		78.6667	85.3333	52.6667	25.3333	22.6667	27.3333
	21:04:00	20	40	80	20	120	20		79.3333	85.3333	52.6667	25.3333	22.6667	28
	21:05:00	100	20	200	20	20	40		78.6667	82.6667	48.6667	24.6667	23.3333	28
	21:06:00	200	20	200	20	0	20		79.3333	77.3333	55.3333	25.3333	23.3333	27.3333
	21:07:00	100	20	200	20	0	40		77.3333	77.3333	56	25.3333	23.3333	28
	21:08:00	0	40	200	40	0	20		74	77.3333	56	25.3333	23.3333	27.3333
	21:09:00	0	20	200	20	60	20		74	77.3333	56	24.6667	22.6667	27.3333
	21:10:00	40	20	80	20	200	40		74.6667	77.3333	60	25.3333	22.6667	28
	21:11:00	200	40	0	20	40	20		80.6667	81.3333	53.3333	25.3333	22.6667	27.3333
	21:12:00	40	20	0	20	0	40		74.6667	86.6667	52	24.6667	23.3333	28
	21:13:00	0	20	0	20	0	20		75.3333	86.6667	56	24.6667	23.3333	27.3333
	21:14:00	0	20	0	40	0	20		82	86.6667	59.3333	25.3333	23.3333	27.3333
	21:15:00	200	40	0	20	120	40		86.6667	86.6667	59.3333	25.3333	22.6667	28
	21:16:00	200	20	0	20	160	20		80	86.6667	55.3333	24.6667	22.6667	27.3333
	21:17:00	0	20	0	20	0	20		73.3333	86.6667	54.6667	24.6667	22.6667	28
	21:18:00	0	20	0	20	0	40		75.3333	86.6667	58	25.3333	23.3333	28
	21:19:00	60	40	0	20	0	20		82	86.6667	58	25.3333	23.3333	27.3333
	21:20:00	200	20	0	20	100	40		84	86.6667	58	24.6667	23.3333	28
	21:21:00	0	20	0	40	180	20		77.3333	86.6667	60	24.6667	23.3333	27.3333
	21:22:00	0	20	220	20	0	20		81.3333	92.6667	56.6667	25.3333	22.6667	27.3333
	21:23:00	120	40	200	20	0	40		88	92	56.6667	25.3333	22.6667	28
	21:24:00	80	20	200	20	0	20		84.6667	92	56.6667	24.6667	22.6667	27.3333
	21:25:00	20	20	200	20	60	20		82	92	58	24.6667	23.3333	28
	21:26:00	200	20	200	20	200	40		88	92	58.6667	25.3333	23.3333	28
	21:27:00	120	40	180	40	20	20		82	92	52	25.3333	23.3333	27.3333
	21:28:00	0	20	200	20	0	40		78	90.6667	58	24.6667	22.6667	28
	21:29:00	20	20	0	20	0	20		84	84	61.3333	24.6667	22.6667	27.3333
	21:30:00	160	20	0	20	100	20		83.3333	84	61.3333	25.3333	22.6667	27.3333
	21:31:00	0	40	0	20	200	40		80.6667	84	58	25.3333	23.3333	28
	21:32:00	180	20	0	20	0	20		87.3333	84	57.3333	24.6667	23.3333	27.3333
	21:33:00	120	20	0	20	0	40		82	84	60	24.6667	23.3333	28
	21:34:00	0	20	0	40	0	20		78	84	60	25.3333	23.3333	27.3333
	21:35:00	120	40	40	20	220	20		82.6667	84	61.3333	25.3333	22.6667	27.3333
	21:36:00	140	20	200	20	20	40		81.3333	89.3333	60.6667	24.6667	22.6667	28
	21:37:00	0	20	200	20	0	20		78	89.3333	62	24.6667	22.6667	27.3333
	21:38:00	0	20	200	20	0	20		84.6667	89.3333	62	25.3333	23.3333	28
	21:39:00	20	40	200	20	180	40		86	88.6667	62	25.3333	23.3333	28
	21:40:00	220	20	200	20	0	20		85.3333	88.6667	58.6667	24.6667	23.3333	27.3333
	21:41:00	20	20	160	40	0	40		84.6667	88.6667	65.3333	24.6667	23.3333	28
	21:42:00	60	20	0	20	120	20		90	89.3333	65.3333	25.3333	22.6667	27.3333
	21:43:00	200	40	0	20	100	20		88	89.3333	61.3333	25.3333	22.6667	27.3333
	21:44:00	140	20	0	20	0	40		82	89.3333	60	24.6667	22.6667	28
	21:45:00	0	20	0	20	0	20		84.6667	89.3333	66.6667	25.3333	23.3333	27.3333
	21:46:00	0	20	0	20	140	40		90	89.3333	67.3333	25.3333	23.3333	28
	21:47:00	60	40	0	40	100	20		90	89.3333	62.6667	25.3333	23.3333	27.3333
	21:48:00	200	20	0	20	0	20		91.3333	89.3333	60	24.6667	22.6667	27.3333
	21:49:00	120	20	0	20	0	40		91.3333	89.3333	66.6667	25.3333	22.6667	28
	21:50:00	0	20	0	20	160	20		87.3333	92	66.6667	25.3333	22.6667	27.3333
	21:51:00	120	40	180	20	80	20		87.3333	98.6667	61.3333	25.3333	23.3333	28
	21:52:00	200	20	200	20	0	40		87.3333	99.3333	64.6667	24.6667	23.3333	28
	21:53:00	20	20	200	20	0	20		87.3333	99.3333	67.3333	25.3333	23.3333	27.3333
	21:54:00	0	20	200	40	40	40		89.3333	99.3333	67.3333	25.3333	23.3333	28
	21:55:00	200	40	200	20	80	20		89.3333	99.3333	68.6667	25.3333	22.6667	27.3333
	21:56:00	20	20	200	20	0	20		89.3333	99.3333	72.6667	24.6667	22.6667	27.3333
	21:57:00	0	20	140	20	200	40		94.6667	94	73.3333	25.3333	22.6667	28
	21:58:00	180	20	0	20	100	20		94.6667	89.3333	66.6667	25.3333	23.3333	27.3333
	21:59:00	0	40	0	20	0	20		90.6667	89.3333	68	25.3333	23.3333	28
	22:00:00	80	20	0	40	0	40		97.3333	89.3333	72.6667	24.6667	23.3333	28
	22:01:00	200	20	0	20	180	20		98	89.3333	72.6667	25.3333	22.6667	27.3333
	22:02:00	20	20	0	20	80	40		91.3333	92.6667	66.6667	25.3333	22.6667	28
	22:03:00	0	40	0	20	0	20		96.6667	99.3333	66.6667	25.3333	22.6667	27.3333
	22:04:00	140	20	0	20	40	20		99.3333	105.333	73.3333	24.6667	22.6667	27.3333
	22:05:00	80	20	200	20	200	40		98	112	74	25.3333	23.3333	28
	22:06:00	40	20	200	20	60	20		102	112	67.3333	25.3333	23.3333	27.3333
	22:07:00	200	40	200	40	0	40		105.333	112	65.3333	25.3333	23.3333	28
	22:08:00	40	20	180	20	0	20		98.6667	110	68	24.6667	22.6667	27.3333
	22:09:00	0	20	200	20	80	20		97.3333	104	74.6667	25.3333	22.6667	27.3333
	22:10:00	200	20	200	20	200	40		103.333	97.3333	72.6667	25.3333	22.6667	28
	22:11:00	180	40	180	20	0	20		98.6667	90.6667	66	25.3333	23.3333	27.3333
	22:12:00	0	20	0	20	0	20		93.3333	84.6667	66.6667	24.6667	23.3333	27.3333
	22:13:00	20	20	0	20	60	40		100	84.6667	73.3333	25.3333	23.3333	28
	22:14:00	220	40	0	40	200	20		105.333	84.6667	75.3333	25.3333	23.3333	27.3333
	22:15:00	160	20	0	20	20	40		98	88.6667	68.6667	24.6667	22.6667	28
	22:16:00	0	20	0	20	0	20		95.3333	95.3333	68	24.6667	22.6667	27.3333
	22:17:00	100	20	0	20	20	20		99.3333	102	74.6667	25.3333	22.6667	27.3333
	22:18:00	200	40	0	20	200	40		98	108.667	77.3333	25.3333	23.3333	28
	22:19:00	0	20	80	20	0	20		98	115.333	70.6667	24.6667	23.3333	27.3333
	22:20:00	0	20	200	40	0	40		102	119.333	70.6667	24.6667	23.3333	28
	22:21:00	120	20	200	20	180	20		102	119.333	76.6667	25.3333	22.6667	27.3333
	22:22:00	200	40	200	20	80	20		101.333	113.333	76	25.3333	22.6667	27.3333
	22:23:00	80	20	200	20	0	40		101.333	106.667	73.3333	24.6667	22.6667	28
	22:24:00	0	20	200	20	80	20		104	100	73.3333	24.6667	22.6667	27.3333
	22:25:00	200	20	200	20	200	20		104	93.3333	76.6667	25.3333	23.3333	27.3333
	22:26:00	180	40	40	20	20	40		100	86.6667	75.3333	25.3333	23.3333	28
	22:27:00	0	20	0	40	0	20		100.667	85.3333	74.6667	24.6667	23.3333	27.3333
	22:28:00	60	20	0	20	140	40		100.667	85.3333	74.6667	24.6667	22.6667	28
	22:29:00	200	20	0	20	140	20		104.667	85.3333	74	25.3333	22.6667	27.3333
	22:30:00	100	40	0	20	0	20		98	85.3333	76	25.3333	22.6667	27.3333
	22:31:00	0	20	100	20	0	40		101.333	85.3333	76.6667	24.6667	22.6667	28
	22:32:00	180	20	200	20	80	20		105.333	85.3333	76.6667	24.6667	23.3333	27.3333
	22:33:00	80	20	180	20	200	20		99.3333	85.3333	80	25.3333	23.3333	28
	22:34:00	100	40	200	40	60	40		102.667	86	76	25.3333	23.3333	28
	22:35:00	200	20	200	20	0	20		101.333	86	74	24.6667	22.6667	27.3333
	22:36:00	140	20	200	20	0	40		96.6667	86	74	24.6667	22.6667	28
	22:37:00	0	20	140	20	80	20		96	86	80.6667	25.3333	22.6667	27.3333
	22:38:00	0	40	0	20	200	20		96	88	81.3333	25.3333	23.3333	27.3333
	22:39:00	180	20	0	20	20	40		102.667	94.6667	74.6667	24.6667	23.3333	28
	22:40:00	60	20	0	40	0	20		98	101.333	77.3333	24.6667	23.3333	27.3333
	22:41:00	20	20	0	20	20	20		100.667	102.667	84	25.3333	22.6667	28
	22:42:00	200	40	0	20	200	40		106.667	102.667	83.3333	25.3333	22.6667	28
	22:43:00	180	20	0	20	120	20		104.667	102.667	76.6667	24.6667	22.6667	27.3333
	22:44:00	0	20	120	20	0	40		98.6667	102.667	78	24.6667	22.6667	28
	22:45:00	80	20	200	20	0	20		102.667	98.6667	78	25.3333	23.3333	27.3333
	22:46:00	120	40	200	20	200	20		106.667	92	82.6667	25.3333	23.3333	27.3333
	22:47:00	60	20	200	40	100	40		108.667	86.6667	78.6667	24.6667	23.3333	28
	22:48:00	200	20	200	20	0	20		110	87.3333	75.3333	24.6667	22.6667	27.3333
	22:49:00	120	20	200	20	0	40		103.333	87.3333	80.6667	25.3333	22.6667	28
	22:50:00	0	40	200	20	180	20		104.667	87.3333	84	25.3333	22.6667	27.3333
	22:51:00	100	20	20	20	160	20		108.667	87.3333	78	24.6667	22.6667	27.3333
	22:52:00	200	20	0	20	0	40		106.667	92.6667	78	24.6667	23.3333	28
	22:53:00	160	20	0	20	0	20		106.667	99.3333	81.3333	25.3333	23.3333	27.3333
	22:54:00	0	40	0	40	180	20		108	104	81.3333	25.3333	23.3333	27.3333
	22:55:00	80	20	0	20	160	40		110.667	104	80	24.6667	22.6667	28
	22:56:00	200	20	0	20	0	20		108	104	78.6667	24.6667	22.6667	27.3333
	22:57:00	0	20	0	20	0	40		108	104	78.6667	25.3333	22.6667	28
	22:58:00	180	40	0	20	120	20		114	104	82.6667	25.3333	23.3333	27.3333
	22:59:00	0	20	0	20	200	20		108	104	85.3333	24.6667	23.3333	27.3333
	23:00:00	200	20	0	20	20	40		110.667	104.667	78.6667	24.6667	23.3333	28
	23:01:00	120	20	100	40	0	20		110.667	111.333	78	25.3333	23.3333	27.3333
	23:02:00	0	40	200	20	180	40		111.333	114.667	83.3333	25.3333	22.6667	28
	23:03:00	180	20	200	20	80	20		111.333	114.667	77.3333	24.6667	22.6667	27.3333
	23:04:00	60	20	200	20	0	20		111.333	114.667	80.6667	24.6667	22.6667	27.3333
	23:05:00	60	20	200	20	0	40		113.333	114.667	82.6667	25.3333	23.3333	28
	23:06:00	120	40	200	20	200	20		111.333	114.667	82.6667	25.3333	23.3333	27.3333
	23:07:00	0	20	200	40	100	20		111.333	114.667	79.3333	24.6667	23.3333	27.3333
	23:08:00	200	20	200	20	0	40		118	108.667	82.6667	24.6667	22.6667	28
	23:09:00	40	20	200	20	100	20		116.667	102	86	25.3333	22.6667	27.3333
	23:10:00	140	40	40	20	200	40		115.333	95.3333	82.6667	25.3333	22.6667	28
	23:11:00	200	20	0	20	0	20		116	94	78.6667	24.6667	22.6667	27.3333
	23:12:00	140	20	0	20	0	20		114.667	94	84.6667	24.6667	23.3333	27.3333
	23:13:00	0	20	0	20	160	40		110	94	84.6667	25.3333	23.3333	28
	23:14:00	120	40	0	40	0	20		116.667	96.6667	80.6667	25.3333	23.3333	27.3333
	23:15:00	200	20	0	20	140	20		118.667	103.333	87.3333	24.6667	22.6667	27.3333
	23:16:00	180	20	40	20	80	40		114.667	110	84.6667	24.6667	22.6667	28
	23:17:00	100	20	220	20	0	20		108.667	115.333	82	25.3333	22.6667	27.3333
	23:18:00	0	40	200	20	160	40		109.333	114	88.6667	25.3333	23.3333	28
	23:19:00	160	20	200	20	100	20		115.333	114	84	24.6667	23.3333	27.3333
	23:20:00	120	20	200	20	0	20		114.667	114	82	24.6667	23.3333	27.3333
	23:21:00	40	20	180	40	160	40		112	113.333	88.6667	25.3333	23.3333	28
	23:22:00	200	40	200	20	100	20		117.333	107.333	87.3333	25.3333	22.6667	27.3333
	23:23:00	200	20	140	20	0	20		112	100.667	84	24.6667	22.6667	28
	23:24:00	80	20	0	20	140	40		108	96	87.3333	24.6667	22.6667	28
	23:25:00	0	20	0	20	120	20		112	96	89.3333	25.3333	23.3333	27.3333
	23:26:00	200	40	0	20	0	40		113.333	96	86	25.3333	23.3333	28
	23:27:00	180	20	0	40	120	20		109.333	97.3333	88	24.6667	23.3333	27.3333
	23:28:00	0	20	0	20	200	20		110	104	90.6667	24.6667	22.6667	27.3333
	23:29:00	80	20	20	20	0	40		112.667	110.667	84	25.3333	22.6667	28
	23:30:00	200	40	200	20	0	20		110.667	116.667	87.3333	25.3333	22.6667	27.3333
	23:31:00	140	20	200	20	160	40		110.667	116.667	92	24.6667	22.6667	28
	23:32:00	0	20	200	20	0	20		112.667	116.667	86.6667	24.6667	23.3333	27.3333
	23:33:00	180	20	200	20	180	20		112.667	116.667	92	25.3333	23.3333	27.3333
	23:34:00	120	40	200	40	60	40		108.667	116.667	88	25.3333	23.3333	28
	23:35:00	0	20	200	20	0	20		106	116	86.6667	24.6667	22.6667	27.3333
	23:36:00	120	20	200	20	100	20		106	109.333	88	24.6667	22.6667	27.3333
	23:37:00	200	20	20	20	200	40		102	102.667	84.6667	25.3333	22.6667	28
	23:38:00	160	40	0	20	100	20		95.3333	102	78	25.3333	22.6667	27.3333
	23:39:00	0	20	0	20	0	40		90	102	74.6667	24.6667	23.3333	28
	23:40:00	160	20	0	20	80	20		90	102	74.6667	24.6667	23.3333	27.3333
	23:41:00	160	20	0	40	180	20		84.6667	102	72	25.3333	23.3333	27.3333
	23:42:00	0	40	0	20	0	40		79.3333	102	66	25.3333	22.6667	28
	23:43:00	200	20	80	20	40	20		79.3333	102	66	24.6667	22.6667	27.3333
	23:44:00	180	20	200	20	200	20		72.6667	99.3333	64.6667	24.6667	22.6667	28
	23:45:00	80	20	200	20	60	40		66.6667	92.6667	58	25.3333	23.3333	28
	23:46:00	0	40	200	20	0	20		64	86	56	25.3333	23.3333	27.3333
	23:47:00	120	20	180	40	200	40		64	79.3333	56	24.6667	23.3333	28
	23:48:00	180	20	200	20	20	20		60	73.3333	49.3333	24.6667	22.6667	27.3333
	23:49:00	140	20	200	20	40	20		54	66.6667	48.6667	25.3333	22.6667	27.3333
	23:50:00	40	40	180	20	200	40		49.3333	60	47.3333	25.3333	22.6667	28
	23:51:00	200	20	0	20	120	20		48	54	40.6667	24.6667	22.6667	27.3333
	23:52:00	40	20	0	20	0	40		41.3333	54	36.6667	24.6667	23.3333	28
	23:53:00	80	20	0	20	100	20		40	54	36.6667	25.3333	23.3333	27.3333
	23:54:00	200	40	0	40	200	20		37.3333	54	33.3333	25.3333	23.3333	27.3333
	23:55:00	40	20	0	20	20	40		30.6667	54	26.6667	24.6667	22.6667	28
	23:56:00	80	20	40	20	60	20		29.3333	54	26	24.6667	22.6667	27.3333
	23:57:00	200	20	200	20	200	20		26.6667	52.6667	24	25.3333	22.6667	28
	23:58:00	80	40	200	20	0	40		20	46	17.3333	25.3333	23.3333	28
	23:59:00	20	20	200	20	100	20		17.3333	39.3333	17.3333	24.6667	23.3333	27.3333
2016-02-04	00:00:00	200	20	200	20	140	40		16.6667	32.6667	14	24.6667	23.3333	28
	00:01:00	200	20	200	40	0	20		10	26	9.33333	25.3333	23.3333	27.3333
	00:02:00	0	40	200	20	160	20		3.33333	19.3333	9.33333	25.3333	22.6667	27.3333
	00:03:00	60	20	200	20	60	40		3.33333	12.6667	4	24.6667	22.6667	28
	00:04:00	40	20	180	20	20	20		1.33333	6	2	25.3333	22.6667	27.3333
	00:05:00	0	20	0	20	40	20		0	0	1.33333	25.3333	23.3333	28
	00:06:00	0	40	0	20	0	40		0	0	0	25.3333	23.3333	28
	00:07:00	0	20	0	20	0	20		0	0	0	24.6667	23.3333	27.3333
	00:08:00	0	20	0	40	0	40		0	0	0	25.3333	23.3333	28
	00:09:00	0	20	0	20	0	20		0	0	0	25.3333	22.6667	27.3333
	00:10:00	0	40	0	20	0	20		0	0	0	25.3333	22.6667	28
	00:11:00	0	20	0	20	0	40		0	0	0	24.6667	23.3333	28
	00:12:00	0	20	0	20	0	20		0	0	0	25.3333	23.3333	27.3333
	00:13:00	0	20	0	20	0	40		0	0	0	25.3333	23.3333	28
	00:14:00	0	40	0	40	0	20		0	0	0	25.3333	23.3333	27.3333
	00:15:00	0	20	0	20	0	20		0	0	0	24.6667	22.6667	27.3333
	00:16:00	0	20	0	20	0	40		0	0	0	25.3333	22.6667	28
	00:17:00	0	20	0	20	0	20		0	0	0	25.3333	23.3333	27.3333
	00:18:00	0	40	0	20	0	20		0	0	0	25.3333	23.3333	28
	00:19:00	0	20	0	20	0	40		0	0	0	24.6667	23.3333	28
	00:20:00	0	20	0	20	0	20		0	0	0	25.3333	23.3333	27.3333
	00:21:00	0	20	0	40	0	40		0	0	0	25.3333	23.3333	28
	00:22:00	0	40	0	20	0	20		0	0	0	25.3333	22.6667	27.3333
	00:23:00	0	20	0	20	0	20		0	0	0	24.6667	22.6667	28
	00:24:00	0	20	0	20	0	40		0	0	0	25.3333	23.3333	28
	00:25:00	0	20	0	20	0	20		0	0	0	25.3333	23.3333	27.3333
	00:26:00	0	40	0	20	0	40		0	0	0	25.3333	23.3333	28
	00:27:00	0	20	0	40	0	20		0	0	0	24.6667	23.3333	27.3333
	00:28:00	0	20	0	20	0	20		0	0	0	25.3333	22.6667	27.3333
	00:29:00	0	20	0	20	0	40		0	0	0	25.3333	22.6667	28
	00:30:00	0	40	0	20	0	20		0	0	0	25.3333	23.3333	27.3333
	00:31:00	0	20	0	20	0	20		0	0	0	24.6667	23.3333	28
	00:32:00	0	20	0	20	0	40		0	0	0	25.3333	23.3333	28
	00:33:00	0	40	0	20	0	20		0	0	0	25.3333	23.3333	27.3333
	00:34:00	0	20	0	40	0	40		0	0	0	24.6667	23.3333	28
	00:35:00	0	20	0	20	0	20		0	0	0	24.6667	22.6667	27.3333
	00:36:00	0	20	0	20	0	20		0	0	0	25.3333	22.6667	28
	00:37:00	0	40	0	20	0	40		0	0	0	25.3333	23.3333	28
	00:38:00	0	20	0	20	0	20		0	0	0	24.6667	23.3333	27.3333
	00:39:00	0	20	0	20	0	40		0	0	0	24.6667	23.3333	28
	00:40:00	0	20	0	40	0	20		0	0	0	25.3333	23.3333	27.3333
	00:41:00	0	40	0	20	0	20		0	0	0	25.3333	22.6667	28
	00:42:00	0	20	0	20	0	40		0	0	0	24.6667	22.6667	28
	00:43:00	0	20	0	20	0	20		0	0	0	25.3333	23.3333	27.3333
	00:44:00	0	20	0	20	0	20		0	0	0	25.3333	23.3333	28
	00:45:00	0	40	0	20	0	40		0	0	0	25.3333	23.3333	28
	00:46:00	0	20	0	40	0	20		0	0	0	24.6667	23.3333	27.3333
	00:47:00	0	20	0	20	0	40		0	0	0	25.3333	22.6667	28
	00:48:00	0	20	0	20	0	20		0	0	0	25.3333	22.6667	27.3333
	00:49:00	0	40	0	20	0	20		0	0	0	25.3333	22.6667	28
	00:50:00	0	20	0	20	0	40		0	0	0	24.6667	23.3333	28
	00:51:00	0	20	0	20	0	20		0	0	0	25.3333	23.3333	27.3333
	00:52:00	0	20	0	20	0	40		0	0	0	25.3333	23.3333	28
	00:53:00	0	40	0	40	0	20		0	0	0	25.3333	23.3333	27.3333
	00:54:00	0	20	0	20	0	20		0	0	0	24.6667	22.6667	28
	00:55:00	0	20	0	20	0	40		0	0	0	25.3333	22.6667	28
	00:56:00	0	20	0	20	0	20		0	0	0	25.3333	23.3333	27.3333
	00:57:00	0	40	0	20	0	20		0	0	0	25.3333	23.3333	28
	00:58:00	0	20	0	20	0	40		0	0	0	24.6667	23.3333	28
	00:59:00	0	20	0	40	0	20		0	0	0	25.3333	23.3333	27.3333
	01:00:00	0	20	0	20	0	40		0	0	0	25.3333	22.6667	28
	01:01:00	0	40	0	20	0	20		0	0	0	25.3333	22.6667	27.3333
	01:02:00	0	20	0	20	0	20		0	0	0	24.6667	23.3333	28
	01:03:00	0	20	0	20	0	40		0	0	0	25.3333	23.3333	28
	01:04:00	0	20	0	20	0	20		0	0	0	25.3333	23.3333	27.3333
	01:05:00	0	40	0	20	0	40		0	0	0	25.3333	23.3333	28
	01:06:00	0	20	0	40	0	20		0	0	0	24.6667	23.3333	27.3333
	01:07:00	0	20	0	20	0	20		0	0	0	25.3333	22.6667	28
	01:08:00	0	20	0	20	0	40		0	0	0	25.3333	22.6667	28
	01:09:00	0	40	0	20	0	20		0	0	0	25.3333	23.3333	27.3333
	01:10:00	0	20	0	20	0	40		0	0	0	24.6667	23.3333	28
	01:11:00	0	20	0	20	0	20		0	0	0	25.3333	23.3333	27.3333
	01:12:00	0	40	0	40	0	20		0	0	0	25.3333	23.3333	27.3333
	01:13:00	0	20	0	20	0	40		0	0	0	24.6667	22.6667	28
	01:14:00	0	20	0	20	0	20		0	0	0	24.6667	22.6667	27.3333
	01:15:00	0	20	0	20	0	20		0	0	0	25.3333	23.3333	28
	01:16:00	0	40	0	20	0	40		0	0	0	25.3333	23.3333	28
	01:17:00	0	20	0	20	0	20		0	0	0	24.6667	23.3333	27.3333
	01:18:00	0	20	0	20	0	40		0	0	0	25.3333	23.3333	28
	01:19:00	0	20	0	40	0	20		0	0	0	25.3333	23.3333	27.3333
	01:20:00	0	40	0	20	0	20		0	0	0	25.3333	22.6667	28
	01:21:00	0	20	0	20	0	40		0	0	0	24.6667	22.6667	28
	01:22:00	0	20	0	20	0	20		0	0	0	25.3333	23.3333	27.3333
	01:23:00	0	20	0	20	0	40		0	0	0	25.3333	23.3333	28
	01:24:00	0	40	0	20	0	20		0	0	0	25.3333	23.3333	27.3333
	01:25:00	0	20	0	40	0	20		0	0	0	24.6667	23.3333	28
	01:26:00	0	20	0	20	0	40		0	0	0	25.3333	22.6667	28
	01:27:00	0	20	0	20	0	20		0	0	0	25.3333	22.6667	27.3333
	01:28:00	0	40	0	20	0	20		0	0	0	25.3333	23.3333	28
	01:29:00	0	20	0	20	0	40		0	0	0	24.6667	23.3333	28
	01:30:00	0	20	0	20	0	20		0	0	0	25.3333	23.3333	27.3333
	01:31:00	0	20	0	40	0	40		0	0	0	25.3333	23.3333	28
	01:32:00	0	40	0	20	0	20		0	0	0	25.3333	22.6667	27.3333
	01:33:00	0	20	0	20	0	20		0	0	0	24.6667	22.6667	28
	01:34:00	0	20	0	20	0	40		0	0	0	25.3333	23.3333	28
	01:35:00	0	20	0	20	0	20		0	0	0	25.3333	23.3333	27.3333
	01:36:00	0	40	0	20	0	40		0	0	0	25.3333	23.3333	28
	01:37:00	0	20	0	20	0	20		0	0	0	24.6667	23.3333	27.3333
	01:38:00	0	20	0	40	0	20		0	0	0	25.3333	23.3333	28
	01:39:00	0	20	0	20	0	40		0	0	0	25.3333	22.6667	28
	01:40:00	0	40	0	20	0	20		0	0	0	25.3333	22.6667	27.3333
	01:41:00	0	20	0	20	0	20		0	0	0	24.6667	23.3333	28
	01:42:00	0	20	0	20	0	40		0	0	0	25.3333	23.3333	28
	01:43:00	0	20	0	20	0	20		0	0	0	25.3333	23.3333	27.3333
	01:44:00	0	40	0	40	0	40		0	0	0	25.3333	23.3333	28
	01:45:00	0	20	0	20	0	20		0	0	0	24.6667	22.6667	27.3333
	01:46:00	0	20	0	20	0	20		0	0	0	25.3333	22.6667	28
	01:47:00	0	40	0	20	0	40		0	0	0	25.3333	23.3333	28
	01:48:00	0	20	0	20	0	20		0	0	0	24.6667	23.3333	27.3333
	01:49:00	0	20	0	20	0	40		0	0	0	24.6667	23.3333	28
	01:50:00	0	20	0	20	0	20		0	0	0	25.3333	23.3333	27.3333
	01:51:00	0	40	0	40	0	20		0	0	0	25.3333	23.3333	28
	01:52:00	0	20	0	20	0	40		0	0	0	24.6667	22.6667	28
	01:53:00	0	20	0	20	0	20		0	0	0	24.6667	23.3333	27.3333
	01:54:00	0	20	0	20	0	40		0	0	0	25.3333	23.3333	28
	01:55:00	0	40	0	20	0	20		0	0	0	25.3333	23.3333	27.3333
	01:56:00	0	20	0	20	0	20		0	0	0	24.6667	23.3333	27.3333
	01:57:00	0	20	0	40	0	40		0	0	0	25.3333	23.3333	28
	01:58:00	0	20	0	20	0	20		0	0	0	25.3333	22.6667	27.3333
	01:59:00	0	40	0	20	0	20		0	0	0	25.3333	22.6667	28
	02:00:00	0	20	0	20	0	40		0	0	0	24.6667	23.3333	28
	02:01:00	0	20	0	20	0	20		0	0	0	25.3333	23.3333	27.3333
	02:02:00	0	20	0	20	0	40		0	0	0	25.3333	23.3333	28
	02:03:00	0	40	0	40	0	20		0	0	0	25.3333	23.3333	27.3333
	02:04:00	0	20	0	20	0	20		0	0	0	24.6667	22.6667	28
	02:05:00	0	20	0	20	0	40		0	0	0	25.3333	22.6667	28
	02:06:00	0	20	0	20	0	20		0	0	0	25.3333	23.3333	27.3333
	02:07:00	0	40	0	20	0	40		0	0	0	25.3333	23.3333	28
	02:08:00	0	20	0	20	0	20		0	0	0	24.6667	23.3333	27.3333
	02:09:00	0	20	0	20	0	20		0	0	0	25.3333	23.3333	28
	02:10:00	0	20	0	40	0	40		0	0	0	25.3333	23.3333	28
	02:11:00	0	40	0	20	0	20		0	0	0	25.3333	22.6667	27.3333
	02:12:00	0	20	0	20	0	20		0	0	0	24.6667	22.6667	28
	02:13:00	0	20	0	20	0	40		0	0	0	25.3333	23.3333	28
	02:14:00	0	20	0	20	0	20		0	0	0	25.3333	23.3333	27.3333
	02:15:00	0	40	0	20	0	40		0	0	0	25.3333	23.3333	28
	02:16:00	0	20	0	40	0	20		0	0	0	24.6667	23.3333	27.3333
	02:17:00	0	20	0	20	0	20		0	0	0	25.3333	22.6667	28
	02:18:00	0	20	0	20	0	40		0	0	0	25.3333	22.6667	28
	02:19:00	0	40	0	20	0	20		0	0	0	25.3333	23.3333	27.3333
	02:20:00	0	20	0	20	0	40		0	0	0	24.6667	23.3333	28
	02:21:00	0	20	0	20	0	20		0	0	0	25.3333	23.3333	27.3333
	02:22:00	0	20	0	40	0	20		0	0	0	25.3333	23.3333	28
	02:23:00	0	40	0	20	0	40		0	0	0	25.3333	22.6667	28
	02:24:00	0	20	0	20	0	20		0	0	0	24.6667	22.6667	27.3333
	02:25:00	0	20	0	20	0	20		0	0	0	25.3333	23.3333	28
	02:26:00	0	40	0	20	0	40		0	0	0	25.3333	23.3333	28
	02:27:00	0	20	0	20	0	20		0	0	0	24.6667	23.3333	27.3333
	02:28:00	0	20	0	20	0	40		0	0	0	25.3333	23.3333	28
	02:29:00	0	20	0	40	0	20		0	0	0	25.3333	23.3333	27.3333
	02:30:00	0	40	0	20	0	20		0	0	0	25.3333	22.6667	28
	02:31:00	0	20	0	20	0	40		0	0	0	24.6667	22.6667	28
	02:32:00	0	20	0	20	0	20		0	0	0	25.3333	23.3333	27.3333
	02:33:00	0	20	0	20	0	40		0	0	0	25.3333	23.3333	28
	02:34:00	0	40	0	20	0	20		0	0	0	25.3333	23.3333	27.3333
	02:35:00	0	20	0	40	0	20		0	0	0	24.6667	23.3333	28
	02:36:00	0	20	0	20	0	40		0	0	0	25.3333	22.6667	28
	02:37:00	0	20	0	20	0	20		0	0	0	25.3333	22.6667	27.3333
	02:38:00	0	40	0	20	0	40		0	0	0	25.3333	23.3333	28
	02:39:00	0	20	0	20	0	20		0	0	0	24.6667	23.3333	27.3333
	02:40:00	0	20	0	20	0	20		0	0	0	25.3333	23.3333	27.3333
	02:41:00	0	20	0	20	0	40		0	0	0	25.3333	23.3333	28
	02:42:00	0	40	0	40	0	20		0	0	0	25.3333	23.3333	27.3333
	02:43:00	0	20	0	20	0	20		0	0	0	24.6667	22.6667	28
	02:44:00	0	20	0	20	0	40		0	0	0	25.3333	22.6667	28
	02:45:00	0	20	0	20	0	20		0	0	0	25.3333	23.3333	27.3333
	02:46:00	0	40	0	20	0	40		0	0	0	25.3333	23.3333	28
	02:47:00	0	20	0	20	0	20		0	0	0	24.6667	23.3333	27.3333
	02:48:00	0	20	0	40	0	20		0	0	0	25.3333	23.3333	28
	02:49:00	0	20	0	20	0	40		0	0	0	25.3333	22.6667	28
	02:50:00	0	40	0	20	0	20		0	0	0	25.3333	22.6667	27.3333
	02:51:00	0	20	0	20	0	40		0	0	0	24.6667	23.3333	28
	02:52:00	0	20	0	20	0	20		0	0	0	25.3333	23.3333	27.3333
	02:53:00	0	20	0	20	0	20		0	0	0	25.3333	23.3333	27.3333
	02:54:00	0	40	0	40	0	40		0	0	0	25.3333	23.3333	28
	02:55:00	0	20	0	20	0	20		0	0	0	24.6667	22.6667	27.3333
	02:56:00	0	20	0	20	0	20		0	0	0	25.3333	22.6667	28
	02:57:00	0	40	0	20	0	40		0	0	0	25.3333	22.6667	28
	02:58:00	0	20	0	20	0	20		0	0	0	24.6667	23.3333	27.3333
	02:59:00	0	20	0	20	0	40		0	0	0	24.6667	23.3333	28
	03:00:00	0	20	0	20	0	20		0	0	0	25.3333	23.3333	27.3333
	03:01:00	0	40	0	40	0	20		0	0	0	25.3333	23.3333	28
	03:02:00	0	20	0	20	0	40		0	0	0	24.6667	22.6667	28
	03:03:00	0	20	0	20	0	20		0	0	0	25.3333	22.6667	27.3333
	03:04:00	0	20	0	20	0	40		0	0	0	25.3333	23.3333	28
	03:05:00	0	40	0	20	0	20		0	0	0	25.3333	23.3333	27.3333
	03:06:00	0	20	0	20	0	20		0	0	0	24.6667	23.3333	27.3333
	03:07:00	0	20	0	40	0	40		0	0	0	25.3333	23.3333	28
	03:08:00	0	20	0	20	0	20		0	0	0	25.3333	22.6667	27.3333
	03:09:00	0	40	0	20	0	20		0	0	0	25.3333	22.6667	28
	03:10:00	0	20	0	20	0	40		0	0	0	24.6667	23.3333	28
	03:11:00	0	20	0	20	0	20		0	0	0	25.3333	23.3333	27.3333
	03:12:00	0	20	0	20	0	40		0	0	0	25.3333	23.3333	28
	03:13:00	0	40	0	20	0	20		0	0	0	25.3333	23.3333	27.3333
	03:14:00	0	20	0	40	0	20		0	0	0	24.6667	23.3333	28
	03:15:00	0	20	0	20	0	40		0	0	0	25.3333	22.6667	28
	03:16:00	0	20	0	20	0	20		0	0	0	25.3333	22.6667	27.3333
	03:17:00	0	40	0	20	0	40		0	0	0	25.3333	23.3333	28
	03:18:00	0	20	0	20	0	20		0	0	0	24.6667	23.3333	27.3333
	03:19:00	0	20	0	20	0	20		0	0	0	25.3333	23.3333	27.3333
	03:20:00	0	20	0	40	0	40		0	0	0	25.3333	23.3333	28
	03:21:00	0	40	0	20	0	20		0	0	0	25.3333	22.6667	27.3333
	03:22:00	0	20	0	20	0	20		0	0	0	24.6667	22.6667	28
	03:23:00	0	20	0	20	0	40		0	0	0	25.3333	23.3333	28
	03:24:00	0	20	0	20	0	20		0	0	0	25.3333	23.3333	27.3333
	03:25:00	0	40	0	20	0	40		0	0	0	25.3333	23.3333	28
	03:26:00	0	20	0	20	0	20		0	0	0	24.6667	23.3333	27.3333
	03:27:00	0	20	0	40	0	20		0	0	0	25.3333	23.3333	28
	03:28:00	0	20	0	20	0	40		0	0	0	25.3333	22.6667	28
	03:29:00	0	40	0	20	0	20		0	0	0	25.3333	22.6667	27.3333
	03:30:00	0	20	0	20	0	40		0	0	0	24.6667	23.3333	28
	03:31:00	0	20	0	20	0	20		0	0	0	25.3333	23.3333	27.3333
	03:32:00	0	40	0	20	0	20		0	0	0	25.3333	23.3333	27.3333
	03:33:00	0	20	0	40	0	40		0	0	0	24.6667	23.3333	28
	03:34:00	0	20	0	20	0	20		0	0	0	25.3333	22.6667	27.3333
	03:35:00	0	20	0	20	0	20		0	0	0	25.3333	22.6667	28
	03:36:00	0	40	0	20	0	40		0	0	0	25.3333	23.3333	28
	03:37:00	0	20	0	20	0	20		0	0	0	24.6667	23.3333	27.3333
	03:38:00	0	20	0	20	0	40		0	0	0	25.3333	23.3333	28
	03:39:00	0	20	0	40	0	20		0	0	0	25.3333	23.3333	27.3333
	03:40:00	0	40	0	20	0	20		0	0	0	25.3333	22.6667	28
	03:41:00	0	20	0	20	0	40		0	0	0	24.6667	22.6667	28
	03:42:00	0	20	0	20	0	20		0	0	0	25.3333	22.6667	27.3333
	03:43:00	0	20	0	20	0	40		0	0	0	25.3333	23.3333	28
	03:44:00	0	40	0	20	0	20		0	0	0	25.3333	23.3333	27.3333
	03:45:00	0	20	0	20	0	20		0	0	0	24.6667	23.3333	27.3333
	03:46:00	0	20	0	40	0	40		0	0	0	25.3333	23.3333	28
	03:47:00	0	20	0	20	0	20		0	0	0	25.3333	22.6667	27.3333
	03:48:00	0	40	0	20	0	20		0	0	0	25.3333	22.6667	28
	03:49:00	0	20	0	20	0	40		0	0	0	24.6667	23.3333	28
	03:50:00	0	20	0	20	0	20		0	0	0	25.3333	23.3333	27.3333
	03:51:00	0	20	0	20	0	40		0	0	0	25.3333	23.3333	28
	03:52:00	0	40	0	40	0	20		0	0	0	25.3333	23.3333	27.3333
	03:53:00	0	20	0	20	0	20		0	0	0	24.6667	22.6667	28
	03:54:00	0	20	0	20	0	40		0	0	0	25.3333	22.6667	28
	03:55:00	0	20	0	20	0	20		0	0	0	25.3333	23.3333	27.3333
	03:56:00	0	40	0	20	0	40		0	0	0	25.3333	23.3333	28
	03:57:00	0	20	0	20	0	20		0	0	0	24.6667	23.3333	27.3333
	03:58:00	0	20	0	20	0	20		0	0	0	25.3333	23.3333	28
	03:59:00	0	20	0	40	0	40		0	0	0	25.3333	23.3333	28
	04:00:00	0	40	0	20	0	20		0	0	0	25.3333	22.6667	27.3333
	04:01:00	0	20	0	20	0	20		0	0	0	24.6667	22.6667	28
	04:02:00	0	20	0	20	0	40		0	0	0	25.3333	23.3333	28
	04:03:00	0	40	0	20	0	20		0	0	0	25.3333	23.3333	27.3333
	04:04:00	0	20	0	20	0	40		0	0	0	24.6667	23.3333	28
	04:05:00	0	20	0	40	0	20		0	0	0	25.3333	23.3333	27.3333
	04:06:00	0	20	0	20	0	20		0	0	0	25.3333	22.6667	28
	04:07:00	0	40	0	20	0	40		0	0	0	25.3333	22.6667	28
	04:08:00	0	20	0	20	0	20		0	0	0	24.6667	23.3333	27.3333
	04:09:00	0	20	0	20	0	40		0	0	0	25.3333	23.3333	28
	04:10:00	0	20	0	20	0	20		0	0	0	25.3333	23.3333	27.3333
	04:11:00	0	40	0	20	0	20		0	0	0	25.3333	23.3333	28
	04:12:00	0	20	0	40	0	40		0	0	0	24.6667	23.3333	28
	04:13:00	0	20	0	20	0	20		0	0	0	25.3333	22.6667	27.3333
	04:14:00	0	20	0	20	0	20		0	0	0	25.3333	23.3333	28
	04:15:00	0	40	0	20	0	40		0	0	0	25.3333	23.3333	28
	04:16:00	0	20	0	20	0	20		0	0	0	24.6667	23.3333	27.3333
	04:17:00	0	20	0	20	0	40		0	0	0	25.3333	23.3333	28
	04:18:00	0	20	0	40	0	20		0	0	0	25.3333	23.3333	27.3333
	04:19:00	0	40	0	20	0	20		0	0	0	25.3333	22.6667	28
	04:20:00	0	20	0	20	0	40		0	0	0	24.6667	22.6667	28
	04:21:00	0	20	0	20	0	20		0	0	0	25.3333	23.3333	27.3333
	04:22:00	0	20	0	20	0	40		0	0	0	25.3333	23.3333	28
	04:23:00	0	40	0	20	0	20		0	0	0	25.3333	23.3333	27.3333
	04:24:00	0	20	0	40	0	20		0	0	0	24.6667	23.3333	28
	04:25:00	0	20	0	20	0	40		0	0	0	25.3333	22.6667	28
	04:26:00	0	20	0	20	0	20		0	0	0	25.3333	22.6667	27.3333
	04:27:00	0	40	0	20	0	40		0	0	0	25.3333	23.3333	28
	04:28:00	0	20	0	20	0	20		0	0	0	24.6667	23.3333	27.3333
	04:29:00	0	20	0	20	0	20		0	0	0	25.3333	23.3333	27.3333
	04:30:00	0	20	0	20	0	40		0	0	0	25.3333	23.3333	28
	04:31:00	0	40	0	40	0	20		0	0	0	25.3333	23.3333	27.3333
	04:32:00	0	20	0	20	0	20		0	0	0	24.6667	22.6667	28
	04:33:00	0	20	0	20	0	40		0	0	0	25.3333	22.6667	28
	04:34:00	0	40	0	20	0	20		0	0	0	25.3333	23.3333	27.3333
	04:35:00	0	20	0	20	0	40		0	0	0	24.6667	23.3333	28
	04:36:00	0	20	0	20	0	20		0	0	0	24.6667	23.3333	27.3333
	04:37:00	0	20	0	40	0	20		0	0	0	25.3333	23.3333	28
	04:38:00	0	40	0	20	0	40		0	0	0	25.3333	22.6667	28
	04:39:00	0	20	0	20	0	20		0	0	0	24.6667	22.6667	27.3333
	04:40:00	0	20	0	20	0	40		0	0	0	25.3333	23.3333	28
	04:41:00	0	20	0	20	0	20		0	0	0	25.3333	23.3333	27.3333
	04:42:00	0	40	0	20	0	20		0	0	0	25.3333	23.3333	27.3333
	04:43:00	0	20	0	40	0	40		0	0	0	24.6667	23.3333	28
	04:44:00	0	20	0	20	0	20		0	0	0	25.3333	22.6667	27.3333
	04:45:00	0	20	0	20	0	20		0	0	0	25.3333	22.6667	28
	04:46:00	0	40	0	20	0	40		0	0	0	25.3333	23.3333	28
	04:47:00	0	20	0	20	0	20		0	0	0	24.6667	23.3333	27.3333
	04:48:00	0	20	0	20	0	40		0	0	0	25.3333	23.3333	28
	04:49:00	0	20	0	20	0	20		0	0	0	25.3333	23.3333	27.3333
	04:50:00	0	40	0	40	0	20		0	0	0	25.3333	23.3333	28
	04:51:00	0	20	0	20	0	40		0	0	0	24.6667	22.6667	28
	04:52:00	0	20	0	20	0	20		0	0	0	25.3333	22.6667	27.3333
	04:53:00	0	20	0	20	0	40		0	0	0	25.3333	23.3333	28
	04:54:00	0	40	0	20	0	20		0	0	0	25.3333	23.3333	27.3333
	04:55:00	0	20	0	20	0	20		0	0	0	24.6667	23.3333	27.3333
	04:56:00	0	20	0	40	0	40		0	0	0	25.3333	23.3333	28
	04:57:00	0	20	0	20	0	20		0	0	0	25.3333	22.6667	27.3333
	04:58:00	0	40	0	20	0	20		0	0	0	25.3333	22.6667	28
	04:59:00	0	20	0	20	0	40		0	0	0	24.6667	23.3333	28
	05:00:00	0	20	0	20	0	20		0	0	0	25.3333	23.3333	27.3333
	05:01:00	0	20	0	20	0	40		0	0	0	25.3333	23.3333	28
	05:02:00	0	40	0	20	0	20		0	0	0	25.3333	23.3333	27.3333
	05:03:00	0	20	0	40	0	20		0	0	0	24.6667	23.3333	28
	05:04:00	0	20	0	20	0	40		0	0	0	25.3333	22.6667	28
	05:05:00	0	20	0	20	0	20		0	0	0	25.3333	22.6667	27.3333
	05:06:00	0	40	0	20	0	40		0	0	0	25.3333	23.3333	28
	05:07:00	0	20	0	20	0	20		0	0	0	24.6667	23.3333	27.3333
	05:08:00	0	20	0	20	0	20		0	0	0	25.3333	23.3333	27.3333
	05:09:00	0	40	0	40	0	40		0	0	0	25.3333	23.3333	28
	05:10:00	0	20	0	20	0	20		0	0	0	24.6667	22.6667	27.3333
	05:11:00	0	20	0	20	0	20		0	0	0	24.6667	22.6667	28
	05:12:00	0	20	0	20	0	40		0	0	0	25.3333	23.3333	28
	05:13:00	0	40	0	20	0	20		0	0	0	25.3333	23.3333	27.3333
	05:14:00	0	20	0	20	0	40		0	0	0	24.6667	23.3333	28
	05:15:00	0	20	0	40	0	20		0	0	0	25.3333	23.3333	27.3333
	05:16:00	0	20	0	20	0	20		0	0	0	25.3333	22.6667	28
	05:17:00	0	40	0	20	0	40		0	0	0	25.3333	22.6667	28
	05:18:00	0	20	0	20	0	20		0	0	0	24.6667	23.3333	27.3333
	05:19:00	0	20	0	20	0	40		0	0	0	25.3333	23.3333	28
	05:20:00	0	20	0	20	0	20		0	0	0	25.3333	23.3333	27.3333
	05:21:00	0	40	0	20	0	20		0	0	0	25.3333	23.3333	27.3333
	05:22:00	0	20	0	40	0	40		0	0	0	24.6667	23.3333	28
	05:23:00	0	20	0	20	0	20		0	0	0	25.3333	22.6667	27.3333
	05:24:00	0	20	0	20	0	20		0	0	0	25.3333	22.6667	28
	05:25:00	0	40	0	20	0	40		0	0	0	25.3333	23.3333	28
	05:26:00	0	20	0	20	0	20		0	0	0	24.6667	23.3333	27.3333
	05:27:00	0	20	0	20	0	40		0	0	0	25.3333	23.3333	28
	05:28:00	0	20	0	40	0	20		0	0	0	25.3333	23.3333	27.3333
	05:29:00	0	40	0	20	0	20		0	0	0	25.3333	22.6667	28
	05:30:00	0	20	0	20	0	40		0	0	0	24.6667	22.6667	28
	05:31:00	0	20	0	20	0	20		0	0	0	25.3333	23.3333	27.3333
	05:32:00	0	20	0	20	0	40		0	0	0	25.3333	23.3333	28
	05:33:00	0	40	0	20	0	20		0	0	0	25.3333	23.3333	27.3333
	05:34:00	0	20	0	20	0	20		0	0	0	24.6667	23.3333	27.3333
	05:35:00	0	20	0	40	0	40		5.33333	0	0	25.3333	23.3333	28
	05:36:00	0	20	0	20	0	20		12	0	5.33333	25.3333	22.6667	27.3333
	05:37:00	0	40	0	20	0	20		18.6667	2.66667	12	25.3333	22.6667	28
	05:38:00	0	20	0	20	0	40		25.3333	9.33333	18.6667	24.6667	23.3333	28
	05:39:00	0	20	0	20	0	20		32	16.6667	25.3333	25.3333	23.3333	27.3333
	05:40:00	0	20	0	20	0	40		38.6667	23.3333	32	25.3333	23.3333	28
	05:41:00	0	40	0	40	0	20		45.3333	30	39.3333	25.3333	23.3333	27.3333
	05:42:00	0	20	0	20	0	20		52	36.6667	46	24.6667	22.6667	28
	05:43:00	0	20	0	20	0	40		58.6667	43.3333	52.6667	25.3333	22.6667	28
	05:44:00	0	40	0	20	0	20		65.3333	50	59.3333	25.3333	23.3333	27.3333
	05:45:00	0	20	0	20	0	40		72	56.6667	66	24.6667	23.3333	28
	05:46:00	0	20	0	20	0	20		78.6667	64	72.6667	24.6667	23.3333	27.3333
	05:47:00	0	20	0	40	0	20		85.3333	70.6667	79.3333	25.3333	23.3333	27.3333
	05:48:00	0	40	0	20	0	40		92	77.3333	86	25.3333	22.6667	28
	05:49:00	0	20	0	20	0	20		98.6667	84	92.6667	24.6667	22.6667	27.3333
	05:50:00	0	20	0	20	0	20		105.333	90.6667	99.3333	24.6667	22.6667	28
	05:51:00	0	20	0	20	0	40		112	97.3333	106	25.3333	23.3333	28
	05:52:00	0	40	0	20	0	20		118.667	104	112.667	25.3333	23.3333	27.3333
	05:53:00	0	20	0	20	0	40		125.333	110.667	119.333	24.6667	23.3333	28
	05:54:00	0	20	0	40	0	20		132	117.333	126	24.6667	23.3333	27.3333
	05:55:00	0	20	0	20	0	20		138.667	124	132.667	25.3333	22.6667	28
	05:56:00	0	40	0	20	0	40		145.333	131.333	139.333	25.3333	22.6667	28
	05:57:00	0	20	0	20	0	20		152	138	146.667	24.6667	23.3333	27.3333
	05:58:00	0	20	0	20	0	40		158.667	144.667	153.333	24.6667	23.3333	28
	05:59:00	0	20	0	20	0	20		165.333	151.333	160	25.3333	23.3333	27.3333
	06:00:00	0	40	0	40	0	20		172	158	166.667	25.3333	23.3333	27.3333
	06:01:00	0	20	0	20	0	40		178.667	164.667	173.333	24.6667	22.6667	28
	06:02:00	0	20	0	20	0	20		185.333	171.333	180	25.3333	22.6667	27.3333
	06:03:00	0	20	0	20	0	20		192	178	186.667	25.3333	22.6667	28
	06:04:00	160	40	0	20	0	40		198.667	184.667	193.333	25.3333	23.3333	28
	06:05:00	200	20	0	20	160	20		200	191.333	200	24.6667	23.3333	27.3333
	06:06:00	200	20	80	20	200	40		200	198	201.333	25.3333	23.3333	28
	06:07:00	200	20	200	40	200	20		200	202	201.333	25.3333	23.3333	27.3333
	06:08:00	200	40	220	20	200	20		200	202	201.333	25.3333	22.6667	28
	06:09:00	200	20	200	20	200	40		200	202	201.333	24.6667	22.6667	28
	06:10:00	200	20	200	20	220	20		200	202	201.333	25.3333	22.6667	27.3333
	06:11:00	200	20	200	20	200	40		200	202	200.667	25.3333	23.3333	28
	06:12:00	200	40	200	20	200	20		200	202	200.667	25.3333	23.3333	27.3333
	06:13:00	200	20	200	40	200	20		200	202	200.667	24.6667	23.3333	27.3333
	06:14:00	200	20	200	20	200	40		200	202	200.667	25.3333	22.6667	28
	06:15:00	200	20	220	20	200	20		200	202	200.667	25.3333	22.6667	27.3333
	06:16:00	200	40	200	20	200	20		200	201.333	200.667	25.3333	22.6667	28
	06:17:00	200	20	200	20	200	40		200	201.333	200.667	24.6667	23.3333	28
	06:18:00	200	20	200	20	200	20		200	201.333	200.667	25.3333	23.3333	27.3333
	06:19:00	200	20	200	20	200	40		200	201.333	200.667	25.3333	23.3333	28
	06:20:00	200	40	200	40	200	20		200	201.333	200.667	25.3333	23.3333	27.3333
	06:21:00	200	20	200	20	200	20		200	201.333	201.333	24.6667	22.6667	28
	06:22:00	200	20	200	20	200	40		200	202	201.333	25.3333	22.6667	28
	06:23:00	200	20	200	20	200	20		200	202	201.333	25.3333	22.6667	27.3333
	06:24:00	200	40	200	20	200	40		200	202	201.333	25.3333	23.3333	28
	06:25:00	200	20	220	20	200	20		200	202	201.333	24.6667	23.3333	27.3333
	06:26:00	200	20	200	40	220	20		200	201.333	201.333	25.3333	23.3333	27.3333
	06:27:00	200	20	200	20	200	40		200	201.333	200.667	25.3333	22.6667	28
	06:28:00	200	40	200	20	200	20		200	201.333	200.667	25.3333	22.6667	27.3333
	06:29:00	200	20	200	20	200	20		200	201.333	200.667	24.6667	22.6667	28
	06:30:00	200	20	200	20	200	40		200	201.333	200.667	25.3333	23.3333	28
	06:31:00	200	40	200	20	200	20		200	201.333	200.667	25.3333	23.3333	27.3333
	06:32:00	200	20	200	20	200	40		200	201.333	200.667	24.6667	23.3333	28
	06:33:00	200	20	200	40	200	20		200	201.333	200.667	24.6667	23.3333	27.3333
	06:34:00	200	20	200	20	200	20		200	201.333	200.667	25.3333	22.6667	28
	06:35:00	200	40	200	20	200	40		199.333	201.333	200.667	25.3333	22.6667	28
	06:36:00	200	20	200	20	200	20		199.333	201.333	200.667	24.6667	22.6667	27.3333
	06:37:00	200	20	200	20	200	40		199.333	202	200.667	24.6667	23.3333	28
	06:38:00	200	20	220	20	200	20		199.333	202	200.667	25.3333	23.3333	27.3333
	06:39:00	200	40	200	20	200	20		199.333	201.333	200.667	25.3333	23.3333	27.3333
	06:40:00	200	20	200	40	200	40		199.333	201.333	200.667	24.6667	23.3333	28
	06:41:00	200	20	200	20	200	20		199.333	201.333	200.667	24.6667	22.6667	27.3333
	06:42:00	200	20	200	20	200	20		199.333	201.333	200.667	25.3333	22.6667	28
	06:43:00	200	40	200	20	200	40		199.333	201.333	200.667	25.3333	22.6667	28
	06:44:00	200	20	200	20	200	20		199.333	201.333	200.667	24.6667	23.3333	27.3333
	06:45:00	200	20	200	20	200	40		199.333	201.333	200.667	24.6667	23.3333	28
	06:46:00	200	20	200	40	200	20		199.333	201.333	200.667	25.3333	23.3333	27.3333
	06:47:00	200	40	200	20	200	20		199.333	201.333	200.667	25.3333	22.6667	28
	06:48:00	200	20	200	20	200	40		199.333	201.333	200.667	24.6667	22.6667	28
	06:49:00	200	20	200	20	200	20		199.333	201.333	200.667	24.6667	22.6667	27.3333
	06:50:00	200	20	200	20	220	40		199.333	201.333	201.333	25.3333	23.3333	28
	06:51:00	200	40	220	20	200	20		199.333	201.333	200.667	25.3333	23.3333	27.3333
	06:52:00	200	20	200	20	200	20		199.333	200.667	200.667	24.6667	23.3333	27.3333
	06:53:00	200	20	200	40	200	40		199.333	200.667	200.667	24.6667	23.3333	28
	06:54:00	200	20	200	20	200	20		199.333	200.667	200.667	25.3333	22.6667	27.3333
	06:55:00	200	40	200	20	200	20		198.667	201.333	200.667	25.3333	22.6667	28
	06:56:00	200	20	200	20	200	40		198.667	201.333	200.667	24.6667	22.6667	28
	06:57:00	200	20	200	20	200	20		198.667	201.333	200.667	24.6667	23.3333	27.3333
	06:58:00	200	20	200	20	200	40		198.667	201.333	200.667	25.3333	23.3333	28
	06:59:00	200	40	200	40	200	20		198.667	201.333	200.667	25.3333	23.3333	27.3333
	07:00:00	200	20	200	20	200	20		198.667	201.333	200.667	24.6667	22.6667	28
	07:01:00	200	20	200	20	200	40		198.667	201.333	200.667	24.6667	22.6667	28
	07:02:00	200	20	200	20	200	20		198.667	201.333	200.667	25.3333	22.6667	27.3333
	07:03:00	200	40	200	20	200	40		198.667	201.333	200.667	25.3333	22.6667	28
	07:04:00	180	20	200	20	200	20		198.667	201.333	200.667	24.6667	23.3333	27.3333
	07:05:00	200	20	200	20	200	20		199.333	201.333	200.667	25.3333	23.3333	28
	07:06:00	200	20	220	40	200	40		199.333	201.333	200.667	25.3333	23.3333	28
	07:07:00	200	40	200	20	200	20		199.333	200.667	200.667	25.3333	22.6667	27.3333
	07:08:00	200	20	200	20	200	20		199.333	200.667	200.667	24.6667	22.6667	28
	07:09:00	200	20	200	20	200	40		199.333	200.667	200.667	25.3333	22.6667	28
	07:10:00	200	20	200	20	200	20		199.333	200.667	200.667	25.3333	23.3333	27.3333
	07:11:00	200	40	200	20	200	40		199.333	200.667	200.667	25.3333	23.3333	28
	07:12:00	200	20	200	20	200	20		199.333	200.667	200.667	24.6667	23.3333	27.3333
	07:13:00	200	20	200	40	200	20		199.333	200.667	200.667	25.3333	23.3333	28
	07:14:00	200	20	200	20	200	40		199.333	200.667	200.667	25.3333	22.6667	28
	07:15:00	200	40	200	20	200	20		198.667	200.667	200.667	25.3333	22.6667	27.3333
	07:16:00	200	20	200	20	200	40		198.667	200.667	200.667	24.6667	22.6667	28
	07:17:00	200	20	200	20	200	20		198.667	200.667	200.667	25.3333	23.3333	27.3333
	07:18:00	200	20	200	20	200	20		198.667	200.667	200.667	25.3333	23.3333	28
	07:19:00	200	40	200	40	220	40		198.667	200.667	200.667	25.3333	23.3333	28
	07:20:00	200	20	200	20	200	20		198.667	200.667	200	24.6667	22.6667	27.3333
	07:21:00	200	20	200	20	200	20		198.667	200.667	200	25.3333	22.6667	28
	07:22:00	200	20	200	20	200	40		198.667	200.667	200	25.3333	22.6667	28
	07:23:00	200	40	200	20	200	20		198.667	200.667	200	25.3333	23.3333	28
	07:24:00	180	20	220	20	200	40		198.667	200.667	200	24.6667	23.3333	28
	07:25:00	200	20	200	20	200	20		199.333	200	200	25.3333	23.3333	27.3333
	07:26:00	200	20	200	40	200	20		199.333	200	200	25.3333	23.3333	28
	07:27:00	200	40	200	20	200	40		199.333	200	200	25.3333	22.6667	28
	07:28:00	200	20	200	20	200	20		198.667	200	200	24.6667	22.6667	27.3333
	07:29:00	200	20	200	20	200	40		198.667	200	200	25.3333	22.6667	28
	07:30:00	200	20	200	20	200	20		198.667	200.667	200	25.3333	23.3333	27.3333
	07:31:00	200	40	200	20	200	20		198.667	200.667	200	25.3333	23.3333	28
	07:32:00	200	20	200	20	200	40		198.667	200.667	200	24.6667	23.3333	28
	07:33:00	200	20	200	40	200	20		198.667	200.667	200	25.3333	23.3333	27.3333
	07:34:00	200	40	200	20	200	40		198.667	200.667	200	25.3333	22.6667	28
	07:35:00	200	20	200	20	200	20		198.667	200.667	200	24.6667	22.6667	27.3333
	07:36:00	200	20	200	20	200	20		198.667	200	200	24.6667	23.3333	28
	07:37:00	200	20	200	20	200	40		198.667	200	200	25.3333	23.3333	28
	07:38:00	200	40	200	20	200	20		198	200	200	25.3333	23.3333	27.3333
	07:39:00	200	20	200	40	200	20		198	200	200	24.6667	23.3333	28
	07:40:00	200	20	200	20	200	40		198	200	200	24.6667	22.6667	28
	07:41:00	200	20	200	20	200	20		198	200	200	25.3333	22.6667	28
	07:42:00	200	40	200	20	200	40		198	200	200	25.3333	22.6667	28
	07:43:00	200	20	200	20	200	20		198	200	200	24.6667	23.3333	27.3333
	07:44:00	180	20	200	20	200	20		198	200	200	24.6667	23.3333	28
	07:45:00	200	20	200	20	200	40		198.667	200	200	25.3333	23.3333	28
	07:46:00	200	40	200	40	200	20		198.667	200	200	25.3333	23.3333	27.3333
	07:47:00	200	20	200	20	200	40		198	200	200	24.6667	22.6667	28
	07:48:00	200	20	200	20	200	20		198	200	199.333	24.6667	22.6667	27.3333
	07:49:00	200	20	200	20	200	20		198	200	192.667	25.3333	22.6667	28
	07:50:00	200	40	200	20	200	40		198	200	192.667	25.3333	23.3333	28
	07:51:00	200	20	200	20	200	20		198	200	192.667	24.6667	23.3333	27.3333
	07:52:00	200	20	200	40	200	40		198	200	188.667	25.3333	23.3333	28
	07:53:00	200	20	200	20	200	20		198	200	184	25.3333	22.6667	27.3333
	07:54:00	200	40	200	20	200	20		194	200	184	25.3333	22.6667	28
	07:55:00	200	20	200	20	200	40		190	200	184	24.6667	22.6667	28
	07:56:00	200	20	200	20	200	20		190	200	178.667	25.3333	23.3333	27.3333
	07:57:00	180	20	200	20	200	20		190	200	173.333	25.3333	23.3333	28
	07:58:00	200	40	200	20	200	40		190.667	200	173.333	25.3333	23.3333	28
	07:59:00	200	20	220	40	200	20		186	200	170.667	24.6667	23.3333	28
	08:00:00	200	20	200	20	200	40		179.333	199.333	164	25.3333	22.6667	28
	08:01:00	200	20	200	20	200	20		175.333	199.333	162	25.3333	22.6667	27.3333
	08:02:00	200	40	200	20	200	20		175.333	199.333	160	25.3333	22.6667	28
	08:03:00	200	20	200	20	200	40		174.667	199.333	153.333	24.6667	23.3333	28
	08:04:00	200	20	200	20	200	20		168.667	199.333	146.667	25.3333	23.3333	27.3333
	08:05:00	200	20	180	40	200	40		162	199.333	146	25.3333	23.3333	28
	08:06:00	200	40	200	20	200	20		158.667	199.333	146	25.3333	22.6667	27.3333
	08:07:00	180	20	200	20	200	20		158.667	199.333	139.333	24.6667	22.6667	28
	08:08:00	200	20	200	20	200	40		155.333	196.667	132.667	25.3333	22.6667	28
	08:09:00	200	20	200	20	200	20		148.667	190	126	25.3333	23.3333	27.3333
	08:10:00	200	40	200	20	200	40		142	183.333	125.333	25.3333	23.3333	28
	08:11:00	200	20	200	20	200	20		135.333	176.667	122.667	24.6667	23.3333	27.3333
	08:12:00	200	20	200	40	200	20		133.333	170	116	25.3333	23.3333	28
	08:13:00	200	20	200	20	200	40		128	163.333	109.333	25.3333	22.6667	28
	08:14:00	200	40	200	20	200	20		121.333	156.667	106	25.3333	22.6667	27.3333
	08:15:00	200	20	200	20	200	20		114.667	150	105.333	24.6667	22.6667	28
	08:16:00	180	20	200	20	200	40		108	143.333	98.6667	25.3333	23.3333	28
	08:17:00	200	20	200	20	180	20		105.333	136.667	92	25.3333	23.3333	28
	08:18:00	200	40	200	20	0	40		101.333	130	86	25.3333	23.3333	28
	08:19:00	200	20	200	40	200	20		94.6667	123.333	86	24.6667	23.3333	27.3333
	08:20:00	200	20	200	20	200	20		88	116.667	80	25.3333	22.6667	28
	08:21:00	200	40	200	20	80	40		81.3333	110	80.6667	25.3333	22.6667	28
	08:22:00	200	20	200	20	60	20		74.6667	103.333	78	24.6667	22.6667	27.3333
	08:23:00	80	20	200	20	200	40		68	96.6667	76	24.6667	23.3333	28
	08:24:00	80	20	200	20	200	20		68	90	69.3333	25.3333	23.3333	27.3333
	08:25:00	200	40	200	40	40	20		69.3333	83.3333	62.6667	25.3333	23.3333	28
	08:26:00	200	20	200	20	40	40		62.6667	76.6667	61.3333	24.6667	22.6667	28
	08:27:00	200	20	200	20	200	20		56	70	60	24.6667	22.6667	27.3333
	08:28:00	60	20	200	20	120	40		49.3333	63.3333	53.3333	25.3333	22.6667	28
	08:29:00	0	40	200	20	0	20		47.3333	56.6667	49.3333	25.3333	22.6667	27.3333
	08:30:00	80	20	200	20	140	20		47.3333	50	49.3333	24.6667	23.3333	28
	08:31:00	200	20	200	20	140	40		44.6667	43.3333	44.6667	24.6667	23.3333	28
	08:32:00	180	20	200	40	0	20		38	36.6667	40	25.3333	23.3333	27.3333
	08:33:00	20	40	200	20	0	20		32	30	40	25.3333	22.6667	28
	08:34:00	0	20	200	20	180	40		31.3333	23.3333	40	24.6667	22.6667	28
	08:35:00	100	20	180	20	200	20		31.3333	16.6667	34	24.6667	22.6667	27.3333
	08:36:00	200	20	200	20	0	40		28	10.6667	27.3333	25.3333	22.6667	28
	08:37:00	80	40	120	20	0	20		21.3333	4	27.3333	25.3333	23.3333	27.3333
	08:38:00	0	20	0	40	0	20		18.6667	0	27.3333	24.6667	23.3333	28
	08:39:00	0	20	0	20	180	40		18.6667	0	27.3333	24.6667	22.6667	28
	08:40:00	0	20	0	20	120	20		18.6667	0	21.3333	25.3333	22.6667	27.3333
	08:41:00	140	40	0	20	0	40		18.6667	0	17.3333	25.3333	22.6667	28
	08:42:00	40	20	0	20	0	20		14	0	17.3333	24.6667	22.6667	27.3333
	08:43:00	0	20	0	20	100	20		12.6667	0	17.3333	24.6667	23.3333	28
	08:44:00	0	20	0	20	180	40		12.6667	0	14	25.3333	23.3333	28
	08:45:00	0	40	0	40	0	20		12.6667	0	8	25.3333	23.3333	27.3333
	08:46:00	100	20	0	20	0	40		12.6667	0	8	24.6667	22.6667	28
	08:47:00	80	20	0	20	0	20		9.33333	0	8	24.6667	22.6667	27.3333
	08:48:00	0	20	0	20	0	20		6.66667	0	8	25.3333	22.6667	27.3333
	08:49:00	0	40	0	20	20	40		6.66667	0	8	25.3333	22.6667	28
	08:50:00	0	20	0	20	220	20		6.66667	0	7.33333	24.6667	23.3333	27.3333
	08:51:00	0	20	0	20	0	20		6.66667	0	0	24.6667	23.3333	28
	08:52:00	0	20	0	40	0	40		6.66667	0	0	25.3333	23.3333	28
	08:53:00	80	40	0	20	0	20		6.66667	0	0	25.3333	22.6667	27.3333
	08:54:00	120	20	0	20	0	40		4	0	0	24.6667	22.6667	28
	08:55:00	0	20	0	20	0	20		0	0	0	24.6667	22.6667	27.3333
	08:56:00	0	20	0	20	0	20		0	0	0	25.3333	22.6667	28
	08:57:00	0	40	0	20	0	40		0	0	0	25.3333	23.3333	28
	08:58:00	0	20	0	20	0	20		0	0	0	24.6667	23.3333	27.3333
	08:59:00	0	20	0	40	0	40		0	0	0	24.6667	23.3333	28
	09:00:00	0	20	0	20	0	20		0	0	0	25.3333	22.6667	27.3333
	09:01:00	0	40	0	20	0	20		0	0	0	25.3333	22.6667	27.3333
	09:02:00	0	20	0	20	0	40		0	0	0	24.6667	22.6667	28
	09:03:00	0	20	0	20	0	20		0	0	0	24.6667	22.6667	27.3333
	09:04:00	0	20	0	20	0	20		0	0	0	25.3333	23.3333	28
	09:05:00	0	40	0	20	0	40		0	0	0	25.3333	23.3333	28
	09:06:00	0	20	0	40	0	20		0	0	0	24.6667	23.3333	27.3333
	09:07:00	0	20	0	20	0	40		0	0	0	24.6667	22.6667	28
	09:08:00	0	20	0	20	0	20		0	0	0	25.3333	22.6667	27.3333
	09:09:00	0	40	0	20	0	20		0	0	0	25.3333	22.6667	28
	09:10:00	0	20	0	20	0	40		0	0	0	24.6667	22.6667	28
	09:11:00	0	20	0	20	0	20		0	0	0	24.6667	23.3333	27.3333
	09:12:00	0	20	0	40	0	40		0	0	0	25.3333	23.3333	28
	09:13:00	0	40	0	20	0	20		0	0	0	25.3333	22.6667	27.3333
	09:14:00	0	20	0	20	0	20		0	0	0	24.6667	22.6667	27.3333
	09:15:00	0	20	0	20	0	40		0	0	0	24.6667	22.6667	28
	09:16:00	0	20	0	20	0	20		0	0	0	25.3333	22.6667	27.3333
[truncated: 8,083 more rows]
