# Supplementary material for: Data on experiments result of three identical huts with shape-stabilized phase change materials in Japanese temperate climate
Source: Data Brief. 2018 Feb 14;17:897–9. doi: 10.1016/j.dib.2018.01.088 (PMC5988508; doi:10.1016/j.dib.2018.01.088)
Supplement: Supplementary file 3 — Supplementary material [file mmc3.xlsx]

## Sheet: Subject buildings
									Reference
									H.B. Kim, M. Mae, Y. Choi, T. Kiyota, Experimental analysis of thermal performance in buildings with shape-stabilized phase change materials, Energy Build. 152 (2017) 524–533.
									http://doi:10.1016/j.enbuild.2017.07.076.

## Sheet: Weather data
							Average
							Horizontal solar radiation
	Date	Time	Outdoor tempetature[℃]	Horizontal solar radiation[W/m2]			MJ/m2
	2016-01-15	00:00:00	-1.99	-0.853485		1900-01-15	13.4133
		00:01:00	-1.64	-0.995733		1900-01-16	19.5194
		00:02:00	-1.78	-0.995733		1900-01-17	6.16555
		00:03:00	-1.81	-0.56899		1900-01-18	0.965744
		00:04:00	-1.72	-0.284495		1900-01-19	20.7047
		00:05:00	-2.11	0.0711238
		00:06:00	-1.57	0.355619
		00:07:00	-1.96	-0.213371
		00:08:00	-1.88	-0.355619
		00:09:00	-1.95	-0.497866
		00:10:00	-1.94	-0.426743
		00:11:00	-1.9	-0.142248
		00:12:00	-2.01	1.35135
		00:13:00	-2.28	1.63585
		00:14:00	-2	2.06259
		00:15:00	-1.89	2.34708
		00:16:00	-2.21	1.42248
		00:17:00	-2.35	0.355619
		00:18:00	-2.43	-0.213371
		00:19:00	-1.96	0
		00:20:00	-2.14	0
		00:21:00	-2.68	0.142248
		00:22:00	-2.07	0.142248
		00:23:00	-2	-0.355619
		00:24:00	-1.91	0
		00:25:00	-2.43	0.213371
		00:26:00	-2.08	-0.213371		Reference
		00:27:00	-2.03	-0.640114		H.B. Kim, M. Mae, Y. Choi, T. Kiyota, Experimental analysis of thermal performance in buildings with shape-stabilized phase change materials, Energy Build. 152 (2017) 524–533.
		00:28:00	-2.02	-0.426743		http://doi:10.1016/j.enbuild.2017.07.076.
		00:29:00	-2.47	-0.782361
		00:30:00	-2.18	-0.711238
		00:31:00	-2.29	-0.924609
		00:32:00	-2.33	-0.995733
		00:33:00	-2.09	-0.782361
		00:34:00	-2.54	0
		00:35:00	-2.41	0.711238
		00:36:00	-2.62	1.13798
		00:37:00	-2.47	0.284495
		00:38:00	-2.37	0
		00:39:00	-2.25	0
		00:40:00	-2.28	0
		00:41:00	-2.29	2.7027
		00:42:00	-2.17	2.41821
		00:43:00	-2.42	1.42248
		00:44:00	-2.46	0.497866
		00:45:00	-2.46	-0.213371
		00:46:00	-2.49	-1.06686
		00:47:00	-2.47	-0.782361
		00:48:00	-2.59	-0.56899
		00:49:00	-2.56	-0.497866
		00:50:00	-3.06	-0.711238
		00:51:00	-2.76	-0.426743
		00:52:00	-2.63	-0.284495
		00:53:00	-2.38	-0.355619
		00:54:00	-2.16	0.142248
		00:55:00	-2.56	0.426743
		00:56:00	-2.63	1.42248
		00:57:00	-2.54	1.70697
		00:58:00	-2.36	1.84922
		00:59:00	-2.41	0.853485
		01:00:00	-2.85	0.0711238
		01:01:00	-2.48	-0.284495
		01:02:00	-2.47	-0.213371
		01:03:00	-2.45	-0.284495
		01:04:00	-2.51	-0.426743
		01:05:00	-3.13	0
		01:06:00	-2.92	0
		01:07:00	-2.97	0
		01:08:00	-2.96	-0.213371
		01:09:00	-2.64	0
		01:10:00	-2.75	-0.0711238
		01:11:00	-2.59	0.711238
		01:12:00	-2.84	0.213371
		01:13:00	-2.64	0.142248
		01:14:00	-2.62	0.355619
		01:15:00	-2.65	0.56899
		01:16:00	-2.71	0.497866
		01:17:00	-2.61	0.497866
		01:18:00	-2.47	0.853485
		01:19:00	-2.66	0.711238
		01:20:00	-2.72	0.711238
		01:21:00	-2.98	0
		01:22:00	-2.6	-0.213371
		01:23:00	-2.5	-0.355619
		01:24:00	-3.06	-0.426743
		01:25:00	-2.86	0.355619
		01:26:00	-2.61	0.782361
		01:27:00	-2.6	0
		01:28:00	-2.13	-0.56899
		01:29:00	-2.78	-0.56899
		01:30:00	-2.58	-0.497866
		01:31:00	-2.69	-0.284495
		01:32:00	-2.29	0.355619
		01:33:00	-2.65	0.355619
		01:34:00	-2.69	0.782361
		01:35:00	-2.81	1.13798
		01:36:00	-2.52	2.63158
		01:37:00	-2.41	3.48506
		01:38:00	-2.5	3.05832
		01:39:00	-2.38	3.27169
		01:40:00	-2.59	2.84495
		01:41:00	-2.62	2.27596
		01:42:00	-2.32	1.92034
		01:43:00	-2.6	1.35135
		01:44:00	-2.24	2.56046
		01:45:00	-2.49	2.63158
		01:46:00	-2.34	3.27169
		01:47:00	-2.07	3.20057
		01:48:00	-2.22	2.63158
		01:49:00	-2.26	2.84495
		01:50:00	-2.18	3.20057
		01:51:00	-2.27	1.77809
		01:52:00	-2.05	0.995733
		01:53:00	-2.45	0.142248
		01:54:00	-2.76	0
		01:55:00	-2.59	-0.284495
		01:56:00	-2.29	-0.284495
		01:57:00	-2.53	-0.355619
		01:58:00	-2.42	-0.640114
		01:59:00	-2.6	-1.4936
		02:00:00	-2.37	0
		02:01:00	-2.3	-0.426743
		02:02:00	-2.49	-0.213371
		02:03:00	-2.85	-0.355619
		02:04:00	-2.43	0.995733
		02:05:00	-2.34	0.284495
		02:06:00	-2.56	0.0711238
		02:07:00	-2.61	0
		02:08:00	-2.54	0.426743
		02:09:00	-2.75	1.70697
		02:10:00	-2.15	1.42248
		02:11:00	-2.1	1.56472
		02:12:00	-2.44	0.711238
		02:13:00	-2.44	0.995733
		02:14:00	-2.34	0.640114
		02:15:00	-2.75	1.28023
		02:16:00	-2.5	0.782361
		02:17:00	-2.36	-0.213371
		02:18:00	-2.46	-0.426743
		02:19:00	-2.43	0
		02:20:00	-2.49	-0.640114
		02:21:00	-2.34	-1.63585
		02:22:00	-2.35	-1.84922
		02:23:00	-2.52	-1.99147
		02:24:00	-2.42	-1.84922
		02:25:00	-2.38	-1.42248
		02:26:00	-2.59	-0.711238
		02:27:00	-2.3	-0.426743
		02:28:00	-2.34	0.426743
		02:29:00	-2.75	-0.284495
		02:30:00	-2.52	-0.995733
		02:31:00	-2.52	-0.284495
		02:32:00	-2.38	-0.0711238
		02:33:00	-2.31	2.41821
		02:34:00	-2.08	1.13798
		02:35:00	-2.18	0.213371
		02:36:00	-1.93	0.924609
		02:37:00	-2.15	1.63585
		02:38:00	-2	1.56472
		02:39:00	-2.21	0
		02:40:00	-2.36	-0.924609
		02:41:00	-2.13	-0.995733
		02:42:00	-2.29	-0.782361
		02:43:00	-2.7	-0.995733
		02:44:00	-2.05	0.213371
		02:45:00	-2.32	0.640114
		02:46:00	-1.93	0.284495
		02:47:00	-2.12	0.284495
		02:48:00	-2.28	0.284495
		02:49:00	-2.13	1.35135
		02:50:00	-2.18	2.9872
		02:51:00	-2.13	3.20057
		02:52:00	-2.21	3.69844
		02:53:00	-1.96	2.13371
		02:54:00	-2.37	2.56046
		02:55:00	-1.89	3.98293
		02:56:00	-2.33	2.27596
		02:57:00	-1.61	5.19203
		02:58:00	-1.92	3.41394
		02:59:00	-1.93	3.05832
		03:00:00	-1.92	2.13371
		03:01:00	-1.74	2.34708
		03:02:00	-1.7	0.995733
		03:03:00	-2.05	0
		03:04:00	-2.2	-0.56899
		03:05:00	-2.13	-0.213371
		03:06:00	-2.04	0.142248
		03:07:00	-2.34	-1.06686
		03:08:00	-2.18	0
		03:09:00	-2.06	1.35135
		03:10:00	-1.89	0.640114
		03:11:00	-2.2	0.284495
		03:12:00	-1.93	0.56899
		03:13:00	-2.17	1.92034
		03:14:00	-2.16	0.142248
		03:15:00	-1.86	1.2091
		03:16:00	-2.49	0.711238
		03:17:00	-1.79	1.28023
		03:18:00	-1.69	3.05832
		03:19:00	-1.84	1.42248
		03:20:00	-1.57	-0.497866
		03:21:00	-2.37	-0.640114
		03:22:00	-2.15	0.426743
		03:23:00	-2.22	-0.497866
		03:24:00	-2.26	-1.35135
		03:25:00	-2.12	-1.28023
		03:26:00	-2.27	1.28023
		03:27:00	-1.82	1.92034
		03:28:00	-1.97	-0.0711238
		03:29:00	-2.31	-0.995733
		03:30:00	-2.16	-0.995733
		03:31:00	-2.37	-0.924609
		03:32:00	-2.36	-1.35135
		03:33:00	-2.41	-0.56899
		03:34:00	-2.42	-0.355619
		03:35:00	-2.51	-0.213371
		03:36:00	-2.28	-0.782361
		03:37:00	-2.38	-0.284495
		03:38:00	-2.32	-0.782361
		03:39:00	-2.36	0.711238
		03:40:00	-2.25	0.284495
		03:41:00	-2.11	0.497866
		03:42:00	-2.14	0.142248
		03:43:00	-1.7	-0.142248
		03:44:00	-2.65	0.213371
		03:45:00	-2.18	-0.0711238
		03:46:00	-2.26	1.13798
		03:47:00	-2.12	0.640114
		03:48:00	-1.88	0.853485
		03:49:00	-2.28	1.28023
		03:50:00	-1.41	2.63158
		03:51:00	-0.25	2.7027
		03:52:00	-0.44	3.98293
		03:53:00	-1.24	4.05405
		03:54:00	-0.89	4.4808
		03:55:00	-0.86	3.55619
		03:56:00	-0.41	3.20057
		03:57:00	0.99	4.12518
		03:58:00	0.5	3.76956
		03:59:00	-0.48	4.26743
		04:00:00	-0.01	3.34282
		04:01:00	-0.07	3.27169
		04:02:00	0.41	2.56046
		04:03:00	-0.07	2.48933
		04:04:00	-0.3	2.56046
		04:05:00	0.28	2.9872
		04:06:00	-0.18	3.41394
		04:07:00	-0.58	1.2091
		04:08:00	-0.45	0.995733
		04:09:00	-0.24	0.56899
		04:10:00	-0.45	0.924609
		04:11:00	-0.47	0.711238
		04:12:00	-0.07	0.284495
		04:13:00	-0.07	0.426743
		04:14:00	0.3	0.782361
		04:15:00	0.64	1.4936
		04:16:00	-0.32	0.711238
		04:17:00	0.46	0.924609
		04:18:00	-0.7	0.56899
		04:19:00	-0.19	0.853485
		04:20:00	-0.4	0
		04:21:00	-0.18	-0.284495
		04:22:00	-0.97	-0.711238
		04:23:00	-0.6	0.426743
		04:24:00	-0.42	1.28023
		04:25:00	-0.56	1.99147
		04:26:00	-0.58	0
		04:27:00	-0.52	-0.426743
		04:28:00	-0.48	-0.56899
		04:29:00	-0.21	0.355619
		04:30:00	-0.75	-0.284495
		04:31:00	-0.88	0
		04:32:00	-0.73	-1.56472
		04:33:00	-0.77	0.924609
		04:34:00	-1.02	-0.640114
		04:35:00	-0.01	-0.284495
		04:36:00	-0.51	0.142248
		04:37:00	-0.51	-0.711238
		04:38:00	-0.33	0
		04:39:00	-0.46	-0.782361
		04:40:00	-0.73	-1.70697
		04:41:00	-0.85	-0.853485
		04:42:00	-1.19	-1.35135
		04:43:00	-1.19	-2.63158
		04:44:00	0.89	-1.92034
		04:45:00	-1.2	-1.70697
		04:46:00	-1.14	-1.84922
		04:47:00	-0.84	-1.92034
		04:48:00	-1.02	0
		04:49:00	-1.32	0.0711238
		04:50:00	-0.53	-0.142248
		04:51:00	-0.5	0.640114
		04:52:00	-0.83	-0.355619
		04:53:00	-0.02	1.28023
		04:54:00	-0.75	0.355619
		04:55:00	-0.84	1.63585
		04:56:00	-0.59	1.63585
		04:57:00	-0.41	2.20484
		04:58:00	0.08	2.13371
		04:59:00	0.03	1.77809
		05:00:00	-0.44	-0.284495
		05:01:00	-0.58	-0.142248
		05:02:00	-0.55	-0.782361
		05:03:00	-0.61	-0.853485
		05:04:00	-0.73	-1.56472
		05:05:00	-0.87	-0.56899
		05:06:00	-0.88	-2.41821
		05:07:00	-0.92	-3.27169
		05:08:00	-0.96	-3.76956
		05:09:00	-1	-2.9872
		05:10:00	-0.98	-2.63158
		05:11:00	-1.01	-2.77383
		05:12:00	-0.28	-2.48933
		05:13:00	-0.51	-2.91607
		05:14:00	-1.05	-2.77383
		05:15:00	-0.56	-1.2091
		05:16:00	-0.81	-0.56899
		05:17:00	-0.6	-0.640114
		05:18:00	-0.78	-0.924609
		05:19:00	-0.48	0
		05:20:00	-0.56	-0.284495
		05:21:00	-0.83	-0.853485
		05:22:00	-0.3	-1.06686
		05:23:00	-0.38	0
		05:24:00	-0.34	0.782361
		05:25:00	-0.4	0.711238
		05:26:00	-0.64	-0.213371
		05:27:00	-0.61	-0.640114
		05:28:00	-0.37	-0.640114
		05:29:00	-0.51	-0.0711238
		05:30:00	-0.4	0
		05:31:00	-0.66	-0.0711238
		05:32:00	-0.78	-0.213371
		05:33:00	-0.82	0
		05:34:00	-0.48	-0.497866
		05:35:00	-0.65	0.426743
		05:36:00	-0.92	-0.426743
		05:37:00	-0.83	-1.35135
		05:38:00	-0.47	-1.99147
		05:39:00	-0.54	-0.782361
		05:40:00	-0.78	-1.35135
		05:41:00	-0.88	-1.63585
		05:42:00	-0.82	-0.0711238
		05:43:00	-0.96	1.06686
		05:44:00	-0.91	1.63585
		05:45:00	-0.84	0.426743
		05:46:00	-0.93	-0.924609
		05:47:00	-0.8	-1.42248
		05:48:00	-1.16	-2.48933
		05:49:00	-1.12	-2.77383
		05:50:00	-1.43	-3.76956
		05:51:00	-2.03	-4.26743
		05:52:00	-1.3	-3.84068
		05:53:00	-1.33	-2.9872
		05:54:00	-1.53	-1.70697
		05:55:00	-1.65	-0.853485
		05:56:00	-1.44	-0.782361
		05:57:00	-1.52	0
		05:58:00	-1.8	0.0711238
		05:59:00	-1.52	0.640114
		06:00:00	-1.58	0.782361
		06:01:00	-1.22	1.13798
		06:02:00	-1.23	0.782361
		06:03:00	-1.18	0.995733
		06:04:00	-1.18	0.213371
		06:05:00	-1.29	0
		06:06:00	-1.26	-0.853485
		06:07:00	-1.44	-1.28023
		06:08:00	-1.77	-0.640114
		06:09:00	-1.55	-0.711238
		06:10:00	-1.81	-0.853485
		06:11:00	-1.5	-0.995733
		06:12:00	-1.6	-1.2091
		06:13:00	-1.76	-2.06259
		06:14:00	-1.83	-2.48933
		06:15:00	-1.7	-3.20057
		06:16:00	-1.72	-3.62731
		06:17:00	-1.77	-2.91607
		06:18:00	-1.75	-2.7027
		06:19:00	-2.23	-2.48933
		06:20:00	-1.92	-2.56046
		06:21:00	-2.34	-2.77383
		06:22:00	-2.2	-1.35135
		06:23:00	-2.13	-1.35135
		06:24:00	-1.73	-2.13371
		06:25:00	-1.96	-1.63585
		06:26:00	-2.44	-1.92034
		06:27:00	-1.79	-1.92034
		06:28:00	-2.09	-1.99147
		06:29:00	-2.09	-0.284495
		06:30:00	-2.24	0.0711238
		06:31:00	-2.31	1.13798
		06:32:00	-2.3	0.355619
		06:33:00	-1.91	-0.213371
		06:34:00	-2.58	-0.853485
		06:35:00	-2.01	-1.35135
		06:36:00	-1.99	-1.2091
		06:37:00	-2.37	-0.924609
		06:38:00	-2	-0.56899
		06:39:00	-2.06	0.924609
		06:40:00	-2.25	0.0711238
		06:41:00	-2.05	-0.142248
		06:42:00	-2.32	0.711238
		06:43:00	-2.1	0.213371
		06:44:00	-1.92	-0.213371
		06:45:00	-2.16	0
		06:46:00	-2.03	0.142248
		06:47:00	-2.21	0.142248
		06:48:00	-2.08	1.06686
		06:49:00	-2.71	0.924609
		06:50:00	-2.52	1.84922
		06:51:00	-2.48	1.99147
		06:52:00	-2.27	2.13371
		06:53:00	-2.5	2.27596
		06:54:00	-2.32	2.20484
		06:55:00	-2.6	3.76956
		06:56:00	-2.68	5.54765
		06:57:00	-2.35	5.40541
		06:58:00	-2.1	7.53912
		06:59:00	-1.95	7.32575
		07:00:00	-2	7.11238
		07:01:00	-2.06	6.25889
		07:02:00	-1.81	6.61451
		07:03:00	-1.78	6.47226
		07:04:00	-1.9	6.40114
		07:05:00	-2.17	7.68137
		07:06:00	-1.9	7.04125
		07:07:00	-1.86	8.03698
		07:08:00	-1.82	8.25036
		07:09:00	-1.66	10.3129
		07:10:00	-1.42	11.0242
		07:11:00	-1.45	9.95733
		07:12:00	-1.78	11.0953
		07:13:00	-1.32	12.3755
		07:14:00	-1.37	14.1536
		07:15:00	-1.73	20.6259
		07:16:00	-2.03	32.5747
		07:17:00	-1.6	26.0313
		07:18:00	-1.67	25.5334
		07:19:00	-1.88	32.8592
		07:20:00	-1.25	36.0597
		07:21:00	-1.22	62.0199
		07:22:00	-1.31	105.05
		07:23:00	-1.34	112.731
		07:24:00	-1.56	93.1721
		07:25:00	-1.23	90.6117
		07:26:00	-0.96	101.565
		07:27:00	-0.91	139.474
		07:28:00	-0.87	154.481
		07:29:00	-0.85	144.31
		07:30:00	-0.71	145.804
		07:31:00	-0.62	146.373
		07:32:00	-0.68	123.115
		07:33:00	-0.7	149.004
		07:34:00	-0.56	163.442
		07:35:00	-0.32	166.501
		07:36:00	-0.61	178.307
		07:37:00	-0.59	187.553
		07:38:00	-0.18	190.327
		07:39:00	-0.3	200.284
		07:40:00	-0.55	195.804
		07:41:00	0.11	203.058
		07:42:00	-0.06	210.74
		07:43:00	-0.25	227.738
		07:44:00	-0.42	243.528
		07:45:00	-0.01	265.718
		07:46:00	0.14	266.43
		07:47:00	0.12	279.374
		07:48:00	0.11	296.017
		07:49:00	0.33	306.686
		07:50:00	0.64	319.132
		07:51:00	0.54	323.115
		07:52:00	0.48	316.999
		07:53:00	0.62	318.848
		07:54:00	0.43	325.747
		07:55:00	0.39	332.361
		07:56:00	0.5	339.118
		07:57:00	0.36	344.595
		07:58:00	0.63	346.871
		07:59:00	0.35	357.468
		08:00:00	0.35	363.94
		08:01:00	0.64	368.208
		08:02:00	0.55	374.68
		08:03:00	0.76	384.637
		08:04:00	0.98	387.055
		08:05:00	0.86	393.101
		08:06:00	0.93	398.933
		08:07:00	0.73	401.351
		08:08:00	1.08	405.121
		08:09:00	1.32	407.895
		08:10:00	1.14	415.576
		08:11:00	1.14	416.856
		08:12:00	1.04	418.706
		08:13:00	1.44	424.111
		08:14:00	1.34	432.859
		08:15:00	1.35	433.428
		08:16:00	1.44	437.624
		08:17:00	1.36	434.637
		08:18:00	1.48	441.323
		08:19:00	1.71	447.866
		08:20:00	1.88	447.013
		08:21:00	2.02	454.694
		08:22:00	1.96	464.367
		08:23:00	1.9	467.781
		08:24:00	1.83	471.906
		08:25:00	2.03	468.137
		08:26:00	2.2	468.492
		08:27:00	1.86	469.915
		08:28:00	2.22	471.835
		08:29:00	2.3	479.801
		08:30:00	2.3	469.986
		08:31:00	2.42	486.415
		08:32:00	2.42	487.269
		08:33:00	2.43	504.623
		08:34:00	2.62	497.297
		08:35:00	2.47	502.205
		08:36:00	2.23	506.543
		08:37:00	2.27	512.945
		08:38:00	2.79	516.501
		08:39:00	3.07	516.358
		08:40:00	2.99	524.893
		08:41:00	2.96	523.257
		08:42:00	3.39	534.993
		08:43:00	3.43	539.118
		08:44:00	3.31	545.59
		08:45:00	3.29	553.77
		08:46:00	3.44	550.284
		08:47:00	3.67	551.636
		08:48:00	3.77	556.97
		08:49:00	3.7	558.108
		08:50:00	3.5	555.121
		08:51:00	3.85	557.112
		08:52:00	3.58	567.71
		08:53:00	4	569.061
		08:54:00	4	569.203
		08:55:00	4.16	578.45
		08:56:00	4.21	587.055
		08:57:00	3.74	586.131
		08:58:00	3.97	593.457
		08:59:00	4.14	595.164
		09:00:00	4.04	592.959
		09:01:00	4.45	598.009
		09:02:00	4.52	601.422
		09:03:00	4.69	598.649
		09:04:00	4.52	600.996
		09:05:00	4.77	599.502
		09:06:00	4.77	610.669
		09:07:00	4.89	610.313
		09:08:00	4.96	606.686
		09:09:00	4.68	611.593
		09:10:00	4.93	618.279
		09:11:00	5.04	623.969
		09:12:00	5.01	623.115
		09:13:00	5.25	627.952
		09:14:00	5.49	622.76
		09:15:00	5.43	618.137
		09:16:00	5.64	623.115
		09:17:00	5.76	620.839
		09:18:00	5.38	626.316
		09:19:00	5.29	618.492
		09:20:00	5.37	616.714
		09:21:00	5.48	619.844
		09:22:00	5.54	629.516
		09:23:00	5.65	631.01
		09:24:00	5.61	626.956
		09:25:00	5.75	634.424
		09:26:00	5.87	638.834
		09:27:00	6.22	643.314
		09:28:00	6.16	643.883
		09:29:00	6.05	642.888
		09:30:00	6.37	641.963
		09:31:00	6.23	642.532
		09:32:00	6.34	651.707
		09:33:00	6.31	652.134
		09:34:00	6.34	654.836
		09:35:00	6.13	654.41
		09:36:00	6.57	655.548
		09:37:00	6.69	664.083
		09:38:00	6.13	671.906
		09:39:00	6.94	656.259
		09:40:00	6.75	670.555
		09:41:00	6.67	671.906
		09:42:00	6.9	669.915
		09:43:00	6.88	674.111
		09:44:00	6.75	676.458
		09:45:00	6.74	679.659
		09:46:00	6.71	669.488
		09:47:00	6.74	675.676
		09:48:00	7.15	671.479
		09:49:00	6.9	505.548
		09:50:00	7.14	689.9
		09:51:00	7.09	670.057
		09:52:00	6.88	683.073
		09:53:00	7.35	684.211
		09:54:00	7.03	680.228
		09:55:00	7.21	680.583
		09:56:00	7.35	680.085
		09:57:00	7.19	693.101
		09:58:00	7.48	691.821
		09:59:00	7.6	692.674
		10:00:00	7.57	702.276
		10:01:00	7.47	703.556
		10:02:00	7.6	710.669
		10:03:00	7.66	713.656
		10:04:00	7.8	715.647
		10:05:00	7.89	709.957
		10:06:00	7.8	706.828
		10:07:00	7.85	715.789
		10:08:00	7.71	720.768
		10:09:00	7.52	721.977
		10:10:00	7.91	720.199
		10:11:00	7.61	717.283
		10:12:00	7.68	730.654
		10:13:00	8.41	742.034
		10:14:00	7.84	742.959
		10:15:00	7.93	749.218
		10:16:00	7.96	728.876
		10:17:00	7.88	739.9
		10:18:00	8.12	750.213
		10:19:00	8.46	762.162
		10:20:00	8.08	633.073
		10:21:00	8.09	732.859
		10:22:00	8.23	745.804
		10:23:00	8.21	766.003
		10:24:00	8.14	765.789
		10:25:00	8.22	768.137
		10:26:00	8.45	765.434
		10:27:00	8.31	774.964
		10:28:00	8.45	775.747
		10:29:00	8.49	776.671
		10:30:00	8.71	784.424
		10:31:00	8.5	780.441
		10:32:00	8.47	778.307
		10:33:00	8.89	781.223
		10:34:00	8.91	786.202
		10:35:00	8.81	787.553
		10:36:00	8.62	788.62
		10:37:00	8.77	785.989
		10:38:00	8.78	788.905
		10:39:00	8.59	793.03
		10:40:00	8.88	790.754
		10:41:00	8.81	780.512
		10:42:00	8.93	773.186
		10:43:00	9.05	760.242
		10:44:00	8.64	765.363
		10:45:00	8.86	786.629
		10:46:00	8.88	746.728
		10:47:00	8.89	768.634
		10:48:00	9	747.724
		10:49:00	9.04	785.42
		10:50:00	8.92	621.479
		10:51:00	8.9	562.304
		10:52:00	8.66	194.737
		10:53:00	8.66	807.255
		10:54:00	8.81	797.511
		10:55:00	8.54	786.984
		10:56:00	8.74	798.791
		10:57:00	8.82	822.475
		10:58:00	9.16	810.811
		10:59:00	9.52	856.401
		11:00:00	9.54	839.189
		11:01:00	9.09	572.902
		11:02:00	9.19	853.841
		11:03:00	9.67	318.137
		11:04:00	9.11	232.29
		11:05:00	9.02	178.45
		11:06:00	8.76	183.642
		11:07:00	8.7	192.248
		11:08:00	8.69	708.393
		11:09:00	8.94	846.871
		11:10:00	9.18	866.216
		11:11:00	9.14	481.366
		11:12:00	9.06	245.946
		11:13:00	9.14	874.324
		11:14:00	9.37	865.363
		11:15:00	9.52	543.03
		11:16:00	9.6	876.956
		11:17:00	9.28	872.831
		11:18:00	9.79	871.835
		11:19:00	9.78	886.344
		11:20:00	9.49	886.984
		11:21:00	10.25	888.122
		11:22:00	9.79	879.659
		11:23:00	10	860.1
		11:24:00	10.1	162.02
		11:25:00	9.7	118.563
		11:26:00	9.33	113.3
		11:27:00	9.22	116.927
		11:28:00	9.01	119.203
		11:29:00	8.93	131.792
		11:30:00	9	150.569
		11:31:00	9.04	242.817
		11:32:00	9	328.378
		11:33:00	9.31	913.514
		11:34:00	9.41	892.603
		11:35:00	9.46	881.366
		11:36:00	9.47	867.923
		11:37:00	9.5	866.074
		11:38:00	9.62	856.899
		11:39:00	9.67	860.882
		11:40:00	10	864.58
		11:41:00	9.6	870.768
		11:42:00	10.27	875.462
		11:43:00	9.81	877.24
		11:44:00	9.95	876.885
		11:45:00	10.26	626.956
		11:46:00	9.9	241.963
		11:47:00	9.67	125.818
		11:48:00	9.45	129.659
		11:49:00	9.29	139.758
		11:50:00	9.28	151.636
		11:51:00	9.38	161.807
		11:52:00	9.12	292.248
		11:53:00	8.87	490.185
		11:54:00	9.36	796.444
		11:55:00	9.64	908.179
		11:56:00	9.59	907.895
		11:57:00	9.88	907.468
		11:58:00	9.95	905.903
		11:59:00	10.16	897.226
2016-01-14		12:00:00	10.28	894.523
		12:01:00	10.36	898.435
		12:02:00	9.72	887.98
		12:03:00	9.55	880.441
		12:04:00	9.87	890.896
		12:05:00	9.63	898.08
		12:06:00	9.82	902.063
		12:07:00	9.91	899.929
		12:08:00	9.66	661.735
		12:09:00	9.71	212.02
		12:10:00	8.88	185.064
		12:11:00	9.1	173.684
		12:12:00	9.33	240.896
		12:13:00	9.26	189.829
		12:14:00	9.59	341.11
		12:15:00	9.62	881.152
		12:16:00	9.54	885.846
		12:17:00	9.63	897.724
		12:18:00	9.57	895.021
		12:19:00	9.81	889.829
		12:20:00	9.85	879.232
		12:21:00	10.13	878.734
		12:22:00	9.76	877.596
		12:23:00	9.27	867.639
		12:24:00	9.79	865.434
		12:25:00	10.03	854.552
		12:26:00	9.56	851.636
		12:27:00	9.85	852.703
		12:28:00	10.05	853.841
		12:29:00	10	855.548
		12:30:00	10.2	831.792
		12:31:00	10.19	827.525
		12:32:00	9.99	466.358
		12:33:00	9.66	217.923
		12:34:00	9.78	690.398
		12:35:00	10.02	199.644
		12:36:00	9.51	199.929
		12:37:00	9.58	833.855
		12:38:00	9.51	544.452
		12:39:00	9.3	150.498
		12:40:00	9.36	132.148
		12:41:00	9.16	127.667
		12:42:00	8.84	139.403
		12:43:00	9.08	138.478
		12:44:00	8.96	131.366
		12:45:00	9.25	127.809
		12:46:00	9.18	140.469
		12:47:00	9.18	243.883
		12:48:00	8.56	219.701
		12:49:00	8.77	221.053
		12:50:00	8.91	159.531
		12:51:00	8.78	143.314
		12:52:00	8.74	151.351
		12:53:00	8.76	168.065
		12:54:00	8.72	400.925
		12:55:00	8.98	785.917
		12:56:00	9.04	184.211
		12:57:00	9.28	198.791
		12:58:00	9.24	209.033
		12:59:00	9.32	266.216
		13:00:00	9.35	612.518
		13:01:00	9.38	762.731
		13:02:00	9.49	691.252
		13:03:00	9.54	794.879
		13:04:00	9.96	820.27
		13:05:00	9.54	823.044
		13:06:00	9.45	824.182
		13:07:00	9.5	822.546
		13:08:00	9.8	825.747
		13:09:00	9.68	817.781
		13:10:00	9.96	377.169
		13:11:00	9.75	442.532
		13:12:00	9.59	805.619
		13:13:00	9.64	182.29
		13:14:00	9.41	167.852
		13:15:00	9.12	261.238
		13:16:00	8.97	293.385
		13:17:00	9.33	711.38
		13:18:00	9.26	146.088
		13:19:00	9.35	152.134
		13:20:00	8.94	230.085
		13:21:00	9.23	128.378
		13:22:00	9.26	136.842
		13:23:00	9.08	146.017
		13:24:00	9.24	143.883
		13:25:00	9.12	150.64
		13:26:00	9.2	150.284
		13:27:00	9.2	145.733
		13:28:00	9.28	140.114
		13:29:00	9.34	133.215
		13:30:00	9.17	128.592
		13:31:00	9.07	120.413
		13:32:00	9.21	115.363
		13:33:00	9.2	113.371
		13:34:00	9.06	114.509
		13:35:00	8.98	121.266
		13:36:00	9.06	122.76
		13:37:00	9.2	120.91
		13:38:00	9.15	116.287
		13:39:00	9.08	112.376
		13:40:00	9.04	112.091
		13:41:00	9.15	112.945
		13:42:00	9.25	115.576
		13:43:00	8.92	122.333
		13:44:00	9.06	125.676
		13:45:00	8.93	130.156
		13:46:00	8.89	134.495
		13:47:00	9.07	143.314
		13:48:00	9.19	153.414
		13:49:00	8.95	215.434
		13:50:00	8.92	168.848
		13:51:00	9.2	163.3
		13:52:00	8.93	130.939
		13:53:00	8.85	109.744
		13:54:00	8.58	90.8962
		13:55:00	8.55	81.9346
		13:56:00	8.58	103.983
		13:57:00	8.54	96.0171
		13:58:00	8.55	94.0967
		13:59:00	8.33	94.3812
		14:00:00	8.33	99.2176
		14:01:00	8.36	124.253
		14:02:00	8.51	174.04
		14:03:00	8.5	116.074
		14:04:00	8.46	114.011
		14:05:00	8.42	121.408
		14:06:00	8.63	138.976
		14:07:00	8.69	146.515
		14:08:00	8.65	145.733
		14:09:00	8.76	160.384
		14:10:00	8.85	300.996
		14:11:00	8.73	239.545
		14:12:00	8.67	126.743
		14:13:00	8.73	101.636
		14:14:00	8.56	90.1138
		14:15:00	8.61	83.1437
		14:16:00	8.6	76.6003
		14:17:00	8.57	73.1152
		14:18:00	8.49	71.835
		14:19:00	8.57	71.9061
		14:20:00	8.43	74.0398
		14:21:00	8.54	78.3784
		14:22:00	8.47	83.9972
		14:23:00	8.53	91.2518
		14:24:00	8.47	100.213
		14:25:00	8.44	109.317
		14:26:00	8.32	113.442
		14:27:00	8.45	117.496
		14:28:00	8.38	122.617
		14:29:00	8.37	127.952
		14:30:00	8.56	133.428
		14:31:00	8.45	138.976
		14:32:00	8.53	157.681
		14:33:00	8.51	514.651
		14:34:00	8.68	370.484
		14:35:00	8.75	448.649
		14:36:00	8.96	363.514
		14:37:00	8.79	129.587
		14:38:00	8.74	126.387
		14:39:00	8.72	229.943
		14:40:00	8.69	106.615
		14:41:00	8.54	95.8037
		14:42:00	8.67	87.7667
		14:43:00	8.6	85.7041
		14:44:00	8.67	87.4822
		14:45:00	8.62	89.1892
		14:46:00	8.65	89.1181
		14:47:00	8.66	88.6202
		14:48:00	8.6	87.4111
		14:49:00	8.55	84.2817
		14:50:00	8.51	83.5704
		14:51:00	8.4	83.6415
		14:52:00	8.38	91.8919
		14:53:00	8.29	107.041
		14:54:00	8.29	85.064
		14:55:00	8.26	79.7297
		14:56:00	8.34	80.441
		14:57:00	8.31	81.3656
		14:58:00	8.4	82.1479
		14:59:00	8.34	86.1309
		15:00:00	8.3	84.2817
		15:01:00	8.38	87.4111
		15:02:00	8.19	90.4694
		15:03:00	8.18	90.8962
		15:04:00	8.22	91.5363
		15:05:00	8.35	95.1636
		15:06:00	8.23	241.252
		15:07:00	8.24	111.807
		15:08:00	8.16	83.2148
		15:09:00	8.16	78.2361
		15:10:00	8.13	85.8464
		15:11:00	8.28	176.743
		15:12:00	8	77.5249
		15:13:00	8.06	78.2361
		15:14:00	8.02	78.8762
		15:15:00	7.91	82.0057
		15:16:00	8.11	87.4822
		15:17:00	8.03	91.0384
		15:18:00	8.01	95.8748
		15:19:00	8.04	114.154
		15:20:00	8.1	168.208
		15:21:00	7.99	375.96
		15:22:00	8.2	415.576
		15:23:00	8.17	398.009
		15:24:00	8.29	285.989
		15:25:00	8.29	346.871
		15:26:00	8.26	420.768
		15:27:00	8.53	399.929
		15:28:00	8.56	388.549
		15:29:00	8.42	382.504
		15:30:00	8.38	239.545
		15:31:00	8.39	290.327
		15:32:00	8.28	301.351
		15:33:00	8.16	363.514
		15:34:00	8.39	354.694
		15:35:00	8.43	310.242
		15:36:00	8.44	142.461
		15:37:00	8.28	184.495
		15:38:00	8.16	219.844
		15:39:00	8.2	107.824
		15:40:00	8.05	75.7468
		15:41:00	7.97	68.6344
		15:42:00	7.98	83.4282
		15:43:00	7.89	86.202
		15:44:00	7.85	104.552
		15:45:00	7.97	169.915
		15:46:00	7.91	179.09
		15:47:00	7.83	158.606
		15:48:00	7.95	162.945
		15:49:00	7.89	141.963
		15:50:00	7.75	119.061
		15:51:00	7.71	94.4523
		15:52:00	7.72	77.1693
		15:53:00	7.65	54.1963
		15:54:00	7.63	45.1636
		15:55:00	7.71	41.8208
		15:56:00	7.59	37.6956
		15:57:00	7.64	35.4196
		15:58:00	7.67	35.4908
		15:59:00	7.4	39.1892
		16:00:00	7.52	39.3314
		16:01:00	7.52	39.9716
		16:02:00	7.6	40.0427
		16:03:00	7.43	38.7624
		16:04:00	7.4	36.4154
		16:05:00	7.46	33.8549
		16:06:00	7.38	31.3656
		16:07:00	7.28	29.3741
		16:08:00	7.39	27.5249
		16:09:00	7.26	26.2447
		16:10:00	7.45	26.1024
		16:11:00	7.33	26.3158
		16:12:00	7.28	27.0982
		16:13:00	7.3	27.3115
		16:14:00	7.2	26.8848
		16:15:00	7.19	27.3115
		16:16:00	7.2	26.9559
		16:17:00	7.38	25.6046
		16:18:00	7.28	23.1152
		16:19:00	6.98	20.9104
		16:20:00	7.05	19.8435
		16:21:00	7.1	18.4922
		16:22:00	7.09	17.2119
		16:23:00	7	16.074
		16:24:00	7.03	15.505
		16:25:00	6.85	14.5804
		16:26:00	6.84	13.6558
		16:27:00	6.76	12.5178
		16:28:00	6.86	11.8065
		16:29:00	6.94	10.6686
		16:30:00	7.09	9.45946
		16:31:00	6.64	8.3926
		16:32:00	6.58	7.11238
		16:33:00	6.71	6.11664
		16:34:00	6.7	5.47653
		16:35:00	6.83	4.69417
		16:36:00	6.76	3.55619
		16:37:00	6.58	2.77383
		16:38:00	6.44	1.77809
		16:39:00	6.41	0.711238
		16:40:00	6.5	0.213371
		16:41:00	6.58	-0.142248
		16:42:00	6.53	-0.924609
		16:43:00	6.36	-1.77809
		16:44:00	6.33	-1.99147
		16:45:00	6.47	-1.77809
		16:46:00	6.23	-2.56046
		16:47:00	6.15	-2.9872
		16:48:00	6.13	-2.7027
		16:49:00	6.17	-2.41821
		16:50:00	6.18	-2.7027
		16:51:00	6.14	-2.56046
		16:52:00	6.14	-2.06259
		16:53:00	6.11	-2.34708
		16:54:00	5.99	-2.06259
		16:55:00	5.94	-2.34708
		16:56:00	6.23	-1.77809
		16:57:00	6.22	-1.4936
		16:58:00	6.05	-1.92034
		16:59:00	6.04	-2.20484
		17:00:00	5.96	-2.34708
		17:01:00	6.01	-1.77809
		17:02:00	5.87	-2.63158
		17:03:00	5.92	-2.7027
		17:04:00	5.81	-3.34282
		17:05:00	5.96	-2.91607
		17:06:00	5.81	-2.7027
		17:07:00	5.96	-2.48933
		17:08:00	5.91	-2.7027
		17:09:00	5.85	-3.12945
		17:10:00	5.8	-2.84495
		17:11:00	5.82	-3.20057
		17:12:00	5.78	-3.48506
		17:13:00	5.72	-3.91181
		17:14:00	5.84	-3.84068
		17:15:00	5.86	-3.20057
		17:16:00	5.54	-3.41394
		17:17:00	5.71	-2.91607
		17:18:00	5.66	-2.9872
		17:19:00	5.53	-3.69844
		17:20:00	5.7	-3.05832
		17:21:00	5.69	-2.84495
		17:22:00	5.41	-3.05832
		17:23:00	5.53	-2.91607
		17:24:00	5.49	-3.69844
		17:25:00	5.58	-4.26743
		17:26:00	5.64	-4.69417
		17:27:00	5.4	-3.48506
		17:28:00	5.37	-2.9872
		17:29:00	5.52	-2.84495
		17:30:00	5.51	-2.9872
		17:31:00	5.35	-1.99147
		17:32:00	5.46	-2.41821
		17:33:00	5.47	-2.77383
		17:34:00	5.35	-2.7027
		17:35:00	5.42	-2.84495
		17:36:00	5.23	-3.62731
		17:37:00	5.33	-3.12945
		17:38:00	5.33	-2.63158
		17:39:00	5.27	-3.20057
		17:40:00	5.27	-4.26743
		17:41:00	4.98	-4.40967
		17:42:00	5.18	-3.27169
		17:43:00	5.26	-2.41821
		17:44:00	5.39	-2.34708
		17:45:00	5.1	-3.34282
		17:46:00	5.21	-2.7027
		17:47:00	5.25	-2.13371
		17:48:00	5.28	-2.9872
		17:49:00	5.25	-3.69844
		17:50:00	5.13	-3.69844
		17:51:00	5.11	-3.91181
		17:52:00	5.08	-3.69844
		17:53:00	5.15	-2.48933
		17:54:00	5.18	-2.20484
		17:55:00	5.21	-1.92034
		17:56:00	5.21	-2.27596
		17:57:00	5.28	-2.77383
		17:58:00	5.16	-2.34708
		17:59:00	5.15	-2.48933
		18:00:00	5.05	-2.56046
		18:01:00	5.02	-2.91607
		18:02:00	5.07	-3.27169
		18:03:00	5.03	-4.05405
		18:04:00	4.9	-3.27169
		18:05:00	4.89	-3.12945
		18:06:00	4.85	-2.91607
		18:07:00	4.94	-2.91607
		18:08:00	4.59	-2.9872
		18:09:00	4.98	-2.34708
		18:10:00	4.83	-2.13371
		18:11:00	4.85	-2.77383
		18:12:00	4.84	-2.77383
		18:13:00	4.78	-2.84495
		18:14:00	4.84	-3.27169
		18:15:00	4.84	-2.91607
		18:16:00	4.94	-1.99147
		18:17:00	4.96	-2.27596
		18:18:00	4.75	-2.7027
		18:19:00	4.76	-3.76956
		18:20:00	4.6	-4.26743
		18:21:00	4.76	-3.34282
		18:22:00	4.88	-2.06259
		18:23:00	4.85	-2.48933
		18:24:00	4.74	-2.56046
		18:25:00	4.77	-2.56046
		18:26:00	4.63	-2.41821
		18:27:00	4.74	-2.77383
		18:28:00	4.74	-2.27596
		18:29:00	4.81	-2.34708
		18:30:00	4.64	-4.12518
		18:31:00	4.59	-4.26743
		18:32:00	4.67	-3.69844
		18:33:00	4.58	-3.05832
		18:34:00	4.67	-1.99147
		18:35:00	4.76	-1.13798
		18:36:00	4.7	-2.06259
		18:37:00	4.67	-2.41821
		18:38:00	4.61	-2.48933
		18:39:00	4.45	-4.05405
		18:40:00	4.03	-4.90754
		18:41:00	4.25	-5.26316
		18:42:00	4.47	-4.76529
		18:43:00	4.13	-4.83642
		18:44:00	4.25	-5.54765
		18:45:00	3.92	-5.61878
		18:46:00	4.16	-5.19203
		18:47:00	4.08	-4.69417
		18:48:00	3.85	-5.12091
		18:49:00	3.71	-5.04979
		18:50:00	3.8	-4.69417
		18:51:00	3.69	-4.69417
		18:52:00	3.61	-4.33855
		18:53:00	2.98	-4.05405
		18:54:00	3.24	-3.98293
		18:55:00	3.4	-3.84068
		18:56:00	3.53	-3.69844
		18:57:00	3.43	-3.69844
		18:58:00	3.31	-3.76956
		18:59:00	3.27	-3.41394
		19:00:00	3.15	-3.27169
		19:01:00	3.02	-2.84495
		19:02:00	3.1	-2.7027
		19:03:00	2.83	-2.77383
		19:04:00	2.91	-2.63158
		19:05:00	3.11	-2.56046
		19:06:00	3.12	-2.27596
		19:07:00	2.84	-1.92034
		19:08:00	2.93	-1.2091
		19:09:00	2.81	-1.28023
		19:10:00	2.84	-0.56899
		19:11:00	3.08	-0.497866
		19:12:00	2.94	-0.284495
		19:13:00	3.09	-0.142248
		19:14:00	3.28	0
		19:15:00	3.21	0
		19:16:00	3.3	0
		19:17:00	3.29	-0.0711238
		19:18:00	3.37	-0.284495
		19:19:00	3.35	0
		19:20:00	3.45	0
		19:21:00	3.5	-0.213371
		19:22:00	3.22	-0.0711238
		19:23:00	3.2	0.0711238
		19:24:00	3.39	0.213371
		19:25:00	3.22	0.284495
		19:26:00	3.51	0.426743
		19:27:00	3.41	0.213371
		19:28:00	3.47	0.142248
		19:29:00	3.55	0
		19:30:00	3.63	0
		19:31:00	3.37	0.142248
		19:32:00	3.33	0.284495
		19:33:00	3.39	0.142248
		19:34:00	3.39	0.142248
		19:35:00	3.09	0.213371
		19:36:00	3.43	0.640114
		19:37:00	3.49	0.924609
		19:38:00	3.58	0.853485
		19:39:00	3.39	0.355619
		19:40:00	3.23	0.853485
		19:41:00	3.48	0.924609
		19:42:00	3.4	0.853485
		19:43:00	3.66	0.782361
		19:44:00	3.66	0.924609
		19:45:00	4.07	0.924609
		19:46:00	3.65	0.995733
		19:47:00	3.65	0.924609
		19:48:00	3.68	0.924609
		19:49:00	3.65	1.28023
		19:50:00	3.75	0.782361
		19:51:00	3.62	0.640114
		19:52:00	3.56	0.853485
		19:53:00	3.87	1.42248
		19:54:00	3.86	1.13798
		19:55:00	3.87	1.13798
		19:56:00	3.75	0.853485
		19:57:00	3.83	0.924609
		19:58:00	3.81	0.497866
		19:59:00	3.86	0.213371
		20:00:00	3.86	0
		20:01:00	3.74	-0.142248
		20:02:00	3.7	-0.426743
		20:03:00	3.79	-0.284495
		20:04:00	3.72	0.0711238
		20:05:00	3.74	0.142248
		20:06:00	3.76	0.782361
		20:07:00	3.59	0.426743
		20:08:00	3.73	0.426743
		20:09:00	3.89	0.213371
		20:10:00	3.98	0.284495
		20:11:00	3.92	0.355619
		20:12:00	4.18	0.497866
		20:13:00	4.14	0.56899
		20:14:00	4.16	0.497866
		20:15:00	4	0.426743
		20:16:00	4.09	0.142248
		20:17:00	4.16	0.284495
		20:18:00	4.16	0.213371
		20:19:00	4.24	0.426743
		20:20:00	4.18	0.0711238
		20:21:00	4.18	0.142248
		20:22:00	4.27	0
		20:23:00	4.03	-0.355619
		20:24:00	4.09	-0.497866
		20:25:00	3.94	-0.853485
		20:26:00	3.89	-0.995733
		20:27:00	3.86	-0.924609
		20:28:00	3.92	-1.06686
		20:29:00	4.06	-0.213371
		20:30:00	4.13	-0.426743
		20:31:00	3.95	-0.995733
		20:32:00	3.85	-0.782361
		20:33:00	4.03	-0.995733
		20:34:00	4.14	-0.284495
		20:35:00	4.16	-0.213371
		20:36:00	4.19	0.142248
		20:37:00	4.16	0.0711238
		20:38:00	4.23	0.355619
		20:39:00	4.21	0.497866
		20:40:00	4.31	0.56899
		20:41:00	4.22	0.142248
		20:42:00	4.18	-0.0711238
		20:43:00	4.2	-0.0711238
		20:44:00	4.25	0
		20:45:00	4.29	0.213371
		20:46:00	4.31	0.640114
		20:47:00	4.37	0.711238
		20:48:00	4.41	0.355619
		20:49:00	4.25	0.142248
		20:50:00	4.28	0.213371
		20:51:00	4.36	0.497866
		20:52:00	4.38	0.0711238
		20:53:00	4.4	-0.142248
		20:54:00	4.37	-0.142248
		20:55:00	4.48	0.142248
		20:56:00	4.45	0.142248
		20:57:00	4.51	0
		20:58:00	4.28	-0.497866
		20:59:00	4.24	-0.711238
		21:00:00	4.31	-0.853485
		21:01:00	4.33	-0.853485
		21:02:00	4.4	-0.924609
		21:03:00	4.29	-0.56899
		21:04:00	4.49	-0.284495
		21:05:00	4.43	-0.782361
		21:06:00	4.42	-0.995733
		21:07:00	4.47	-0.497866
		21:08:00	4.37	-0.853485
		21:09:00	4.36	-1.13798
		21:10:00	4.44	-0.853485
		21:11:00	4.46	-1.2091
		21:12:00	4.44	-1.28023
		21:13:00	4.48	-1.13798
		21:14:00	4.43	-1.2091
		21:15:00	4.45	-1.35135
		21:16:00	4.51	-1.35135
		21:17:00	4.47	-1.2091
		21:18:00	4.43	-1.13798
		21:19:00	4.51	-1.2091
		21:20:00	4.44	-1.35135
		21:21:00	4.4	-1.35135
		21:22:00	4.39	-1.28023
		21:23:00	4.44	-0.711238
		21:24:00	4.48	-0.853485
		21:25:00	4.28	-1.06686
		21:26:00	4.31	-0.497866
		21:27:00	4.33	-0.640114
		21:28:00	4.28	-0.995733
		21:29:00	4.31	-1.06686
		21:30:00	4.41	-0.853485
		21:31:00	4.43	-1.06686
		21:32:00	4.37	-1.4936
		21:33:00	4.37	-1.70697
		21:34:00	4.41	-1.4936
		21:35:00	4.39	-1.56472
		21:36:00	4.39	-1.92034
		21:37:00	4.46	-1.99147
		21:38:00	4.38	-1.92034
		21:39:00	4.36	-2.27596
		21:40:00	4.26	-2.20484
		21:41:00	4.29	-2.06259
		21:42:00	4.32	-1.77809
		21:43:00	4.23	-1.4936
		21:44:00	4.36	-0.924609
		21:45:00	4.45	-0.782361
		21:46:00	4.47	-0.711238
		21:47:00	4.47	-0.426743
		21:48:00	4.47	-0.355619
		21:49:00	4.43	-0.497866
		21:50:00	4.47	0
		21:51:00	4.47	-0.0711238
		21:52:00	4.43	-0.497866
		21:53:00	4.45	-0.711238
		21:54:00	4.51	-0.56899
		21:55:00	4.31	-0.782361
		21:56:00	4.43	-0.56899
		21:57:00	4.5	-0.56899
		21:58:00	4.55	-0.142248
		21:59:00	4.6	-0.56899
		22:00:00	4.32	-0.853485
		22:01:00	4.4	-0.782361
		22:02:00	4.54	-0.782361
		22:03:00	4.47	-0.853485
		22:04:00	4.48	-0.497866
		22:05:00	4.53	-0.782361
		22:06:00	4.38	-0.995733
		22:07:00	4.43	-0.782361
		22:08:00	4.53	-0.711238
		22:09:00	4.55	-0.640114
		22:10:00	4.46	-0.995733
		22:11:00	4.47	-1.42248
		22:12:00	4.35	-1.99147
		22:13:00	4.38	-2.20484
		22:14:00	4.44	-2.9872
		22:15:00	4.38	-3.12945
		22:16:00	4.35	-2.63158
		22:17:00	4.45	-1.92034
		22:18:00	4.45	-2.20484
		22:19:00	4.4	-2.56046
		22:20:00	4.37	-2.63158
		22:21:00	4.11	-2.34708
		22:22:00	4.12	-1.99147
		22:23:00	4.37	-1.2091
		22:24:00	4.34	-1.2091
		22:25:00	4.37	-1.28023
		22:26:00	4.33	-1.70697
		22:27:00	4.18	-1.4936
		22:28:00	4.31	-1.42248
		22:29:00	4.3	-1.28023
		22:30:00	4.38	-1.4936
		22:31:00	4.36	-1.4936
		22:32:00	4.39	-1.70697
		22:33:00	4.13	-1.28023
		22:34:00	4.27	-1.06686
		22:35:00	4.36	-0.782361
		22:36:00	4.36	-0.853485
		22:37:00	4.37	-0.640114
		22:38:00	4.37	-0.284495
		22:39:00	4.22	0.0711238
		22:40:00	4.25	0
		22:41:00	4.4	-0.213371
		22:42:00	4.43	-0.0711238
		22:43:00	4.48	0.142248
		22:44:00	4.58	0.426743
		22:45:00	4.47	0.284495
		22:46:00	4.53	0.426743
		22:47:00	4.51	0.924609
		22:48:00	4.52	0.640114
		22:49:00	4.52	0.711238
		22:50:00	4.57	0.782361
		22:51:00	4.63	0.782361
		22:52:00	4.65	0.497866
		22:53:00	4.73	0.711238
		22:54:00	4.74	0.640114
		22:55:00	4.58	0.213371
		22:56:00	4.66	0.142248
		22:57:00	4.68	0.0711238
		22:58:00	4.65	-0.213371
		22:59:00	4.65	-0.284495
		23:00:00	4.68	-0.426743
		23:01:00	4.69	-0.426743
		23:02:00	4.71	-0.426743
		23:03:00	4.64	-0.640114
		23:04:00	4.67	-0.56899
		23:05:00	4.54	-0.853485
		23:06:00	4.55	-1.13798
		23:07:00	4.46	-1.42248
		23:08:00	4.48	-1.56472
		23:09:00	4.51	-1.56472
		23:10:00	4.54	-1.70697
		23:11:00	4.45	-1.63585
		23:12:00	4.39	-1.63585
		23:13:00	4.6	-1.28023
		23:14:00	4.66	-1.35135
		23:15:00	4.55	-1.42248
		23:16:00	4.25	-1.56472
		23:17:00	4.38	-1.35135
		23:18:00	4.46	-1.35135
		23:19:00	4.53	-1.28023
		23:20:00	4.46	-1.13798
		23:21:00	4.47	-1.35135
		23:22:00	4.44	-1.35135
		23:23:00	4.53	-1.13798
		23:24:00	4.55	-1.06686
		23:25:00	4.58	-0.853485
		23:26:00	4.58	-0.56899
		23:27:00	4.6	-0.711238
		23:28:00	4.61	-0.995733
		23:29:00	4.6	-1.06686
		23:30:00	4.45	-0.995733
		23:31:00	4.44	-1.2091
		23:32:00	4.36	-1.42248
		23:33:00	4.35	-1.63585
		23:34:00	4.23	-1.70697
		23:35:00	4.15	-1.56472
		23:36:00	4.3	-1.42248
		23:37:00	4.38	-1.2091
		23:38:00	4.34	-1.06686
		23:39:00	4.36	-0.924609
		23:40:00	4.48	-0.995733
		23:41:00	4.43	-1.06686
		23:42:00	4.26	-0.995733
		23:43:00	4.37	-0.711238
		23:44:00	4.37	-0.640114
		23:45:00	4.36	-0.995733
		23:46:00	4.36	-1.06686
		23:47:00	4.32	-1.13798
		23:48:00	4.3	-1.35135
		23:49:00	4.3	-1.42248
		23:50:00	4.27	-1.42248
		23:51:00	4.25	-1.35135
		23:52:00	4.22	-1.42248
		23:53:00	4.35	-1.56472
		23:54:00	4.2	-1.63585
		23:55:00	4.09	-1.35135
		23:56:00	4	-1.2091
		23:57:00	4.15	-0.924609
		23:58:00	4.18	-0.56899
		23:59:00	4.26	-0.640114
	2016-01-16	00:00:00	4.17	-0.924609
		00:01:00	4.14	-1.2091
		00:02:00	4.06	-1.35135
		00:03:00	4.12	-1.42248
		00:04:00	4.13	-1.42248
		00:05:00	4.1	-1.63585
		00:06:00	4.09	-1.56472
		00:07:00	4.02	-1.42248
		00:08:00	4.05	-1.56472
		00:09:00	3.92	-1.63585
		00:10:00	4.06	-1.35135
		00:11:00	4.1	-1.06686
		00:12:00	4.05	-1.06686
		00:13:00	3.96	-1.06686
		00:14:00	4.11	-0.995733
		00:15:00	4.04	-0.924609
		00:16:00	4.19	-0.853485
		00:17:00	4.2	-0.711238
		00:18:00	4.13	-0.924609
		00:19:00	4.22	-1.13798
		00:20:00	3.96	-1.06686
		00:21:00	3.99	-1.2091
		00:22:00	4.15	-1.2091
		00:23:00	4.1	-1.28023
		00:24:00	4.07	-1.28023
		00:25:00	3.89	-0.782361
		00:26:00	3.89	-0.711238
		00:27:00	3.76	-0.995733
		00:28:00	3.83	-1.28023
		00:29:00	3.81	-1.42248
		00:30:00	3.93	-1.42248
		00:31:00	3.75	-1.28023
		00:32:00	3.68	-0.924609
		00:33:00	3.79	-0.995733
		00:34:00	3.78	-0.995733
		00:35:00	3.76	-1.06686
		00:36:00	3.75	-1.06686
		00:37:00	3.67	-1.06686
		00:38:00	3.81	-1.13798
		00:39:00	3.83	-1.13798
		00:40:00	3.83	-1.2091
		00:41:00	3.85	-1.2091
		00:42:00	3.78	-1.13798
		00:43:00	3.81	-1.13798
		00:44:00	3.73	-1.13798
		00:45:00	3.72	-1.13798
		00:46:00	3.82	-0.995733
		00:47:00	3.75	-0.853485
		00:48:00	3.79	-0.640114
		00:49:00	3.78	-0.640114
		00:50:00	3.76	-0.640114
		00:51:00	3.9	-0.995733
		00:52:00	3.74	-0.995733
		00:53:00	3.85	-1.06686
		00:54:00	3.8	-0.924609
		00:55:00	3.86	-0.995733
		00:56:00	3.66	-0.924609
		00:57:00	3.71	-0.640114
		00:58:00	3.73	-0.711238
		00:59:00	3.72	-0.640114
		01:00:00	3.73	-0.640114
		01:01:00	3.72	-0.711238
		01:02:00	3.7	-0.782361
		01:03:00	3.66	-0.782361
		01:04:00	3.6	-0.711238
		01:05:00	3.75	-0.853485
		01:06:00	3.62	-0.782361
		01:07:00	3.66	-0.924609
		01:08:00	3.61	-1.06686
		01:09:00	3.59	-0.995733
		01:10:00	3.65	-1.06686
		01:11:00	3.41	-1.2091
		01:12:00	3.44	-1.42248
		01:13:00	3.54	-1.42248
		01:14:00	3.45	-1.4936
		01:15:00	3.51	-1.56472
		01:16:00	3.38	-1.70697
		01:17:00	3.43	-1.70697
		01:18:00	3.34	-1.84922
		01:19:00	3.32	-1.70697
		01:20:00	3.35	-1.70697
		01:21:00	3.23	-1.63585
		01:22:00	3.33	-1.63585
		01:23:00	3.37	-1.70697
		01:24:00	3.32	-1.70697
		01:25:00	3.17	-1.63585
		01:26:00	3.17	-1.4936
		01:27:00	3.22	-1.42248
		01:28:00	3.17	-1.35135
		01:29:00	3.11	-1.35135
		01:30:00	3.19	-1.35135
		01:31:00	3.2	-1.35135
		01:32:00	3.2	-1.42248
		01:33:00	3.11	-1.42248
		01:34:00	3.16	-1.4936
		01:35:00	3.2	-1.56472
		01:36:00	3.1	-1.4936
		01:37:00	3.18	-1.42248
		01:38:00	3.05	-1.35135
		01:39:00	2.98	-1.35135
		01:40:00	3.03	-1.28023
		01:41:00	3.03	-1.35135
		01:42:00	2.96	-1.2091
		01:43:00	3.1	-1.35135
		01:44:00	2.95	-1.2091
		01:45:00	2.96	-1.13798
		01:46:00	2.99	-1.2091
		01:47:00	2.97	-1.2091
		01:48:00	2.98	-1.2091
		01:49:00	2.96	-1.2091
		01:50:00	3.02	-1.13798
		01:51:00	3.01	-1.06686
		01:52:00	2.87	-1.06686
		01:53:00	2.94	-1.06686
		01:54:00	2.95	-1.13798
		01:55:00	3.03	-1.28023
		01:56:00	3.06	-1.2091
		01:57:00	2.95	-1.28023
		01:58:00	3	-1.28023
		01:59:00	2.91	-1.13798
		02:00:00	2.95	-0.924609
		02:01:00	3	-1.06686
		02:02:00	3.03	-1.06686
		02:03:00	2.92	-1.06686
		02:04:00	3.03	-1.06686
		02:05:00	2.8	-1.13798
		02:06:00	2.93	-1.13798
		02:07:00	2.81	-1.06686
		02:08:00	2.92	-1.13798
		02:09:00	2.83	-1.13798
		02:10:00	2.79	-0.995733
		02:11:00	2.79	-0.995733
		02:12:00	2.88	-0.853485
		02:13:00	2.84	-0.924609
		02:14:00	2.82	-0.782361
		02:15:00	2.85	-0.711238
		02:16:00	2.95	-0.782361
		02:17:00	2.99	-0.782361
		02:18:00	2.79	-0.782361
		02:19:00	2.79	-0.924609
		02:20:00	2.88	-0.924609
		02:21:00	2.83	-0.853485
		02:22:00	2.84	-0.924609
		02:23:00	2.78	-1.06686
		02:24:00	2.85	-1.06686
		02:25:00	2.76	-0.995733
		02:26:00	2.8	-1.06686
		02:27:00	2.86	-1.2091
		02:28:00	2.83	-1.35135
		02:29:00	2.87	-1.4936
		02:30:00	2.79	-1.42248
		02:31:00	2.83	-1.70697
		02:32:00	2.71	-1.99147
		02:33:00	2.77	-2.13371
		02:34:00	2.66	-2.27596
		02:35:00	2.63	-2.77383
		02:36:00	2.69	-3.12945
		02:37:00	2.56	-3.48506
		02:38:00	2.53	-3.76956
		02:39:00	2.53	-3.69844
		02:40:00	2.59	-3.55619
		02:41:00	2.56	-3.76956
		02:42:00	2.6	-3.55619
		02:43:00	2.47	-3.98293
		02:44:00	2.21	-3.84068
		02:45:00	2.16	-4.40967
		02:46:00	2.1	-4.05405
		02:47:00	2.4	-4.12518
		02:48:00	2.09	-4.33855
		02:49:00	2.11	-4.62304
		02:50:00	2.09	-3.91181
		02:51:00	2.17	-3.62731
		02:52:00	2.34	-3.84068
		02:53:00	2	-3.48506
		02:54:00	2.16	-3.41394
		02:55:00	2.07	-3.20057
		02:56:00	2.16	-2.63158
		02:57:00	2.28	-2.7027
		02:58:00	2.16	-2.48933
		02:59:00	2.08	-2.48933
		03:00:00	2.1	-2.13371
		03:01:00	2.08	-1.84922
		03:02:00	2.04	-2.13371
		03:03:00	1.92	-2.06259
		03:04:00	2.01	-2.06259
		03:05:00	2.18	-1.4936
		03:06:00	2.03	-0.782361
		03:07:00	2.2	-0.640114
		03:08:00	2.28	0
		03:09:00	2.3	-0.142248
		03:10:00	2.36	0
		03:11:00	2.31	0
		03:12:00	2.27	-0.284495
		03:13:00	2.29	-0.853485
		03:14:00	2.36	-1.4936
		03:15:00	2.3	-1.84922
		03:16:00	2.25	-1.92034
		03:17:00	2.27	-2.06259
		03:18:00	2.38	-2.56046
		03:19:00	2.36	-1.84922
		03:20:00	2.34	-1.28023
		03:21:00	2.4	-0.782361
		03:22:00	2.43	-1.77809
		03:23:00	2.23	-2.56046
		03:24:00	2.11	-2.56046
		03:25:00	2.2	-2.27596
		03:26:00	2.3	-2.20484
		03:27:00	1.9	-2.56046
		03:28:00	1.65	-2.84495
		03:29:00	2.02	-2.77383
		03:30:00	1.88	-2.56046
		03:31:00	1.85	-2.77383
		03:32:00	1.74	-2.20484
		03:33:00	1.95	-2.13371
		03:34:00	1.96	-2.41821
		03:35:00	2.01	-2.48933
		03:36:00	1.87	-2.63158
		03:37:00	1.83	-2.7027
		03:38:00	1.64	-2.56046
		03:39:00	1.76	-2.63158
		03:40:00	1.83	-2.91607
		03:41:00	1.96	-3.12945
		03:42:00	2.05	-2.91607
		03:43:00	1.63	-3.12945
		03:44:00	1.96	-1.92034
		03:45:00	1.68	-2.7027
		03:46:00	1.34	-2.91607
		03:47:00	1.57	-2.63158
		03:48:00	1.14	-2.77383
		03:49:00	1.15	-2.41821
		03:50:00	1.43	-2.13371
		03:51:00	1.55	-1.70697
		03:52:00	0.92	-1.4936
		03:53:00	1.25	-1.4936
		03:54:00	1.21	-1.28023
		03:55:00	1.33	-1.13798
		03:56:00	1.4	-0.711238
		03:57:00	1.57	-0.284495
		03:58:00	1.66	0.213371
		03:59:00	1.79	1.13798
		04:00:00	1.68	1.06686
		04:01:00	1.75	0.711238
		04:02:00	1.61	0.853485
		04:03:00	1.47	0.711238
		04:04:00	1.67	1.4936
		04:05:00	1.63	1.77809
		04:06:00	1.59	1.84922
		04:07:00	1.56	1.77809
		04:08:00	1.57	1.4936
		04:09:00	1.56	0.995733
		04:10:00	1.55	0.426743
		04:11:00	1.55	0.497866
		04:12:00	1.57	-0.0711238
		04:13:00	1.74	-0.640114
		04:14:00	1.73	-0.995733
		04:15:00	1.54	-1.35135
		04:16:00	1.42	-1.56472
		04:17:00	1.44	-1.70697
		04:18:00	1.49	-1.77809
		04:19:00	1.54	-1.99147
		04:20:00	1.8	-2.41821
		04:21:00	1.46	-2.48933
		04:22:00	1.5	-2.77383
		04:23:00	1.49	-2.77383
		04:24:00	1.33	-3.12945
		04:25:00	1.55	-2.91607
		04:26:00	1.58	-3.12945
		04:27:00	1.38	-2.77383
		04:28:00	1.57	-2.27596
		04:29:00	1.53	-1.84922
		04:30:00	1.06	-1.84922
		04:31:00	0.86	-2.06259
		04:32:00	1.12	-2.27596
		04:33:00	1.16	-2.34708
		04:34:00	1.15	-2.41821
		04:35:00	1.09	-2.7027
		04:36:00	1	-2.56046
		04:37:00	1.14	-2.41821
		04:38:00	1.12	-2.34708
		04:39:00	1.02	-2.20484
		04:40:00	1.17	-2.27596
		04:41:00	1.08	-2.34708
		04:42:00	1.12	-2.27596
		04:43:00	1.3	-1.92034
		04:44:00	1.17	-1.99147
		04:45:00	1.18	-2.06259
		04:46:00	1.11	-2.27596
		04:47:00	1.17	-2.48933
		04:48:00	1.16	-2.91607
		04:49:00	1.24	-3.05832
		04:50:00	1.16	-3.20057
		04:51:00	0.96	-3.48506
		04:52:00	1.24	-3.62731
		04:53:00	0.67	-3.76956
		04:54:00	0.69	-3.76956
		04:55:00	0.5	-3.76956
		04:56:00	0.57	-3.62731
		04:57:00	0.47	-3.69844
		04:58:00	0.52	-3.48506
		04:59:00	0.44	-4.1963
		05:00:00	0.51	-3.84068
		05:01:00	0.62	-3.48506
		05:02:00	0.76	-2.84495
		05:03:00	0.68	-2.27596
		05:04:00	0.55	-2.63158
		05:05:00	0.61	-2.34708
		05:06:00	0.65	-2.56046
		05:07:00	0.56	-2.63158
		05:08:00	0.73	-2.7027
		05:09:00	0.81	-2.7027
		05:10:00	0.32	-2.63158
		05:11:00	0.73	-2.7027
		05:12:00	0.38	-2.27596
		05:13:00	0.56	-2.20484
		05:14:00	0.59	-2.41821
		05:15:00	0.87	-2.7027
		05:16:00	0.56	-3.05832
		05:17:00	0.96	-2.41821
		05:18:00	0.26	-2.9872
		05:19:00	0.4	-3.41394
		05:20:00	0.37	-3.91181
		05:21:00	0.61	-4.05405
		05:22:00	0.13	-3.91181
		05:23:00	0.19	-3.62731
		05:24:00	0.06	-3.69844
		05:25:00	-0.13	-3.62731
		05:26:00	0.15	-3.12945
		05:27:00	0.38	-2.9872
		05:28:00	0.05	-2.7027
		05:29:00	0.48	-2.06259
		05:30:00	0.18	-2.56046
		05:31:00	0.06	-2.7027
		05:32:00	-0.2	-2.48933
		05:33:00	-0.16	-1.99147
		05:34:00	-0.25	-1.77809
		05:35:00	-0.06	-1.42248
		05:36:00	-0.19	-1.35135
		05:37:00	0.13	-1.42248
		05:38:00	0.34	-1.13798
		05:39:00	0.11	-0.995733
		05:40:00	0.08	-0.924609
		05:41:00	0.09	-0.995733
		05:42:00	0.2	-0.924609
		05:43:00	-0.1	-1.4936
		05:44:00	-0.1	-2.13371
		05:45:00	0.29	-2.13371
		05:46:00	0.26	-2.34708
		05:47:00	0.31	-2.56046
		05:48:00	0.3	-2.56046
		05:49:00	0.2	-2.7027
		05:50:00	-0.11	-1.70697
		05:51:00	0.15	-1.06686
		05:52:00	0.16	-0.0711238
		05:53:00	-0.16	-0.355619
		05:54:00	-0.4	-1.56472
		05:55:00	-0.24	-1.99147
		05:56:00	-0.14	-1.99147
		05:57:00	-0.45	-1.56472
		05:58:00	-0.56	-1.06686
		05:59:00	-0.35	-1.28023
		06:00:00	-0.21	-1.35135
		06:01:00	-0.18	-1.2091
		06:02:00	-0.69	-0.711238
		06:03:00	-0.5	-0.142248
		06:04:00	-0.39	0.0711238
		06:05:00	-0.24	0.213371
		06:06:00	-0.1	0
		06:07:00	-0.29	0.56899
		06:08:00	-0.32	0.640114
		06:09:00	-0.62	0
		06:10:00	-0.34	-0.284495
		06:11:00	-0.34	-0.355619
		06:12:00	-0.62	-0.853485
		06:13:00	-0.38	-1.42248
		06:14:00	-0.31	-1.77809
		06:15:00	-0.24	-1.99147
		06:16:00	-0.22	-1.84922
		06:17:00	-0.33	-1.63585
		06:18:00	-0.36	-1.63585
		06:19:00	-0.51	-1.4936
		06:20:00	-0.24	-1.28023
		06:21:00	-0.32	-1.28023
		06:22:00	-0.65	-1.28023
		06:23:00	-0.35	-1.99147
		06:24:00	-0.15	-2.13371
		06:25:00	-0.43	-2.06259
		06:26:00	-0.49	-2.13371
		06:27:00	-0.34	-2.27596
		06:28:00	-0.4	-2.20484
		06:29:00	0	-1.35135
		06:30:00	-0.21	-0.56899
		06:31:00	-0.21	0.0711238
		06:32:00	-0.13	0.426743
		06:33:00	-0.1	0.426743
		06:34:00	-0.11	-0.284495
		06:35:00	-0.66	0.0711238
		06:36:00	-0.62	-0.142248
		06:37:00	-0.59	-0.782361
		06:38:00	-0.65	-0.355619
		06:39:00	-0.56	-0.355619
		06:40:00	-0.43	-1.42248
		06:41:00	-0.44	-1.13798
		06:42:00	-0.71	-0.924609
		06:43:00	-0.54	-1.28023
		06:44:00	-0.61	-1.2091
		06:45:00	-0.8	-1.35135
		06:46:00	-0.56	-1.13798
		06:47:00	-0.71	-0.995733
		06:48:00	-0.53	-0.640114
		06:49:00	-0.75	-0.355619
		06:50:00	-0.8	-0.142248
		06:51:00	-0.57	0
		06:52:00	-0.84	0.355619
		06:53:00	-0.49	0.711238
		06:54:00	-0.65	1.35135
		06:55:00	-0.48	1.70697
		06:56:00	-0.47	2.20484
		06:57:00	-0.28	2.77383
		06:58:00	-0.62	3.84068
		06:59:00	-1.24	5.33428
		07:00:00	-1.4	5.9744
		07:01:00	-0.85	7.82361
		07:02:00	-0.9	9.60171
		07:03:00	-0.61	12.091
		07:04:00	-0.89	13.1579
		07:05:00	-0.65	12.8734
		07:06:00	-0.76	12.8734
		07:07:00	-1.08	13.4424
		07:08:00	-1	14.2248
		07:09:00	-1.1	15.3627
		07:10:00	-0.95	21.1238
		07:11:00	-0.86	58.606
		07:12:00	-0.77	103.343
		07:13:00	-0.75	117.994
		07:14:00	-0.83	125.178
		07:15:00	-0.98	131.223
		07:16:00	-0.92	138.051
		07:17:00	-0.8	145.875
		07:18:00	-0.45	154.125
		07:19:00	-0.78	162.447
		07:20:00	-0.49	167.425
		07:21:00	-0.41	174.253
		07:22:00	-0.24	181.508
		07:23:00	-0.48	188.122
		07:24:00	-0.23	194.95
		07:25:00	-0.4	197.937
		07:26:00	-0.35	201.778
		07:27:00	-0.32	211.095
		07:28:00	-0.58	220.199
		07:29:00	-0.23	221.408
		07:30:00	-0.15	227.525
		07:31:00	0.05	234.708
		07:32:00	0.07	240.967
		07:33:00	0.1	245.946
		07:34:00	0.29	251.565
		07:35:00	0.25	255.974
		07:36:00	0.21	262.731
		07:37:00	0.26	269.275
		07:38:00	0.3	272.76
		07:39:00	0.32	277.383
		07:40:00	0.1	283.855
		07:41:00	0.28	291.038
		07:42:00	0.16	296.657
		07:43:00	0.65	299.644
		07:44:00	0.62	304.054
		07:45:00	0.6	309.531
		07:46:00	0.65	310.74
		07:47:00	0.74	315.647
		07:48:00	0.72	321.124
		07:49:00	0.84	326.174
		07:50:00	0.99	332.432
		07:51:00	1.02	338.407
		07:52:00	1.12	343.67
		07:53:00	1.27	347.724
		07:54:00	1.19	350.996
		07:55:00	1.14	356.757
		07:56:00	1.28	364.154
		07:57:00	1.55	367.425
		07:58:00	1.33	370.982
		07:59:00	1.3	373.969
		08:00:00	1.43	376.6
		08:01:00	1.6	381.792
		08:02:00	1.35	387.553
		08:03:00	1.26	390.185
		08:04:00	1.55	395.804
		08:05:00	1.63	399.716
		08:06:00	1.77	405.69
		08:07:00	2.06	408.819
		08:08:00	1.84	413.798
		08:09:00	1.76	418.706
		08:10:00	1.87	422.831
		08:11:00	1.85	426.316
		08:12:00	1.88	429.232
		08:13:00	1.85	432.717
		08:14:00	2.01	437.34
		08:15:00	2.11	440.256
		08:16:00	2.26	445.164
		08:17:00	2.2	449.289
		08:18:00	2.12	453.77
		08:19:00	2.18	458.962
		08:20:00	2.37	462.304
		08:21:00	2.42	466.501
		08:22:00	2.35	469.986
		08:23:00	2.48	473.044
		08:24:00	2.63	477.383
		08:25:00	2.46	480.512
		08:26:00	2.65	486.344
		08:27:00	2.77	488.265
		08:28:00	2.74	493.03
		08:29:00	2.72	497.368
		08:30:00	3.04	500.925
		08:31:00	3.11	503.912
		08:32:00	3.15	508.535
		08:33:00	3.14	511.309
		08:34:00	3.07	513.94
		08:35:00	3.19	516.714
		08:36:00	3.28	518.279
		08:37:00	3.05	521.479
		08:38:00	3.11	524.538
		08:39:00	3	527.667
		08:40:00	3.19	529.232
		08:41:00	3.12	534.637
		08:42:00	3.28	538.976
		08:43:00	3.49	542.817
		08:44:00	3.88	542.888
		08:45:00	3.5	545.946
		08:46:00	3.63	549.147
		08:47:00	3.76	551.494
		08:48:00	3.61	554.339
		08:49:00	3.51	555.974
		08:50:00	3.65	560.313
		08:51:00	3.81	563.798
		08:52:00	3.75	567.283
		08:53:00	3.95	571.124
		08:54:00	3.91	574.04
		08:55:00	3.97	577.952
		08:56:00	4.12	580.37
		08:57:00	4.29	583.642
		08:58:00	4.44	585.989
		08:59:00	4.32	590.398
		09:00:00	4.18	591.465
		09:01:00	4.2	594.95
		09:02:00	4.44	598.222
		09:03:00	4.25	600.925
		09:04:00	4.54	603.272
		09:05:00	4.54	606.757
		09:06:00	4.33	609.317
		09:07:00	4.67	612.518
		09:08:00	4.61	615.861
		09:09:00	4.51	618.706
		09:10:00	4.77	623.684
		09:11:00	4.61	626.174
		09:12:00	4.58	627.027
		09:13:00	4.84	630.939
		09:14:00	4.94	635.064
		09:15:00	4.87	634.993
		09:16:00	4.93	637.767
[truncated: 5,205 more rows]

## Sheet: Indoor air temp.
		Average room temperature
Date	Time	Hut A [℃]	Hut B [℃]	Hut C [℃]
2016-01-15	00:00:00	20.9335	20.7694	22.0782
	00:01:00	20.9459	20.7394	22.0824
	00:02:00	20.9006	20.7461	22.08
	00:03:00	20.9194	20.7422	22.0747
	00:04:00	20.8982	20.7356	22.0753
	00:05:00	20.8388	20.7306	22.07
	00:06:00	20.8371	20.6589	22.07
	00:07:00	20.8559	20.6689	22.0859
	00:08:00	20.8453	20.6561	22.0024
	00:09:00	20.8465	20.6617	21.9959
	00:10:00	20.8106	20.6667	22.01
	00:11:00	20.8082	20.6589	21.9935
	00:12:00	20.8194	20.6689	22.0024
	00:13:00	20.7453	20.6267	21.9671
	00:14:00	20.7359	20.6461	21.9659
	00:15:00	20.7518	20.6356	21.9718
	00:16:00	20.7565	20.6294	21.9606
	00:17:00	20.7129	20.6411	21.9724
	00:18:00	20.7106	20.6367	21.9641
	00:19:00	20.7141	20.5539	21.9612
	00:20:00	20.7124	20.5706	21.9576		Reference
	00:21:00	20.6206	20.5689	21.9571		H.B. Kim, M. Mae, Y. Choi, T. Kiyota, Experimental analysis of thermal performance in buildings with shape-stabilized phase change materials, Energy Build. 152 (2017) 524–533.
	00:22:00	20.6065	20.5561	21.9494		http://doi:10.1016/j.enbuild.2017.07.076.
	00:23:00	20.6235	20.5633	21.8894
	00:24:00	20.6265	20.5728	21.8888
	00:25:00	20.6076	20.5544	21.8824
	00:26:00	20.6012	20.5289	21.88
	00:27:00	20.5988	20.5439	21.8512
	00:28:00	20.5924	20.5339	21.8482
	00:29:00	20.53	20.54	21.8524
	00:30:00	20.5271	20.5306	21.8382
	00:31:00	20.5388	20.535	21.8435
	00:32:00	20.5282	20.4517	21.8529
	00:33:00	20.5165	20.4528	21.8488
	00:34:00	20.5124	20.4589	21.8524
	00:35:00	20.5176	20.4667	21.8365
	00:36:00	20.5129	20.47	21.8488
	00:37:00	20.4247	20.4606	21.7712
	00:38:00	20.4324	20.4672	21.7659
	00:39:00	20.4188	20.4667	21.7706
	00:40:00	20.4176	20.4256	21.7441
	00:41:00	20.3947	20.435	21.7365
	00:42:00	20.4024	20.4428	21.7376
	00:43:00	20.3953	20.4322	21.7382
	00:44:00	20.3947	20.4422	21.7453
	00:45:00	20.3341	20.3611	21.7459
	00:46:00	20.3229	20.3489	21.7494
	00:47:00	20.32	20.3633	21.7365
	00:48:00	20.3035	20.3628	21.7312
	00:49:00	20.3024	20.3406	21.6671
	00:50:00	20.2847	20.3583	21.6665
	00:51:00	20.2982	20.3506	21.6753
	00:52:00	20.2947	20.3656	21.6706
	00:53:00	20.2188	20.3272	21.6341
	00:54:00	20.2271	20.3317	21.6259
	00:55:00	20.2106	20.3322	21.6441
	00:56:00	20.1929	20.3322	21.6388
	00:57:00	20.2035	20.3294	21.6353
	00:58:00	20.2018	20.2611	21.6312
	00:59:00	20.2029	20.2628	21.6347
	01:00:00	20.2147	20.2628	21.6424
	01:01:00	20.1459	20.2606	21.5694
	01:02:00	20.1347	20.2578	21.5694
	01:03:00	20.1071	20.2628	21.5629
	01:04:00	20.1176	20.2544	21.5629
	01:05:00	20.1124	20.275	21.5429
	01:06:00	20.1012	20.2711	21.5424
	01:07:00	20.1012	20.2317	21.5382
	01:08:00	20.0476	20.2322	21.5447
	01:09:00	20.0394	20.2361	21.5347
	01:10:00	20.0459	20.2311	21.5353
	01:11:00	20.0441	20.1606	21.4688
	01:12:00	20.0071	20.1617	21.45
	01:13:00	20.0253	20.1678	21.4565
	01:14:00	20.01	20.1572	21.4712
	01:15:00	20.0335	20.1606	21.4659
	01:16:00	20.0188	20.1633	21.4312
	01:17:00	19.9712	20.1717	21.4371
	01:18:00	19.9547	20.1406	21.4365
	01:19:00	19.9306	20.1189	21.4353
	01:20:00	19.9429	20.1339	21.4335
	01:21:00	19.9271	20.1189	21.36
	01:22:00	19.9459	20.1183	21.4359
	01:23:00	19.9247	20.14	21.3541
	01:24:00	19.8688	20.1294	21.3541
	01:25:00	19.8571	20.0533	21.3588
	01:26:00	19.8753	20.0478	21.3671
	01:27:00	19.8353	20.0539	21.3694
	01:28:00	19.8435	20.07	21.3359
	01:29:00	19.8412	20.0544	21.3206
	01:30:00	19.8476	20.0694	21.3341
	01:31:00	19.8435	20.0489	21.3265
	01:32:00	19.7741	20.0622	21.3353
	01:33:00	19.77	20.0278	21.3294
	01:34:00	19.7718	20.0456	21.3306
	01:35:00	19.7529	20.0456	21.2571
	01:36:00	19.7482	20.0361	21.2618
	01:37:00	19.7318	20.0283	21.2606
	01:38:00	19.7412	20.0378	21.2465
	01:39:00	19.7435	20.0383	21.2324
	01:40:00	19.6847	19.9633	21.2224
	01:41:00	19.6647	19.9628	21.22
	01:42:00	19.6771	19.9533	21.2235
	01:43:00	19.6676	19.9644	21.2241
	01:44:00	19.6641	19.9706	21.2271
	01:45:00	19.65	19.96	21.2218
	01:46:00	19.6235	19.9467	21.1618
	01:47:00	19.6606	19.935	21.2347
	01:48:00	19.5747	19.9339	21.1576
	01:49:00	19.5776	19.9428	21.16
	01:50:00	19.5718	19.93	21.1482
	01:51:00	19.5482	19.9406	21.1594
	01:52:00	19.5494	19.8683	21.1488
	01:53:00	19.5465	19.8628	21.1153
	01:54:00	19.5388	19.8706	21.1312
	01:55:00	19.5494	19.8739	21.1206
	01:56:00	19.5588	19.8728	21.1194
	01:57:00	19.4929	19.8761	21.1241
	01:58:00	19.4782	19.8667	21.0529
	01:59:00	19.47	19.8756	21.0571
	02:00:00	19.4541	19.8244	21.0576
	02:01:00	19.4724	19.84	21.0641
	02:02:00	19.4541	19.8328	21.0553
	02:03:00	19.4624	19.8522	21.0218
	02:04:00	19.4759	19.8289	21.0218
	02:05:00	19.4659	19.8417	21.0265
	02:06:00	19.4035	19.7706	21.0341
	02:07:00	19.3447	19.7594	21.0324
	02:08:00	19.3671	19.7683	21.0206
	02:09:00	19.3824	19.77	20.9524
	02:10:00	19.3712	19.7728	20.9588
	02:11:00	19.3635	19.77	20.9594
	02:12:00	19.3688	19.7717	20.9688
	02:13:00	19.2947	19.7556	20.9759
	02:14:00	19.3071	19.7389	20.9647
	02:15:00	19.2994	19.7394	20.9371
	02:16:00	19.2747	19.7339	20.9324
	02:17:00	19.27	19.7361	20.9329
	02:18:00	19.2818	19.7539	20.9329
	02:19:00	19.2753	19.7444	20.9318
	02:20:00	19.2665	19.6772	20.9229
	02:21:00	19.2853	19.675	20.9312
	02:22:00	19.2782	19.6894	20.8559
	02:23:00	19.2	19.6739	20.8541
	02:24:00	19.1982	19.6722	20.8688
	02:25:00	19.1759	19.6667	20.8653
	02:26:00	19.1818	19.6839	20.87
	02:27:00	19.1682	19.6544	20.8306
	02:28:00	19.1706	19.6428	20.8388
	02:29:00	19.1718	19.65	20.8276
	02:30:00	19.17	19.6589	20.8318
	02:31:00	19.1671	19.6467	20.8288
	02:32:00	19.1694	19.6628	20.8318
	02:33:00	19.1112	19.6661	20.7541
	02:34:00	19.0694	19.6556	20.7606
	02:35:00	19.0741	19.5894	20.7618
	02:36:00	19.0753	19.5839	20.76
	02:37:00	19.0665	19.5694	20.7571
	02:38:00	19.0765	19.5822	20.7618
	02:39:00	19.0812	19.59	20.7494
	02:40:00	19.0806	19.5878	20.7271
	02:41:00	19.0718	19.5667	20.7206
	02:42:00	18.9947	19.5722	20.7241
	02:43:00	18.9559	19.5594	20.7271
	02:44:00	18.9618	19.5417	20.7171
	02:45:00	18.9788	19.5511	20.6529
	02:46:00	18.9682	19.5522	20.64
	02:47:00	18.9647	19.5511	20.65
	02:48:00	18.9724	19.565	20.6512
	02:49:00	18.9759	19.4817	20.6435
	02:50:00	18.9812	19.4733	20.6394
	02:51:00	18.8924	19.4617	20.6494
	02:52:00	18.8924	19.4767	20.6112
	02:53:00	18.8759	19.4794	20.6235
	02:54:00	18.8853	19.4756	20.6188
	02:55:00	18.8941	19.485	20.6165
	02:56:00	18.8794	19.4789	20.6147
	02:57:00	18.8841	19.4844	20.5465
	02:58:00	18.8794	19.46	20.5524
	02:59:00	18.8871	19.4489	20.5476
	03:00:00	18.79	19.4589	20.5471
	03:01:00	18.7794	19.4533	20.5447
	03:02:00	18.8035	19.4517	20.5429
	03:03:00	18.7871	19.38	20.5447
	03:04:00	18.7953	19.3878	20.5047
	03:05:00	18.7806	19.3856	20.5153
	03:06:00	18.7882	19.3672	20.5076
	03:07:00	18.7735	19.3622	20.5094
	03:08:00	18.7235	19.3733	20.5088
	03:09:00	18.6776	19.3694	20.4365
	03:10:00	18.68	19.3739	20.4465
	03:11:00	18.7029	19.3811	20.4371
	03:12:00	18.7024	19.3822	20.43
	03:13:00	18.7076	19.3478	20.4359
	03:14:00	18.69	19.3639	20.4412
	03:15:00	18.6918	19.3422	20.4094
	03:16:00	18.6929	19.3456	20.4147
	03:17:00	18.6206	19.3561	20.4129
	03:18:00	18.5994	19.2883	20.4106
	03:19:00	18.61	19.2644	20.3447
	03:20:00	18.6106	19.2967	20.3376
	03:21:00	18.5982	19.2817	20.3424
	03:22:00	18.5976	19.2806	20.3329
	03:23:00	18.5941	19.28	20.3418
	03:24:00	18.5982	19.2872	20.3418
	03:25:00	18.5982	19.2767	20.3441
	03:26:00	18.5053	19.2767	20.3353
	03:27:00	18.4959	19.2578	20.3176
	03:28:00	18.5041	19.2428	20.3135
	03:29:00	18.5047	19.26	20.3147
	03:30:00	18.4971	19.2617	20.3153
	03:31:00	18.4994	19.2322	20.2476
	03:32:00	18.5024	19.255	20.2453
	03:33:00	18.4871	19.1739	20.2418
	03:34:00	18.5024	19.1744	20.2365
	03:35:00	18.4406	19.1706	20.2353
	03:36:00	18.4241	19.1922	20.2412
	03:37:00	18.4041	19.1761	20.2465
	03:38:00	18.4012	19.1828	20.2106
	03:39:00	18.39	19.1856	20.2159
	03:40:00	18.4018	19.1839	20.2253
	03:41:00	18.3924	19.1517	20.2141
	03:42:00	18.3947	19.1467	20.14
	03:43:00	18.4024	19.1578	20.1429
	03:44:00	18.4124	19.1544	20.1441
	03:45:00	18.4018	19.1672	20.15
	03:46:00	18.3006	19.165	20.1371
	03:47:00	18.2994	19.0956	20.1412
	03:48:00	18.3018	19.0761	20.1359
	03:49:00	18.2976	19.0856	20.1518
	03:50:00	18.3041	19.0839	20.1124
	03:51:00	18.3065	19.1	20.1141
	03:52:00	18.3047	19.0983	20.1159
	03:53:00	18.3018	19.0833	20.1159
	03:54:00	18.2924	19.0844	20.11
	03:55:00	18.3041	19.1028	20.1071
	03:56:00	18.2024	19.0544	20.05
	03:57:00	18.2035	19.0839	20.0353
	03:58:00	18.2024	19.0761	20.0435
	03:59:00	18.21	19.065	20.0312
	04:00:00	18.2135	19.0722	20.0318
	04:01:00	18.2218	19.0617	20.0406
	04:02:00	18.2288	19.0656	20.0406
	04:03:00	18.2188	18.9989	20.0076
	04:04:00	18.2165	18.985	20.0106
	04:05:00	18.1659	18.9956	20.0141
	04:06:00	18.1382	18.9811	20.0112
	04:07:00	18.1329	18.9994	20.0082
	04:08:00	18.1306	18.9889	20.0165
	04:09:00	18.1135	18.99	19.9353
	04:10:00	18.1324	19.01	19.9406
	04:11:00	18.1218	18.9911	19.9312
	04:12:00	18.1188	18.9622	19.9347
	04:13:00	18.12	18.9722	19.9382
	04:14:00	18.1112	18.9778	19.9406
	04:15:00	18.0224	18.9778	19.9365
	04:16:00	18.0218	18.9789	19.9335
	04:17:00	18.0165	18.9789	19.9424
	04:18:00	18.0259	18.9711	19.9265
	04:19:00	18.0129	18.9217	19.9065
	04:20:00	18.0218	18.8878	19.9094
	04:21:00	18.0194	18.8994	19.8382
	04:22:00	18.0076	18.9044	19.8359
	04:23:00	18.0153	18.8989	19.8424
	04:24:00	18.0153	18.8939	19.8424
	04:25:00	17.9847	18.8917	19.8382
	04:26:00	17.9788	18.8983	19.8353
	04:27:00	17.9135	18.8794	19.8341
	04:28:00	17.9165	18.8811	19.8388
	04:29:00	17.9094	18.8606	19.8353
	04:30:00	17.9329	18.8683	19.8359
	04:31:00	17.9194	18.8689	19.8141
	04:32:00	17.9176	18.8589	19.8
	04:33:00	17.9306	18.8733	19.7959
	04:34:00	17.9224	18.8633	19.7306
	04:35:00	17.9212	18.7906	19.7271
	04:36:00	17.8894	18.7983	19.7282
	04:37:00	17.8276	18.7917	19.7253
	04:38:00	17.8224	18.79	19.72
	04:39:00	17.8224	18.7922	19.7276
	04:40:00	17.8218	18.7911	19.7224
	04:41:00	17.8112	18.8094	19.7312
	04:42:00	17.8306	18.805	19.7259
	04:43:00	17.8276	18.7928	19.7059
	04:44:00	17.8182	18.8067	19.7018
	04:45:00	17.8159	18.7567	19.6988
	04:46:00	17.7724	18.7767	19.6335
	04:47:00	17.78	18.7606	19.6306
	04:48:00	17.7247	18.7583	19.6353
	04:49:00	17.7159	18.7594	19.6371
	04:50:00	17.7082	18.6961	19.6441
	04:51:00	17.7188	18.6956	19.6318
	04:52:00	17.7076	18.6822	19.6353
	04:53:00	17.7188	18.6844	19.6371
	04:54:00	17.7159	18.7056	19.5965
	04:55:00	17.7206	18.6972	19.6076
	04:56:00	17.7212	18.6917	19.5965
	04:57:00	17.6888	18.6817	19.5959
	04:58:00	17.6912	18.6778	19.5329
	04:59:00	17.6129	18.6806	19.5229
	05:00:00	17.6129	18.685	19.5306
	05:01:00	17.6271	18.6628	19.5294
	05:02:00	17.6235	18.6528	19.5294
	05:03:00	17.6206	18.67	19.5288
	05:04:00	17.6241	18.6511	19.5265
	05:05:00	17.6276	18.6628	19.5306
	05:06:00	17.6306	18.5756	19.53
	05:07:00	17.6247	18.5917	19.4935
	05:08:00	17.6018	18.5894	19.5035
	05:09:00	17.5912	18.5761	19.4994
	05:10:00	17.5012	18.5811	19.4935
	05:11:00	17.5182	18.5811	19.4224
	05:12:00	17.5082	18.5861	19.4276
	05:13:00	17.5288	18.5856	19.4253
	05:14:00	17.5065	18.5772	19.4282
	05:15:00	17.5153	18.5722	19.4247
	05:16:00	17.5129	18.5856	19.4253
	05:17:00	17.5224	18.5561	19.4329
	05:18:00	17.4871	18.5594	19.4265
	05:19:00	17.4959	18.5467	19.3924
	05:20:00	17.4218	18.5633	19.3859
	05:21:00	17.4147	18.5594	19.4
	05:22:00	17.4282	18.4894	19.3924
	05:23:00	17.4247	18.4894	19.3235
	05:24:00	17.4376	18.4817	19.3206
	05:25:00	17.43	18.4989	19.3265
	05:26:00	17.4141	18.4789	19.3259
	05:27:00	17.4241	18.4894	19.3247
	05:28:00	17.4012	18.4833	19.3312
	05:29:00	17.3912	18.4956	19.3271
	05:30:00	17.3859	18.485	19.3253
	05:31:00	17.31	18.4883	19.3224
	05:32:00	17.3018	18.4517	19.2929
	05:33:00	17.3065	18.4544	19.2912
	05:34:00	17.3047	18.4606	19.2876
	05:35:00	17.3088	18.4461	19.2924
	05:36:00	17.3235	18.4506	19.2241
	05:37:00	17.32	18.38	19.2147
	05:38:00	17.3129	18.3856	19.2229
	05:39:00	17.3088	18.3933	19.2194
	05:40:00	17.2994	18.3767	19.2224
	05:41:00	17.2853	18.3883	19.2194
	05:42:00	17.2206	18.3883	19.2165
	05:43:00	17.2212	18.3783	19.2247
	05:44:00	17.2259	18.37	19.1865
	05:45:00	17.2247	18.3744	19.1906
	05:46:00	17.2271	18.3467	19.1953
	05:47:00	17.2247	18.35	19.1276
	05:48:00	17.2171	18.3511	19.1288
	05:49:00	17.2071	18.3611	19.12
	05:50:00	17.1924	18.3522	19.1312
	05:51:00	17.2006	18.2933	19.13
	05:52:00	17.1165	18.2794	19.1288
	05:53:00	17.13	18.285	19.1229
	05:54:00	17.1253	18.2772	19.1335
	05:55:00	17.1253	18.27	19.1294
	05:56:00	17.1188	18.2683	19.0959
	05:57:00	17.1176	18.2772	19.0959
	05:58:00	17.1071	18.2689	19.0224
	05:59:00	17.0882	18.2717	19.0241
	06:00:00	17.0918	18.2444	19.0229
	06:01:00	17.0894	18.245	19.0247
	06:02:00	17.0929	18.2539	19.0253
	06:03:00	17.0188	18.25	19.0335
	06:04:00	17.0065	18.2478	19.0347
	06:05:00	17.0194	18.2617	19.0318
	06:06:00	17.0141	18.1844	19.0324
	06:07:00	17.0194	18.1778	19.0288
	06:08:00	17.0182	18.175	19.0012
	06:09:00	17.0188	18.1783	18.9329
	06:10:00	16.9753	18.1733	18.9247
	06:11:00	16.9824	18.1806	18.9294
	06:12:00	16.9853	18.1744	18.9318
	06:13:00	16.9824	18.17	18.9353
	06:14:00	16.9253	18.1794	18.9341
	06:15:00	16.9235	18.1478	18.9347
	06:16:00	16.9288	18.1478	18.9371
	06:17:00	16.9271	18.1483	18.9324
	06:18:00	16.9347	18.1244	18.9359
	06:19:00	16.8876	18.1344	18.9047
	06:20:00	16.8906	18.0744	18.8288
	06:21:00	16.8782	18.065	18.8353
	06:22:00	16.8976	18.0761	18.8324
	06:23:00	16.8241	18.0656	18.8382
	06:24:00	16.8318	18.0711	18.8418
	06:25:00	16.8141	18.0706	18.8441
	06:26:00	16.8153	18.0761	18.8418
	06:27:00	16.8259	18.0733	18.8435
	06:28:00	16.8182	18.0706	18.8371
	06:29:00	16.8194	18.0289	18.83
	06:30:00	16.7818	18.0594	18.8047
	06:31:00	16.7918	18.0394	18.7359
	06:32:00	16.8	18.0383	18.7353
	06:33:00	16.7171	18.0422	18.7353
	06:34:00	16.7129	17.9678	18.7406
	06:35:00	16.7165	17.9717	18.7453
	06:36:00	16.7241	17.9767	18.7353
	06:37:00	16.7288	17.9683	18.7335
	06:38:00	16.7271	17.9622	18.7441
	06:39:00	16.7094	17.965	18.7335
	06:40:00	16.6953	17.9711	18.74
	06:41:00	16.6953	17.9544	18.7135
	06:42:00	16.7	17.9444	18.6553
	06:43:00	16.6982	17.9306	18.6435
	06:44:00	16.6965	17.9389	18.6494
	06:45:00	16.6465	17.935	18.6541
	06:46:00	16.6459	17.94	18.6553
	06:47:00	16.6435	17.8717	18.6453
	06:48:00	16.6429	17.87	18.6506
	06:49:00	16.6312	17.8789	18.6559
	06:50:00	16.6224	17.8744	18.6547
	06:51:00	16.6194	17.8639	18.6571
	06:52:00	16.6094	17.8622	18.5518
	06:53:00	16.6088	17.8806	18.5529
	06:54:00	16.6224	17.8672	18.5488
	06:55:00	16.5506	17.8906	18.5571
	06:56:00	16.5453	17.8561	18.5482
	06:57:00	16.5382	17.8639	18.5441
	06:58:00	16.5424	17.84	18.5494
	06:59:00	16.5553	17.8661	18.5512
	07:00:00	16.5618	17.7767	18.5518
	07:01:00	16.5429	17.79	18.5606
	07:02:00	16.5365	17.7889	18.5565
	07:03:00	16.5353	17.8006	18.5612
	07:04:00	16.5171	17.7872	18.5376
	07:05:00	16.4447	17.8033	18.4606
	07:06:00	16.4641	17.7928	18.4594
	07:07:00	16.4594	17.7911	18.4671
	07:08:00	16.4806	17.81	18.4706
	07:09:00	16.4612	17.7844	18.4653
	07:10:00	16.4853	17.7661	18.4718
	07:11:00	16.4635	17.775	18.4712
	07:12:00	16.4341	17.7722	18.4671
	07:13:00	16.4376	17.7811	18.4729
	07:14:00	16.4347	17.7044	18.4712
	07:15:00	16.4459	17.71	18.4765
	07:16:00	16.45	17.7044	18.4747
	07:17:00	16.3871	17.7144	18.4459
	07:18:00	16.3935	17.7206	18.3747
	07:19:00	16.3988	17.7222	18.3794
	07:20:00	16.3947	17.7256	18.3876
	07:21:00	16.4065	17.735	18.4047
	07:22:00	16.4171	17.7606	18.4088
	07:23:00	16.4424	17.7633	18.4353
	07:24:00	16.4176	17.7756	18.4488
	07:25:00	16.4129	17.7922	18.4588
	07:26:00	16.4188	17.755	18.4576
	07:27:00	16.4471	17.7794	18.4829
	07:28:00	16.4641	17.8028	18.5071
	07:29:00	16.4888	17.8217	18.5271
	07:30:00	16.5047	17.8433	18.5376
	07:31:00	16.5165	17.8444	18.5582
	07:32:00	16.5112	17.8678	18.5488
	07:33:00	16.5324	17.8828	18.5765
	07:34:00	16.5506	17.8967	18.5924
	07:35:00	16.5594	17.9094	18.5865
	07:36:00	16.5882	17.9306	18.6341
	07:37:00	16.6047	17.9494	18.6565
	07:38:00	16.6288	17.9733	18.6882
	07:39:00	16.6265	17.9944	18.7176
	07:40:00	16.6559	18.0089	18.7424
	07:41:00	16.7076	18.0328	18.7582
	07:42:00	16.7018	18.0517	18.7676
	07:43:00	16.7294	18.0728	18.7929
	07:44:00	16.7347	18.0878	18.8253
	07:45:00	16.7529	18.1372	18.8382
	07:46:00	16.7835	18.1567	18.8806
	07:47:00	16.8106	18.1817	18.8982
	07:48:00	16.8159	18.2744	18.9206
	07:49:00	16.8376	18.2922	18.9406
	07:50:00	16.8424	18.3089	18.9647
	07:51:00	16.9653	18.3367	18.9859
	07:52:00	16.9924	18.3328	19.0676
	07:53:00	16.9982	18.375	19.0659
	07:54:00	17.0153	18.3922	19.0894
	07:55:00	17.04	18.4111	19.0906
	07:56:00	17.0671	18.4356	19.0912
	07:57:00	17.0659	18.52	19.0794
	07:58:00	17.1288	18.5678	19.0841
	07:59:00	17.1976	18.5728	19.1265
	08:00:00	17.2076	18.585	19.14
	08:01:00	17.2312	18.6022	19.1541
	08:02:00	17.2329	18.625	19.2053
	08:03:00	17.2776	18.6406	19.2206
	08:04:00	17.2924	18.7211	19.2241
	08:05:00	17.3588	18.7472	19.2465
	08:06:00	17.3894	18.7944	19.2765
	08:07:00	17.4318	18.8089	19.3218
	08:08:00	17.4765	18.8256	19.3624
	08:09:00	17.4782	18.9133	19.4606
	08:10:00	17.5865	18.9378	19.4894
	08:11:00	17.5724	18.96	19.4953
	08:12:00	17.6406	19.0122	19.5224
	08:13:00	17.6665	19.0178	19.53
	08:14:00	17.6894	19.1111	19.5806
	08:15:00	17.7806	19.1583	19.6759
	08:16:00	17.7894	19.1544	19.6941
	08:17:00	17.7788	19.2089	19.7194
	08:18:00	17.7965	19.2856	19.7582
	08:19:00	17.8753	19.3072	19.7665
	08:20:00	17.9459	19.3322	19.8347
	08:21:00	17.9476	19.3333	19.8976
	08:22:00	17.9541	19.4556	19.9141
	08:23:00	18.0894	19.4578	19.9053
	08:24:00	18.1076	19.4806	19.9212
	08:25:00	18.1271	19.4861	19.9735
	08:26:00	18.16	19.5939	20.0618
	08:27:00	18.2329	19.6111	20.0671
	08:28:00	18.2653	19.6267	20.0653
	08:29:00	18.2888	19.6322	20.0706
	08:30:00	18.3559	19.7367	20.0959
	08:31:00	18.3665	19.7422	20.1671
	08:32:00	18.4182	19.7706	20.1812
	08:33:00	18.4071	19.785	20.2129
	08:34:00	18.5047	19.9111	20.23
	08:35:00	18.5465	19.9028	20.3171
	08:36:00	18.5594	19.9039	20.37
	08:37:00	18.6394	20.0156	20.3665
	08:38:00	18.7012	20.0383	20.3812
	08:39:00	18.6476	20.0494	20.4729
	08:40:00	18.7635	20.0856	20.5106
	08:41:00	18.8265	20.1844	20.5241
	08:42:00	18.8059	20.1706	20.5441
	08:43:00	18.8929	20.1994	20.6206
	08:44:00	18.9547	20.2933	20.6429
	08:45:00	18.9688	20.3228	20.6776
	08:46:00	19.0594	20.3461	20.6876
	08:47:00	19.0994	20.4233	20.7576
	08:48:00	19.0853	20.4761	20.7694
	08:49:00	19.1959	20.495	20.8188
	08:50:00	19.2312	20.5733	20.8141
	08:51:00	19.2212	20.6061	20.8953
	08:52:00	19.3135	20.5961	20.9171
	08:53:00	19.33	20.7022	20.9559
	08:54:00	19.4447	20.7072	20.9559
	08:55:00	19.4506	20.745	21.0282
	08:56:00	19.4712	20.8172	21.0835
	08:57:00	19.5841	20.8672	21.0847
	08:58:00	19.5641	20.8622	21.1594
	08:59:00	19.7306	20.9517	21.1747
	09:00:00	19.7041	20.995	21.2165
	09:01:00	19.7135	21.0917	21.2265
	09:02:00	19.8171	21.0711	21.3094
	09:03:00	19.8188	21.115	21.3453
	09:04:00	19.8888	21.2022	21.3529
	09:05:00	19.9676	21.2061	21.4476
	09:06:00	19.9771	21.2389	21.4459
	09:07:00	20.0459	21.3289	21.4941
	09:08:00	20.0888	21.3089	21.5559
	09:09:00	20.1635	21.4522	21.5718
	09:10:00	20.1471	21.4617	21.6065
	09:11:00	20.1941	21.4522	21.6859
	09:12:00	20.2847	21.5606	21.6853
	09:13:00	20.3053	21.5667	21.7012
	09:14:00	20.3829	21.6928	21.7376
	09:15:00	20.3806	21.6972	21.8053
	09:16:00	20.4512	21.6661	21.7982
	09:17:00	20.5206	21.795	21.8229
	09:18:00	20.5518	21.8094	21.9265
	09:19:00	20.6359	21.785	21.9159
	09:20:00	20.6788	21.8978	21.9335
	09:21:00	20.6941	21.9289	22.0335
	09:22:00	20.7076	22.0406	22.0153
	09:23:00	20.8029	22.0183	22.0482
	09:24:00	20.8106	22.015	22.1447
	09:25:00	20.9035	22.1361	22.1106
	09:26:00	20.9647	22.15	22.1576
	09:27:00	21.0106	22.2133	22.2235
	09:28:00	21.0459	22.265	22.2465
	09:29:00	21.0588	22.2489	22.2853
	09:30:00	21.1176	22.3506	22.3382
	09:31:00	21.1476	22.3522	22.3294
	09:32:00	21.2241	22.4417	22.3494
	09:33:00	21.2706	22.4817	22.4429
	09:34:00	21.4012	22.4867	22.4647
	09:35:00	21.3641	22.5711	22.4635
	09:36:00	21.4465	22.575	22.5241
	09:37:00	21.4894	22.6456	22.5276
	09:38:00	21.5706	22.6511	22.5376
	09:39:00	21.5594	22.6883	22.6647
	09:40:00	21.6424	22.7928	22.6247
	09:41:00	21.6865	22.7683	22.6041
	09:42:00	21.7159	22.7839	22.6465
	09:43:00	21.7712	22.875	22.64
	09:44:00	21.7776	22.8494	22.6524
	09:45:00	21.8424	22.98	22.7229
	09:46:00	21.8518	22.9928	22.7129
	09:47:00	21.9194	23.0272	22.6894
	09:48:00	21.9594	23.0567	22.7876
	09:49:00	22.0006	23.0267	22.7459
	09:50:00	22.0012	23.1156	22.7188
	09:51:00	22.1206	23.1322	22.8035
	09:52:00	22.1271	23.1617	22.7882
	09:53:00	22.2724	23.2006	22.8882
	09:54:00	22.2435	23.1933	22.9424
	09:55:00	22.2412	23.3339	22.9341
	09:56:00	22.3224	23.3267	23.0271
	09:57:00	22.3965	23.4417	23.0876
	09:58:00	22.4224	23.4706	23.1576
	09:59:00	22.5088	23.53	23.2041
	10:00:00	22.5794	23.625	23.2371
	10:01:00	22.6024	23.6383	23.2624
	10:02:00	22.71	23.7178	23.3688
	10:03:00	22.7871	23.7656	23.3718
	10:04:00	22.88	23.7544	23.3924
	10:05:00	22.8518	23.8528	23.4676
	10:06:00	22.9847	23.9106	23.5194
	10:07:00	23.0329	24.0094	23.5494
	10:08:00	23.0829	24.0406	23.6171
	10:09:00	23.0753	24.0694	23.6641
	10:10:00	23.1512	24.1056	23.6612
	10:11:00	23.1953	24.0872	23.7024
	10:12:00	23.2212	24.1872	23.7453
	10:13:00	23.3453	24.2106	23.7541
	10:14:00	23.3512	24.2956	23.8424
	10:15:00	23.4606	24.32	23.8712
	10:16:00	23.51	24.3778	23.9371
	10:17:00	23.5606	24.3939	23.9435
	10:18:00	23.5453	24.4083	23.9324
	10:19:00	23.6388	24.5089	24.04
	10:20:00	23.6876	24.5283	24.0847
	10:21:00	23.6953	24.5917	24.0594
	10:22:00	23.7953	24.6444	24.1124
	10:23:00	23.8841	24.7017	24.1494
	10:24:00	23.8847	24.7094	24.1518
	10:25:00	23.9882	24.7289	24.2535
	10:26:00	23.9912	24.8372	24.2829
	10:27:00	24.0729	24.8611	24.3382
	10:28:00	24.0671	24.8961	24.3024
	10:29:00	24.1653	24.96	24.3171
	10:30:00	24.2412	24.9589	24.3429
	10:31:00	24.3076	25.0289	24.3471
	10:32:00	24.3571	24.9928	24.3841
	10:33:00	24.3641	25.1111	24.4324
	10:34:00	24.4212	25.1361	24.4159
	10:35:00	24.4006	25.1889	24.5053
	10:36:00	24.5076	25.2006	24.5059
	10:37:00	24.4929	25.2556	24.5165
	10:38:00	24.6	25.3128	24.5935
	10:39:00	24.6106	25.3644	24.5612
	10:40:00	24.6976	25.38	24.5771
	10:41:00	24.6835	25.4711	24.6541
	10:42:00	24.8347	25.4756	24.6135
	10:43:00	24.8088	25.4667	24.7153
	10:44:00	24.9435	25.5339	24.7265
	10:45:00	24.9565	25.59	24.7612
	10:46:00	25.0041	25.7067	24.8506
	10:47:00	25.1159	25.7017	24.8141
	10:48:00	25.1065	25.7583	24.8524
	10:49:00	25.2147	25.7567	24.8659
	10:50:00	25.1924	25.7694	24.9082
	10:51:00	25.2118	25.7883	24.8229
	10:52:00	25.1012	25.6378	24.7882
	10:53:00	25.2047	25.7028	24.8294
	10:54:00	25.2782	25.7972	24.8712
	10:55:00	25.3335	25.8361	24.9565
	10:56:00	25.4135	25.8778	24.9788
	10:57:00	25.4724	25.9361	25.03
	10:58:00	25.5376	25.9656	25.1135
	10:59:00	25.6076	26.0367	25.0976
	11:00:00	25.5994	25.9517	24.9559
	11:01:00	25.6429	26.0978	25.0365
	11:02:00	25.7053	26.055	25.1671
	11:03:00	25.7212	26.1356	25.1553
	11:04:00	25.5288	25.995	24.9894
	11:05:00	25.4959	25.8883	24.9518
	11:06:00	25.4159	25.7611	24.8524
	11:07:00	25.4112	25.785	24.7765
	11:08:00	25.3441	25.7422	24.7765
	11:09:00	25.4635	25.9056	24.9512
	11:10:00	25.6041	25.9739	25.0506
	11:11:00	25.7429	26.0744	25.12
	11:12:00	25.4847	25.9056	24.9524
	11:13:00	25.5724	25.8972	25.0135
	11:14:00	25.85	26.135	25.2182
	11:15:00	25.8794	26.2028	25.2388
	11:16:00	25.8282	26.2217	25.2594
	11:17:00	26.0559	26.3106	25.3271
	11:18:00	26.0594	26.3822	25.4076
	11:19:00	26.17	26.4694	25.4718
	11:20:00	26.2147	26.5283	25.4941
	11:21:00	26.2918	26.5622	25.6041
	11:22:00	26.3965	26.6722	25.6165
	11:23:00	26.3941	26.7156	25.5924
	11:24:00	26.5018	26.7517	25.6582
	11:25:00	26.24	26.3989	25.4076
	11:26:00	26.1641	26.4106	25.2665
	11:27:00	26.0624	26.3267	25.2894
	11:28:00	26.0571	26.2533	25.21
	11:29:00	26.0388	26.1333	25.1465
	11:30:00	25.92	26.0894	25.0676
	11:31:00	25.9024	26.0483	25.0259
	11:32:00	25.8882	26.0472	25.0606
	11:33:00	26.0147	26.1467	25.2088
	11:34:00	26.2518	26.2661	25.2706
	11:35:00	26.3582	26.4294	25.4059
	11:36:00	26.3588	26.4917	25.4288
	11:37:00	26.4312	26.5583	25.51
	11:38:00	26.4635	26.5806	25.6047
	11:39:00	26.5553	26.7094	25.6229
	11:40:00	26.6253	26.7822	25.6712
	11:41:00	26.7241	26.7856	25.7888
	11:42:00	26.78	26.9433	25.8194
	11:43:00	26.8988	26.9583	25.8029
	11:44:00	26.9	27.0217	25.9247
	11:45:00	27.0165	27.1628	25.9665
	11:46:00	26.8688	26.9083	25.7218
	11:47:00	26.7653	26.8533	25.6706
	11:48:00	26.7194	26.7422	25.5976
	11:49:00	26.6647	26.6811	25.5259
	11:50:00	26.5759	26.5906	25.4553
	11:51:00	26.5729	26.5278	25.3988
	11:52:00	26.5706	26.4672	25.3371
	11:53:00	26.4782	26.4417	25.3576
	11:54:00	26.6553	26.6389	25.5324
	11:55:00	26.7729	26.7478	25.63
	11:56:00	26.8506	26.9044	25.7012
	11:57:00	27.0053	26.985	25.8124
	11:58:00	27.0641	27.0406	25.8565
	11:59:00	27.0929	27.105	25.9294
	12:00:00	27.2429	27.2233	25.9788
	12:01:00	27.3171	27.2417	26.0671
	12:02:00	27.3641	27.2461	26.1018
	12:03:00	27.4359	27.3728	26.1453
	12:04:00	27.4576	27.43	26.2424
	12:05:00	27.6853	27.4983	26.2465
	12:06:00	27.6312	27.5861	26.3235
	12:07:00	27.7676	27.5989	26.3794
	12:08:00	27.7829	27.6956	26.3394
	12:09:00	27.6841	27.5033	26.2024
	12:10:00	27.5771	27.4278	26.1288
	12:11:00	27.5541	27.3494	26.0506
	12:12:00	27.4606	27.2922	25.9865
	12:13:00	27.5253	27.28	25.9894
	12:14:00	27.3853	27.1767	25.9771
	12:15:00	27.5318	27.2467	26.1129
	12:16:00	27.6312	27.5094	26.2082
	12:17:00	27.7347	27.5433	26.2676
	12:18:00	27.8041	27.6078	26.2976
	12:19:00	27.9106	27.65	26.3629
	12:20:00	28.0106	27.8017	26.4541
	12:21:00	28.0271	27.8522	26.4818
	12:22:00	28.1035	27.8506	26.5412
	12:23:00	28.1565	27.985	26.6129
	12:24:00	28.2865	27.9839	26.6612
	12:25:00	28.2741	28.0767	26.6841
	12:26:00	28.3488	28.1022	26.7235
	12:27:00	28.4259	28.1211	26.7553
	12:28:00	28.5429	28.2167	26.7935
	12:29:00	28.5435	28.2667	26.8688
	12:30:00	28.6335	28.3339	26.9418
	12:31:00	28.6165	28.3194	26.9453
	12:32:00	28.6612	28.2739	26.8882
	12:33:00	28.5859	28.2256	26.8624
	12:34:00	28.4388	28.1272	26.6753
	12:35:00	28.48	28.1433	26.7606
	12:36:00	28.34	27.9656	26.6306
	12:37:00	28.3459	27.9661	26.6288
	12:38:00	28.5294	28.1733	26.8429
	12:39:00	28.4053	27.9833	26.61
	12:40:00	28.2906	27.8683	26.5159
	12:41:00	28.1812	27.8011	26.4571
	12:42:00	28.1829	27.71	26.4053
	12:43:00	28.1024	27.6128	26.3953
	12:44:00	28.1135	27.5422	26.3071
	12:45:00	28.0988	27.5267	26.3041
	12:46:00	28.0241	27.4944	26.2588
	12:47:00	27.9412	27.3917	26.2635
	12:48:00	27.9647	27.4133	26.2688
	12:49:00	28.0429	27.5783	26.5224
	12:50:00	27.9794	27.4167	26.3353
	12:51:00	27.8753	27.3517	26.2712
	12:52:00	27.8635	27.3122	26.2435
	12:53:00	27.8665	27.2967	26.1635
	12:54:00	27.8206	27.285	26.1776
	12:55:00	27.8994	27.4428	26.34
	12:56:00	27.9241	27.4583	26.2529
	12:57:00	27.9041	27.2578	26.1976
	12:58:00	27.8594	27.2539	26.2047
	12:59:00	27.81	27.2628	26.1941
	13:00:00	27.8724	27.3028	26.2694
	13:01:00	27.9529	27.4322	26.3518
	13:02:00	28.0071	27.6044	26.5647
	13:03:00	28.0771	27.5917	26.5488
	13:04:00	28.1371	27.7239	26.6959
	13:05:00	28.2582	27.7717	26.7241
	13:06:00	28.3406	27.9328	26.8894
	13:07:00	28.44	27.9761	26.9806
	13:08:00	28.4671	28.0367	27.0447
	13:09:00	28.5647	28.1106	27.0888
	13:10:00	28.6682	28.2489	27.2053
	13:11:00	28.4929	28.0428	26.9824
	13:12:00	28.6135	28.2311	27.2382
	13:13:00	28.7035	28.2789	27.2935
	13:14:00	28.5188	27.9194	26.9112
	13:15:00	28.4194	27.9039	26.8212
	13:16:00	28.4947	27.9728	27.0365
	13:17:00	28.6247	28.1167	27.19
	13:18:00	28.5729	27.9239	26.89
	13:19:00	28.4441	27.7672	26.8382
	13:20:00	28.4088	27.7311	26.8276
	13:21:00	28.3806	27.6461	26.7347
	13:22:00	28.3088	27.575	26.6888
	13:23:00	28.3053	27.5544	26.6606
	13:24:00	28.2553	27.5306	26.6176
	13:25:00	28.2	27.4711	26.6012
	13:26:00	28.1088	27.4494	26.5847
	13:27:00	28.1235	27.3489	26.4782
	13:28:00	28.0853	27.33	26.4665
	13:29:00	28.0571	27.3039	26.4435
	13:30:00	28.0588	27.2644	26.4212
	13:31:00	28.0724	27.2533	26.4129
	13:32:00	28.0306	27.2139	26.4006
	13:33:00	27.9282	27.1961	26.3859
	13:34:00	27.8571	27.0611	26.3676
	13:35:00	27.87	27.0511	26.2865
	13:36:00	27.8747	27.0439	26.2918
	13:37:00	27.8265	27.0439	26.2665
	13:38:00	27.7929	27.0072	26.2476
	13:39:00	27.6912	27.0033	26.2318
	13:40:00	27.7059	26.9328	26.2112
	13:41:00	27.7	26.9033	26.2076
	13:42:00	27.6994	26.8822	26.2112
	13:43:00	27.6747	26.8783	26.1218
	13:44:00	27.6559	26.7989	26.1453
	13:45:00	27.6053	26.8072	26.1235
	13:46:00	27.6265	26.7967	26.1029
	13:47:00	27.6	26.7594	26.1106
	13:48:00	27.5571	26.7744	26.1159
	13:49:00	27.5618	26.6983	26.0606
	13:50:00	27.5841	26.7594	26.1047
	13:51:00	27.4947	26.7372	26.0959
	13:52:00	27.5288	26.7317	26.0918
	13:53:00	27.4841	26.6856	26.0765
	13:54:00	27.4335	26.6606	26.0312
	13:55:00	27.4424	26.5811	26.0212
	13:56:00	27.4235	26.5583	26.0018
	13:57:00	27.3906	26.5722	26.0053
	13:58:00	27.3171	26.535	25.9341
	13:59:00	27.3012	26.5222	25.9229
	14:00:00	27.2876	26.4389	25.9388
	14:01:00	27.2935	26.425	25.9265
	14:02:00	27.2506	26.4517	25.9506
	14:03:00	27.2265	26.4661	25.9253
	14:04:00	27.2329	26.4067	25.9247
	14:05:00	27.2282	26.4128	25.8347
	14:06:00	27.2306	26.3528	25.8541
	14:07:00	27.2612	26.3644	25.8818
	14:08:00	27.17	26.3644	25.8771
	14:09:00	27.1376	26.3589	25.8694
	14:10:00	27.1441	26.3767	25.9
	14:11:00	27.2412	26.4594	26.0724
	14:12:00	27.2082	26.3422	25.9282
	14:13:00	27.1359	26.3067	25.8676
	14:14:00	27.1453	26.2994	25.7959
	14:15:00	27.0559	26.2794	25.7771
	14:16:00	27.0412	26.2428	25.7688
	14:17:00	27.0188	26.1489	25.7629
	14:18:00	27.0165	26.1356	25.7553
	14:19:00	26.9706	26.1283	25.7541
	14:20:00	26.9865	26.1217	25.7535
	14:21:00	26.9906	26.1228	25.7371
	14:22:00	26.8606	26.0983	25.7129
	14:23:00	26.8871	26.0144	25.6335
	14:24:00	26.8518	26.0178	25.6312
	14:25:00	26.8935	26.035	25.6441
	14:26:00	26.9006	26.0411	25.6624
	14:27:00	26.8653	26.0189	25.6494
	14:28:00	26.8159	26.025	25.6553
	14:29:00	26.8218	25.945	25.6635
	14:30:00	26.8018	25.9583	25.6441
	14:31:00	26.8282	25.965	25.6559
	14:32:00	26.7812	25.9844	25.5994
	14:33:00	26.8288	25.9889	25.6365
	14:34:00	26.9094	26.1678	25.9006
	14:35:00	26.9	26.1039	25.8235
	14:36:00	26.9647	26.2428	25.9453
	14:37:00	26.9524	26.1378	25.8024
	14:38:00	26.86	26.06	25.74
	14:39:00	26.9	26.0656	25.7676
	14:40:00	26.8718	26.0728	25.7318
	14:41:00	26.8294	25.9944	25.71
	14:42:00	26.85	25.9878	25.6976
	14:43:00	26.84	25.9689	25.6894
	14:44:00	26.7829	25.875	25.6694
	14:45:00	26.7447	25.8739	25.6406
	14:46:00	26.6629	25.86	25.6218
	14:47:00	26.6488	25.8556	25.5529
	14:48:00	26.6482	25.8167	25.5447
	14:49:00	26.6465	25.8222	25.5406
	14:50:00	26.6541	25.8028	25.5453
	14:51:00	26.6553	25.7217	25.54
	14:52:00	26.6118	25.7278	25.5182
	14:53:00	26.6212	25.7278	25.5306
	14:54:00	26.5529	25.7411	25.5482
	14:55:00	26.5553	25.69	25.5418
	14:56:00	26.5282	25.675	25.5088
	14:57:00	26.5529	25.6733	25.5212
	14:58:00	26.5494	25.6033	25.4276
	14:59:00	26.5159	25.5983	25.4247
	15:00:00	26.5088	25.5961	25.4159
	15:01:00	26.42	25.605	25.4088
	15:02:00	26.43	25.58	25.4141
	15:03:00	26.4535	25.5833	25.4165
	15:04:00	26.4318	25.5917	25.4124
	15:05:00	26.4029	25.5211	25.4176
	15:06:00	26.3988	25.53	25.4341
	15:07:00	26.4594	25.6178	25.52
	15:08:00	26.3629	25.5667	25.3459
	15:09:00	26.3535	25.5144	25.3476
	15:10:00	26.36	25.5117	25.3371
	15:11:00	26.3712	25.5422	25.36
	15:12:00	26.3624	25.4911	25.3582
	15:13:00	26.3212	25.4561	25.3494
	15:14:00	26.3306	25.4539	25.3447
	15:15:00	26.2453	25.4172	25.34
	15:16:00	26.2653	25.4194	25.3318
	15:17:00	26.2329	25.4211	25.3459
	15:18:00	26.2559	25.425	25.3388
	15:19:00	26.2324	25.3706	25.2506
	15:20:00	26.27	25.3822	25.2665
	15:21:00	26.2712	25.4356	25.3253
	15:22:00	26.3341	25.5878	25.4259
	15:23:00	26.2971	25.6178	25.4682
	15:24:00	26.3282	25.6272	25.4841
	15:25:00	26.3482	25.5883	25.4588
	15:26:00	26.3947	25.6256	25.5088
	15:27:00	26.4094	25.6772	25.5365
	15:28:00	26.4371	25.6806	25.5712
	15:29:00	26.4424	25.7156	25.5776
	15:30:00	26.4647	25.73	25.5706
	15:31:00	26.4553	25.6744	25.5388
	15:32:00	26.46	25.6989	25.5847
	15:33:00	26.4676	25.7261	25.6229
	15:34:00	26.4488	25.7222	25.6747
	15:35:00	26.4753	25.7711	25.67
	15:36:00	26.4741	25.7622	25.6935
	15:37:00	26.4335	25.7139	25.6265
	15:38:00	26.4418	25.6983	25.6541
	15:39:00	26.4465	25.7122	25.6406
	15:40:00	26.4124	25.6467	25.5624
	15:41:00	26.38	25.595	25.5212
	15:42:00	26.3488	25.5539	25.5124
	15:43:00	26.3318	25.5594	25.5035
	15:44:00	26.3335	25.4661	25.4941
	15:45:00	26.3147	25.4633	25.4971
	15:46:00	26.3065	25.5206	25.55
	15:47:00	26.3071	25.515	25.5229
	15:48:00	26.3159	25.4794	25.5312
	15:49:00	26.2771	25.5044	25.4435
	15:50:00	26.2035	25.5033	25.4359
	15:51:00	26.2141	25.4739	25.4171
	15:52:00	26.2165	25.4778	25.4082
	15:53:00	26.2012	25.4256	25.3624
	15:54:00	26.1318	25.3911	25.3494
	15:55:00	26.1635	25.3872	25.3424
	15:56:00	26.1288	25.3378	25.3382
	15:57:00	26.0935	25.2544	25.3253
	15:58:00	26.0976	25.255	25.3082
	15:59:00	26.0688	25.2322	25.29
	16:00:00	25.9994	25.235	25.3053
	16:01:00	26.0035	25.2333	25.3059
	16:02:00	25.9918	25.2194	25.2559
	16:03:00	26.0012	25.2156	25.2547
	16:04:00	25.9688	25.2122	25.2524
	16:05:00	25.9518	25.1161	25.1794
	16:06:00	25.9371	25.1006	25.1612
	16:07:00	25.8629	25.0883	25.1512
	16:08:00	25.8594	25.0683	25.1559
	16:09:00	25.8553	25.0739	25.1429
	16:10:00	25.8553	25.0678	25.1688
	16:11:00	25.8194	25.0833	25.1447
	16:12:00	25.8159	25.0794	25.1535
	16:13:00	25.7976	24.9683	25.1494
	16:14:00	25.7976	24.9461	25.1076
	16:15:00	25.74	24.9383	25.1053
	16:16:00	25.7235	24.9433	25.0394
	16:17:00	25.7094	24.9361	25.0288
	16:18:00	25.6976	24.9244	25.0324
	16:19:00	25.7006	24.9211	25.0188
	16:20:00	25.6694	24.8433	25.0106
	16:21:00	25.5853	24.8094	25.0029
	16:22:00	25.6147	24.8078	25
	16:23:00	25.5882	24.7994	25.0071
	16:24:00	25.5865	24.7978	24.9018
	16:25:00	25.5494	24.79	24.8959
	16:26:00	25.5847	24.7194	24.8929
	16:27:00	25.5135	24.7194	24.8953
	16:28:00	25.5035	24.6844	24.8882
	16:29:00	25.4594	24.6939	24.8929
	16:30:00	25.4712	24.6739	24.8835
	16:31:00	25.4494	24.6583	24.8788
	16:32:00	25.4582	24.6572	24.8094
	16:33:00	25.3718	24.5944	24.7782
	16:34:00	25.3665	24.5817	24.77
	16:35:00	25.3547	24.565	24.7835
	16:36:00	25.3618	24.5506	24.7624
	16:37:00	25.3535	24.5522	24.7641
	16:38:00	25.3312	24.5578	24.76
	16:39:00	25.2712	24.4767	24.7629
	16:40:00	25.2506	24.4733	24.7541
	16:41:00	25.2571	24.4711	24.6888
	16:42:00	25.2688	24.4406	24.6641
	16:43:00	25.2594	24.4389	24.6582
	16:44:00	25.2547	24.4461	24.6547
	16:45:00	25.1765	24.4317	24.6524
	16:46:00	25.1535	24.4289	24.6459
	16:47:00	25.1753	24.3683	24.6535
	16:48:00	25.1535	24.34	24.5694
	16:49:00	25.1359	24.3356	24.5776
	16:50:00	25.1388	24.3278	24.5441
	16:51:00	25.0871	24.3328	24.5506
	16:52:00	25.0412	24.3389	24.5518
	16:53:00	25.0565	24.2622	24.5488
	16:54:00	25.0294	24.2289	24.5529
	16:55:00	25.0529	24.2278	24.4747
	16:56:00	24.9559	24.2306	24.4788
	16:57:00	24.9147	24.2272	24.4888
	16:58:00	24.9318	24.2289	24.4488
	16:59:00	24.9329	24.1567	24.45
	17:00:00	24.9265	24.1433	24.4535
	17:01:00	24.9306	24.1133	24.4582
	17:02:00	24.8312	24.1067	24.4618
	17:03:00	24.8447	24.1167	24.3865
	17:04:00	24.8335	24.1211	24.4018
	17:05:00	24.8229	24.0433	24.3953
	17:06:00	24.8418	24.0494	24.3659
	17:07:00	24.8312	24.0239	24.3682
	17:08:00	24.7318	24.015	24.3729
	17:09:00	24.7271	24.0067	24.3724
	17:10:00	24.7424	24.0028	24.3718
	17:11:00	24.7371	24.0183	24.3706
	17:12:00	24.7441	23.9378	24.3018
	17:13:00	24.6365	23.9139	24.3071
	17:14:00	24.6471	23.9022	24.3035
	17:15:00	24.66	23.9089	24.2812
	17:16:00	24.6429	23.9161	24.2853
	17:17:00	24.6382	23.9067	24.2771
	17:18:00	24.6329	23.9139	24.2871
	17:19:00	24.5365	23.8339	24.3053
	17:20:00	24.5488	23.8017	24.3018
	17:21:00	24.5235	23.8072	24.2412
	17:22:00	24.5453	23.8272	24.2371
	17:23:00	24.5388	23.8156	24.2047
	17:24:00	24.5024	23.8278	24.2076
	17:25:00	24.4418	23.7589	24.2094
	17:26:00	24.4453	23.7394	24.2135
	17:27:00	24.45	23.7217	24.22
	17:28:00	24.4512	23.7261	24.2165
	17:29:00	24.4559	23.72	24.2235
	17:30:00	24.4188	23.72	24.1506
	17:31:00	24.4359	23.7328	24.1518
	17:32:00	24.3676	23.6583	24.1641
	17:33:00	24.3671	23.6267	24.1565
	17:34:00	24.37	23.6294	24.1247
	17:35:00	24.3429	23.6344	24.1318
	17:36:00	24.3506	23.6344	24.1341
	17:37:00	24.2571	23.6389	24.1365
	17:38:00	24.2618	23.5611	24.1412
	17:39:00	24.2665	23.5711	24.1424
	17:40:00	24.2771	23.5456	24.1429
	17:41:00	24.2724	23.5344	24.0871
	17:42:00	24.2435	23.5444	24.0853
	17:43:00	24.1682	23.5394	24.0894
	17:44:00	24.1729	23.5556	24.0694
	17:45:00	24.1553	23.4617	24.06
	17:46:00	24.17	23.4378	24.06
	17:47:00	24.1688	23.4328	24.0612
	17:48:00	24.1488	23.4456	24.0741
	17:49:00	24.0576	23.4394	24.07
	17:50:00	24.0688	23.4461	24.0712
	17:51:00	24.0859	23.4561	23.99
	17:52:00	24.0876	23.4522	24
	17:53:00	24.0712	23.3594	24.0024
	17:54:00	24.0582	23.3411	23.9953
	17:55:00	23.9818	23.3411	23.9729
	17:56:00	23.9653	23.3489	23.9818
	17:57:00	23.9659	23.3428	23.9735
	17:58:00	23.9694	23.3594	23.9818
	17:59:00	23.9829	23.3494	23.9788
	18:00:00	23.9418	23.2428	23.9865
	18:01:00	23.9235	23.2494	23.9971
	18:02:00	23.8518	23.245	23.9876
	18:03:00	23.8688	23.2467	23.9241
	18:04:00	23.8771	23.2583	23.9294
	18:05:00	23.8818	23.2522	23.9276
	18:06:00	23.8806	23.2456	23.8982
	18:07:00	23.8212	23.2244	23.8971
	18:08:00	23.8453	23.1611	23.8965
	18:09:00	23.7671	23.1606	23.9112
	18:10:00	23.7624	23.1494	23.9047
	18:11:00	23.76	23.1633	23.9094
	18:12:00	23.7565	23.1622	23.9018
	18:13:00	23.7347	23.1667	23.9071
	18:14:00	23.7394	23.1617	23.9012
	18:15:00	23.7353	23.0689	23.8282
	18:16:00	23.6494	23.0622	23.8341
	18:17:00	23.6682	23.0633	23.8347
	18:18:00	23.6829	23.075	23.8359
	18:19:00	23.6612	23.0767	23.8088
	18:20:00	23.6471	23.0906	23.8088
	18:21:00	23.6606	23.0667	23.8129
	18:22:00	23.5976	23.0522	23.8212
	18:23:00	23.5982	22.9894	23.8212
	18:24:00	23.5953	22.9828	23.8153
	18:25:00	23.5788	22.98	23.8165
	18:26:00	23.5759	22.9833	23.8212
	18:27:00	23.5559	22.9861	23.8153
	18:28:00	23.5588	22.985	23.8247
	18:29:00	23.4676	22.985	23.8229
	18:30:00	23.4718	22.9906	23.7506
	18:31:00	23.4829	22.9561	23.7494
	18:32:00	23.4782	22.89	23.7706
	18:33:00	23.4647	22.9089	23.7553
	18:34:00	23.4671	22.8989	23.7253
	18:35:00	23.4665	22.9011	23.7294
	18:36:00	23.3824	22.8922	23.7276
	18:37:00	23.4012	22.9111	23.7218
	18:38:00	23.4024	22.9083	23.7218
	18:39:00	23.3924	22.8967	23.7347
	18:40:00	23.3559	22.8089	23.7253
	18:41:00	23.3747	22.8089	23.7324
	18:42:00	23.3606	22.7994	23.7294
	18:43:00	23.2806	22.8194	23.7312
	18:44:00	23.2824	22.8156	23.6659
	18:45:00	23.2894	22.8156	23.6624
	18:46:00	23.2818	22.8211	23.6576
	18:47:00	23.2512	22.8078	23.6588
	18:48:00	23.2653	22.7861	23.6712
	18:49:00	23.2771	22.7156	23.6382
	18:50:00	23.25	22.7161	23.6359
	18:51:00	23.1871	22.7272	23.6341
	18:52:00	23.1888	22.7356	23.6324
	18:53:00	23.1965	22.7244	23.6388
	18:54:00	23.1741	22.7239	23.6347
	18:55:00	23.1688	22.7328	23.6441
	18:56:00	23.1812	22.7206	23.6329
	18:57:00	23.1712	22.6922	23.6341
	18:58:00	23.0994	22.7033	23.6465
	18:59:00	23.0929	22.6361	23.6371
	19:00:00	23.0953	22.6317	23.6429
	19:01:00	23.0947	22.6461	23.6435
	19:02:00	23.0782	22.6317	23.6494
	19:03:00	23.0841	22.6394	23.5712
	19:04:00	23.0618	22.645	23.5735
	19:05:00	23.0124	22.6367	23.5459
	19:06:00	23.0129	22.6244	23.5441
	19:07:00	23.0082	22.6222	23.5371
	19:08:00	23.01	22.5389	23.5394
	19:09:00	22.9982	22.5467	23.5347
	19:10:00	22.9841	22.5444	23.5394
	19:11:00	22.9765	22.5539	23.5465
	19:12:00	22.9247	22.5483	23.5418
	19:13:00	22.9076	22.5539	23.5429
	19:14:00	22.9124	22.5589	23.5441
	19:15:00	22.9029	22.5211	23.5382
	19:16:00	22.8729	22.52	23.5394
	19:17:00	22.8782	22.45	23.5418
	19:18:00	22.8712	22.4506	23.5482
	19:19:00	22.8771	22.4594	23.4718
	19:20:00	22.8253	22.4633	23.4735
	19:21:00	22.8229	22.4683	23.4724
	19:22:00	22.8129	22.47	23.4647
	19:23:00	22.8235	22.4817	23.4376
	19:24:00	22.78	22.4594	23.4453
	19:25:00	22.8	22.4417	23.4488
	19:26:00	22.8071	22.4494	23.4518
	19:27:00	22.7841	22.3733	23.4476
	19:28:00	22.7288	22.3828	23.4535
	19:29:00	22.7235	22.3756	23.4447
	19:30:00	22.7176	22.3739	23.4471
	19:31:00	22.7094	22.3728	23.4453
	19:32:00	22.7012	22.3656	23.4476
	19:33:00	22.6935	22.3817	23.4465
	19:34:00	22.7041	22.3722	23.44
	19:35:00	22.6982	22.3333	23.4412
	19:36:00	22.6924	22.3417	23.4541
	19:37:00	22.6165	22.345	23.3835
	19:38:00	22.6329	22.2772	23.3818
	19:39:00	22.6259	22.2822	23.3871
	19:40:00	22.5906	22.2833	23.3871
	19:41:00	22.5959	22.2956	23.3494
	19:42:00	22.6	22.2872	23.3606
	19:43:00	22.6082	22.2817	23.3588
	19:44:00	22.6171	22.3	23.3565
	19:45:00	22.5406	22.2933	23.3653
	19:46:00	22.5412	22.2978	23.3506
	19:47:00	22.5282	22.2967	23.3571
	19:48:00	22.5129	22.2572	23.3582
	19:49:00	22.5171	22.2661	23.3518
	19:50:00	22.5082	22.2689	23.3541
	19:51:00	22.5041	22.205	23.3529
	19:52:00	22.4953	22.205	23.3506
	19:53:00	22.5029	22.1972	23.3512
	19:54:00	22.4371	22.1983	23.2747
	19:55:00	22.4294	22.2067	23.28
	19:56:00	22.4365	22.1983	23.2853
	19:57:00	22.4041	22.2128	23.2729
	19:58:00	22.4176	22.2056	23.28
	19:59:00	22.4176	22.1783	23.2871
	20:00:00	22.41	22.1789	23.2471
	20:01:00	22.4141	22.1817	23.25
	20:02:00	22.4235	22.1033	23.2553
	20:03:00	22.33	22.1128	23.2518
	20:04:00	22.3441	22.0978	23.2541
	20:05:00	22.3271	22.0967	23.2535
	20:06:00	22.3071	22.1161	23.2529
	20:07:00	22.3065	22.1106	23.2594
	20:08:00	22.2929	22.1117	23.2571
	20:09:00	22.3141	22.1128	23.26
	20:10:00	22.3071	22.1233	23.2565
	20:11:00	22.3082	22.0972	23.1894
	20:12:00	22.2406	22.0911	23.1941
	20:13:00	22.2453	22.1033	23.1965
	20:14:00	22.2159	22.0867	23.1929
	20:15:00	22.2059	22.015	23.1906
	20:16:00	22.2147	22.0189	23.1894
	20:17:00	22.2106	22.0222	23.1924
	20:18:00	22.2224	22.0139	23.1865
	20:19:00	22.2265	22.0206	23.1653
	20:20:00	22.1624	22.0189	23.1565
	20:21:00	22.1471	22.0306	23.1553
	20:22:00	22.1635	22.0328	23.1506
	20:23:00	22.1388	22.0194	23.1512
	20:24:00	22.1241	21.9928	23.1582
	20:25:00	22.1335	21.9878	23.1588
	20:26:00	22.1271	21.9917	23.1553
	20:27:00	22.1206	21.9928	23.1535
	20:28:00	22.1241	21.9872	23.1441
	20:29:00	22.0594	21.9817	23.1594
	20:30:00	22.0529	21.9239	23.1618
	20:31:00	22.0641	21.9156	23.0806
	20:32:00	22.0318	21.925	23.0859
	20:33:00	22.0318	21.9161	23.0788
	20:34:00	22.0365	21.915	23.0806
	20:35:00	22.0341	21.9244	23.0876
	20:36:00	22.0312	21.9122	23.0835
	20:37:00	22.0353	21.9128	23.0794
	20:38:00	21.9506	21.9217	23.0765
	20:39:00	21.9547	21.8961	23.0459
	20:40:00	21.9447	21.8978	23.0494
	20:41:00	21.9176	21.8967	23.0459
	20:42:00	21.9212	21.9033	23.0476
	20:43:00	21.9206	21.9083	23.0465
	20:44:00	21.9365	21.9011	23.0541
	20:45:00	21.9306	21.8311	23.0441
	20:46:00	21.9294	21.8333	23.0418
	20:47:00	21.9265	21.8294	23.0429
	20:48:00	21.8765	21.8278	23.0518
	20:49:00	21.8712	21.8411	23.0506
	20:50:00	21.8441	21.8278	23.0559
	20:51:00	21.8382	21.83	22.9729
	20:52:00	21.8388	21.8344	23.0518
	20:53:00	21.84	21.8161	22.9718
	20:54:00	21.8329	21.7911	22.9676
	20:55:00	21.8465	21.7994	22.9712
	20:56:00	21.8347	21.8056	22.9718
	20:57:00	21.7624	21.7967	22.9706
	20:58:00	21.7582	21.805	22.9676
	20:59:00	21.7324	21.8122	22.9671
	21:00:00	21.7471	21.7322	22.9382
	21:01:00	21.7271	21.7356	22.9335
	21:02:00	21.7412	21.715	22.9424
	21:03:00	21.7382	21.7272	22.9453
	21:04:00	21.7447	21.7233	22.9412
	21:05:00	21.7429	21.7222	22.9376
	21:06:00	21.7471	21.7328	22.9312
	21:07:00	21.67	21.7439	22.9412
	21:08:00	21.6806	21.7411	22.9441
	21:09:00	21.6312	21.7006	22.9394
	21:10:00	21.6412	21.71	22.9465
	21:11:00	21.64	21.7067	22.8676
	21:12:00	21.6388	21.715	22.8806
	21:13:00	21.6353	21.7083	22.8718
	21:14:00	21.6294	21.7122	22.8665
	21:15:00	21.6353	21.6961	22.87
	21:16:00	21.6412	21.6306	22.8729
	21:17:00	21.6335	21.6311	22.8647
	21:18:00	21.5624	21.6222	22.86
	21:19:00	21.5288	21.63	22.8382
	21:20:00	21.5371	21.6478	22.8376
	21:21:00	21.5347	21.6272	22.8441
	21:22:00	21.54	21.6361	22.8465
	21:23:00	21.5376	21.6344	22.8453
	21:24:00	21.5494	21.6472	22.8424
	21:25:00	21.5406	21.6089	22.84
	21:26:00	21.5553	21.6033	22.84
	21:27:00	21.5559	21.6122	22.8453
	21:28:00	21.4782	21.6139	22.8271
	21:29:00	21.4612	21.6033	22.8341
	21:30:00	21.4541	21.6133	22.8329
	21:31:00	21.45	21.62	22.7624
	21:32:00	21.4459	21.6072	22.7641
	21:33:00	21.4406	21.5961	22.7588
	21:34:00	21.4318	21.5417	22.7688
	21:35:00	21.4388	21.5356	22.77
	21:36:00	21.4418	21.5439	22.7665
	21:37:00	21.4535	21.5428	22.7671
	21:38:00	21.3724	21.5406	22.7376
	21:39:00	21.3488	21.5394	22.7406
	21:40:00	21.3624	21.5411	22.7335
	21:41:00	21.3512	21.5144	22.7359
	21:42:00	21.3618	21.5161	22.7371
	21:43:00	21.3659	21.5272	22.7347
	21:44:00	21.3582	21.5172	22.7353
	21:45:00	21.3559	21.5272	22.7371
	21:46:00	21.3512	21.5094	22.7324
	21:47:00	21.3588	21.5267	22.7276
	21:48:00	21.2865	21.5228	22.7282
	21:49:00	21.2624	21.525	22.7218
	21:50:00	21.2747	21.4522	22.7247
	21:51:00	21.2588	21.4444	22.7176
	21:52:00	21.2559	21.4572	22.65
	21:53:00	21.2506	21.4394	22.6465
	21:54:00	21.2488	21.4456	22.6429
	21:55:00	21.2529	21.4472	22.6488
	21:56:00	21.2653	21.4456	22.6535
	21:57:00	21.2547	21.4472	22.6506
	21:58:00	21.2624	21.4539	22.6235
	21:59:00	21.1559	21.4372	22.6306
	22:00:00	21.1706	21.445	22.6218
	22:01:00	21.1576	21.4294	22.6182
	22:02:00	21.1559	21.4233	22.6282
	22:03:00	21.1612	21.4233	22.6312
	22:04:00	21.1447	21.4178	22.6229
	22:05:00	21.1465	21.4106	22.6159
	22:06:00	21.1659	21.4156	22.6094
	22:07:00	21.16	21.4056	22.6112
	22:08:00	21.1618	21.3356	22.6147
	22:09:00	21.0565	21.3339	22.6171
	22:10:00	21.0465	21.3317	22.5459
	22:11:00	21.0382	21.3333	22.5494
	22:12:00	21.0571	21.3383	22.54
	22:13:00	21.0688	21.3489	22.54
	22:14:00	21.0624	21.3433	22.5453
	22:15:00	21.0635	21.3456	22.5476
	22:16:00	21.0488	21.3444	22.5494
	22:17:00	21.0553	21.34	22.5459
	22:18:00	21.0618	21.3278	22.5182
	22:19:00	21.0541	21.3111	22.5159
	22:20:00	21.0418	21.3183	22.5153
	22:21:00	20.9524	21.3256	22.5165
	22:22:00	20.9506	21.3017	22.52
	22:23:00	20.9647	21.3139	22.5218
	22:24:00	20.9547	21.3244	22.5206
	22:25:00	20.9582	21.3172	22.5206
	22:26:00	20.9441	21.2406	22.5082
	22:27:00	20.9641	21.2472	22.5065
	22:28:00	20.9629	21.2494	22.5059
	22:29:00	20.9682	21.2489	22.4229
	22:30:00	20.9535	21.2356	22.4241
	22:31:00	20.9641	21.2489	22.4176
	22:32:00	20.9524	21.2472	22.4341
	22:33:00	20.8494	21.2461	22.4224
	22:34:00	20.8612	21.2406	22.4282
	22:35:00	20.8524	21.2433	22.4241
	22:36:00	20.8541	21.2556	22.4388
	22:37:00	20.8553	21.2489	22.4271
	22:38:00	20.8618	21.2033	22.3918
	22:39:00	20.8429	21.2133	22.3982
	22:40:00	20.8482	21.225	22.4053
	22:41:00	20.8494	21.2122	22.4024
	22:42:00	20.8588	21.2161	22.3947
	22:43:00	20.8588	21.2128	22.4029
	22:44:00	20.8288	21.215	22.4059
	22:45:00	20.7529	21.1444	22.3324
	22:46:00	20.7376	21.1406	22.3241
	22:47:00	20.7353	21.1333	22.3212
	22:48:00	20.7394	21.1411	22.3324
	22:49:00	20.7394	21.1389	22.3282
	22:50:00	20.7406	21.1339	22.3259
	22:51:00	20.7447	21.1328	22.3335
	22:52:00	20.7453	21.1511	22.3294
	22:53:00	20.7524	21.1433	22.2941
	22:54:00	20.7253	21.1356	22.2959
	22:55:00	20.6412	21.135	22.3
	22:56:00	20.6376	21.1139	22.3012
	22:57:00	20.6482	21.11	22.2982
	22:58:00	20.6447	21.1211	22.3024
	22:59:00	20.6447	21.1078	22.3
	23:00:00	20.6418	21.1033	22.2953
	23:01:00	20.6547	21.1156	22.3024
	23:02:00	20.6659	21.1117	22.2271
	23:03:00	20.6547	21.1139	22.2276
	23:04:00	20.6241	21.1194	22.2171
	23:05:00	20.5529	21.0389	22.2224
	23:06:00	20.5394	21.0467	22.2271
	23:07:00	20.5518	21.0378	22.2182
	23:08:00	20.5582	21.0389	22.2253
	23:09:00	20.5471	21.0394	22.2235
	23:10:00	20.5694	21.0578	22.2224
	23:11:00	20.5576	21.0339	22.1947
	23:12:00	20.56	21.035	22.2
	23:13:00	20.5682	21.0467	22.19
	23:14:00	20.5553	21.0167	22.1947
	23:15:00	20.5247	20.995	22.1953
	23:16:00	20.45	21.0161	22.1947
	23:17:00	20.4441	21.0122	22.1841
	23:18:00	20.4518	21.0078	22.1876
	23:19:00	20.4553	21.0144	22.1876
	23:20:00	20.4453	21.0056	22.1812
	23:21:00	20.4582	21.0139	22.1241
	23:22:00	20.4612	21.0278	22.1253
	23:23:00	20.4629	21.01	22.1271
	23:24:00	20.4518	21.015	22.1359
	23:25:00	20.4594	20.9317	22.1306
	23:26:00	20.4671	20.9489	22.1265
	23:27:00	20.4229	20.9333	22.1324
	23:28:00	20.3612	20.9428	22.0924
	23:29:00	20.3682	20.9483	22.0976
	23:30:00	20.3635	20.9439	22.0959
	23:31:00	20.3665	20.9422	22.0941
	23:32:00	20.3547	20.9533	22.0965
	23:33:00	20.3453	20.9483	22.0835
	23:34:00	20.3524	20.9133	22.0918
	23:35:00	20.3512	20.9161	22.0929
	23:36:00	20.3565	20.9094	22.0918
	23:37:00	20.35	20.9083	22.0271
	23:38:00	20.3494	20.9039	22.0235
	23:39:00	20.3212	20.9289	22.0276
	23:40:00	20.3471	20.9183	22.0253
	23:41:00	20.3229	20.9178	22.0276
	23:42:00	20.2676	20.9339	22.0253
	23:43:00	20.2459	20.9194	22.0194
	23:44:00	20.2582	20.8622	22.0265
	23:45:00	20.2706	20.8528	22.0235
	23:46:00	20.2653	20.86	21.9941
	23:47:00	20.26	20.8594	21.9959
	23:48:00	20.2635	20.8622	22.0029
	23:49:00	20.2565	20.8467	22.0047
	23:50:00	20.2512	20.8483	22
	23:51:00	20.2447	20.8533	22.0035
	23:52:00	20.2259	20.8417	21.9359
	23:53:00	20.2388	20.8494	21.9218
	23:54:00	20.1576	20.8278	21.9329
	23:55:00	20.1582	20.8217	21.9329
	23:56:00	20.1594	20.8228	21.9318
	23:57:00	20.1606	20.8194	21.9229
	23:58:00	20.1647	20.8172	21.9265
	23:59:00	20.1606	20.8044	21.9241
2016-01-16	00:00:00	20.1547	20.8183	21.9324
	00:01:00	20.1459	20.8194	21.9235
	00:02:00	20.1541	20.8194	21.8941
	00:03:00	20.1382	20.7456	21.8871
	00:04:00	20.1476	20.7361	21.8953
	00:05:00	20.1288	20.7367	21.8959
	00:06:00	20.1341	20.7433	21.8918
	00:07:00	20.1224	20.7433	21.8941
	00:08:00	20.0588	20.7383	21.8882
	00:09:00	20.0524	20.7494	21.8929
	00:10:00	20.05	20.7344	21.8929
	00:11:00	20.0588	20.75	21.8159
	00:12:00	20.0524	20.7478	21.8153
	00:13:00	20.0541	20.7072	21.8282
	00:14:00	20.0535	20.7222	21.8153
	00:15:00	20.0571	20.7144	21.8159
	00:16:00	20.0412	20.7144	21.8224
	00:17:00	20.04	20.71	21.8076
	00:18:00	20.0324	20.7233	21.8135
	00:19:00	20.0224	20.7267	21.78
	00:20:00	20.0182	20.7244	21.7729
	00:21:00	20.0282	20.7211	21.7871
	00:22:00	19.9476	20.7139	21.7747
	00:23:00	19.9453	20.65	21.7741
	00:24:00	19.9482	20.6417	21.7765
	00:25:00	19.9488	20.6539	21.7829
	00:26:00	19.9512	20.6572	21.7882
	00:27:00	19.9347	20.6533	21.7741
	00:28:00	19.9524	20.6511	21.7771
	00:29:00	19.9576	20.65	21.7741
	00:30:00	19.9476	20.6578	21.7053
	00:31:00	19.9335	20.64	21.7006
	00:32:00	19.9288	20.6483	21.7135
	00:33:00	19.9306	20.6128	21.7035
	00:34:00	19.8712	20.62	21.71
	00:35:00	19.8665	20.62	21.6994
	00:36:00	19.8712	20.6233	21.71
	00:37:00	19.8647	20.6278	21.7112
	00:38:00	19.8612	20.62	21.7182
	00:39:00	19.8559	20.6217	21.6794
	00:40:00	19.8612	20.6283	21.6865
	00:41:00	19.8712	20.5556	21.6841
	00:42:00	19.8494	20.5528	21.6741
	00:43:00	19.8488	20.5561	21.6788
	00:44:00	19.8406	20.5489	21.6835
	00:45:00	19.8476	20.5539	21.6765
	00:46:00	19.7841	20.5406	21.6071
	00:47:00	19.7824	20.56	21.6135
	00:48:00	19.7824	20.5561	21.6176
	00:49:00	19.7853	20.5594	21.6182
	00:50:00	19.7953	20.5506	21.6118
	00:51:00	19.8006	20.5478	21.6135
	00:52:00	19.8006	20.5672	21.6206
	00:53:00	19.7929	20.5267	21.6165
	00:54:00	19.7606	20.5333	21.6159
	00:55:00	19.7518	20.53	21.5918
	00:56:00	19.7641	20.5333	21.5976
	00:57:00	19.7688	20.5256	21.5859
	00:58:00	19.69	20.5333	21.5871
	00:59:00	19.6918	20.5289	21.6012
	01:00:00	19.6906	20.5294	21.5976
	01:01:00	19.6847	20.5394	21.5953
	01:02:00	19.6829	20.4628	21.5124
	01:03:00	19.6882	20.4589	21.5188
	01:04:00	19.6947	20.4522	21.5176
	01:05:00	19.6988	20.4561	21.5147
	01:06:00	19.6853	20.4611	21.5165
	01:07:00	19.6724	20.4739	21.5241
	01:08:00	19.6718	20.4633	21.5229
	01:09:00	19.6588	20.4694	21.5088
	01:10:00	19.6553	20.47	21.5176
	01:11:00	19.6588	20.4639	21.5171
	01:12:00	19.5776	20.4622	21.4871
	01:13:00	19.6053	20.4356	21.4841
	01:14:00	19.5982	20.4378	21.4812
	01:15:00	19.6035	20.4272	21.4824
	01:16:00	19.6112	20.4239	21.4759
	01:17:00	19.6053	20.4322	21.4894
	01:18:00	19.5976	20.4278	21.4847
	01:19:00	19.5924	20.4328	21.4147
	01:20:00	19.6047	20.4339	21.4159
	01:21:00	19.5712	20.4383	21.4082
	01:22:00	19.5659	20.4261	21.4141
	01:23:00	19.5618	20.44	21.4053
	01:24:00	19.5788	20.3589	21.4059
	01:25:00	19.5176	20.3739	21.4076
	01:26:00	19.5047	20.3639	21.4129
	01:27:00	19.4994	20.3533	21.4112
	01:28:00	19.5006	20.36	21.4059
	01:29:00	19.5006	20.3672	21.3782
	01:30:00	19.51	20.3539	21.3806
	01:31:00	19.5071	20.3589	21.3888
	01:32:00	19.5094	20.3583	21.38
	01:33:00	19.5118	20.3672	21.3782
	01:34:00	19.4724	20.3539	21.3818
	01:35:00	19.4812	20.3644	21.3818
	01:36:00	19.4806	20.3633	21.3094
	01:37:00	19.4753	20.3278	21.3141
	01:38:00	19.4747	20.3217	21.3088
	01:39:00	19.3953	20.3339	21.3088
	01:40:00	19.4053	20.3211	21.3206
	01:41:00	19.4094	20.3172	21.3071
	01:42:00	19.42	20.3322	21.3112
	01:43:00	19.4247	20.3211	21.3135
	01:44:00	19.4082	20.33	21.3035
	01:45:00	19.4159	20.3311	21.3147
	01:46:00	19.4159	20.2528	21.3112
	01:47:00	19.3876	20.2539	21.2735
	01:48:00	19.3776	20.2517	21.2794
	01:49:00	19.3735	20.2544	21.2788
	01:50:00	19.3618	20.2439	21.2788
	01:51:00	19.3653	20.2544	21.2882
	01:52:00	19.3676	20.2456	21.2059
	01:53:00	19.2971	20.2472	21.2076
	01:54:00	19.2982	20.2622	21.2141
	01:55:00	19.2918	20.2494	21.2082
	01:56:00	19.2871	20.2439	21.1965
	01:57:00	19.2888	20.2406	21.2006
	01:58:00	19.2824	20.2483	21.1971
	01:59:00	19.2912	20.2439	21.1935
	02:00:00	19.2924	20.21	21.2006
	02:01:00	19.2706	20.2178	21.2076
	02:02:00	19.26	20.22	21.2012
	02:03:00	19.2753	20.2133	21.1794
	02:04:00	19.2618	20.2206	21.1735
	02:05:00	19.2812	20.2117	21.1724
	02:06:00	19.2765	20.2267	21.17
	02:07:00	19.2071	20.2167	21.0959
	02:08:00	19.2147	20.2244	21.17
	02:09:00	19.2194	20.2056	21.1018
	02:10:00	19.1982	20.1461	21.0994
	02:11:00	19.2106	20.145	21.1
	02:12:00	19.2147	20.1317	21.0847
	02:13:00	19.2176	20.1394	21.0959
	02:14:00	19.1853	20.1428	21.0965
	02:15:00	19.1829	20.1356	21.0959
	02:16:00	19.1818	20.135	21.0947
	02:17:00	19.1853	20.1367	21.0994
	02:18:00	19.1841	20.1417	21.0682
	02:19:00	19.1359	20.1528	21.0806
	02:20:00	19.1206	20.1433	21.0712
	02:21:00	19.1159	20.1222	21.0671
	02:22:00	19.1129	20.1161	21.0741
	02:23:00	19.1206	20.1317	21.0671
	02:24:00	19.1176	20.1133	20.9982
	02:25:00	19.1053	20.12	21.0118
	02:26:00	19.0976	20.1128	20.9971
	02:27:00	19.1053	20.1167	20.9953
	02:28:00	19.0712	20.1011	20.9894
	02:29:00	19.0812	20.115	20.9924
	02:30:00	19.0918	20.12	20.9941
	02:31:00	19.0894	20.0256	21.0041
	02:32:00	19.0724	20.0467	20.9994
	02:33:00	18.9965	20.0383	20.9994
	02:34:00	19.0024	20.0322	20.9635
	02:35:00	19.0053	20.0367	20.9641
	02:36:00	19.0053	20.0356	20.9694
	02:37:00	19.0088	20.0283	20.9694
	02:38:00	18.9965	20.0161	20.9724
	02:39:00	19.0135	20.0189	20.8953
	02:40:00	19.0176	20.0294	20.8965
	02:41:00	18.9812	20.0017	20.9024
	02:42:00	18.9741	19.9989	20.9006
	02:43:00	18.9853	20.0006	20.9024
	02:44:00	18.9853	20.0033	20.9053
	02:45:00	18.9888	20.0044	20.8982
	02:46:00	18.9835	20.01	20.8971
	02:47:00	18.9135	20.005	20.8988
	02:48:00	18.9082	20.0022	20.8959
	02:49:00	18.9047	20	20.9
	02:50:00	18.9041	19.9928	20.87
	02:51:00	18.9018	19.9361	20.8635
	02:52:00	18.9076	19.9306	20.8641
	02:53:00	18.9082	19.9328	20.8618
	02:54:00	18.8629	19.9278	20.8576
	02:55:00	18.8824	19.9261	20.8547
	02:56:00	18.8729	19.9239	20.7859
	02:57:00	18.8829	19.9283	20.7929
	02:58:00	18.8782	19.9283	20.7959
	02:59:00	18.8865	19.925	20.7947
	03:00:00	18.8788	19.9289	20.7959
	03:01:00	18.8882	19.9306	20.7935
	03:02:00	18.8024	19.9022	20.7912
	03:03:00	18.8018	19.9011	20.7929
	03:04:00	18.8135	19.905	20.7812
	03:05:00	18.8147	19.905	20.7871
	03:06:00	18.8076	19.895	20.7753
	03:07:00	18.7912	19.8883	20.7582
	03:08:00	18.7812	19.9017	20.7471
	03:09:00	18.7647	19.8222	20.7647
	03:10:00	18.7747	19.8306	20.6929
	03:11:00	18.7765	19.8261	20.6818
	03:12:00	18.7741	19.83	20.6829
	03:13:00	18.7782	19.8267	20.6941
	03:14:00	18.7553	19.8133	20.6882
	03:15:00	18.6994	19.8161	20.6959
	03:16:00	18.6935	19.8117	20.68
	03:17:00	18.6882	19.8161	20.6841
	03:18:00	18.6865	19.8106	20.6924
	03:19:00	18.6594	19.8078	20.6812
	03:20:00	18.66	19.7761	20.6829
	03:21:00	18.6624	19.795	20.6512
	03:22:00	18.6588	19.7839	20.6518
	03:23:00	18.6641	19.7906	20.6524
	03:24:00	18.6553	19.7906	20.6476
	03:25:00	18.6518	19.7911	20.6547
	03:26:00	18.6329	19.7833	20.5782
	03:27:00	18.6488	19.6961	20.5859
	03:28:00	18.5794	19.7072	20.59
	03:29:00	18.5765	19.72	20.5841
	03:30:00	18.5982	19.7111	20.5882
	03:31:00	18.5982	19.7283	20.5835
	03:32:00	18.5547	19.7244	20.5912
	03:33:00	18.5606	19.7183	20.5835
	03:34:00	18.5671	19.7317	20.5824
	03:35:00	18.5712	19.7278	20.5518
	03:36:00	18.5818	19.73	20.56
	03:37:00	18.5782	19.6906	20.5594
	03:38:00	18.56	19.6872	20.5635
	03:39:00	18.5606	19.6867	20.5565
	03:40:00	18.5747	19.69	20.4894
	03:41:00	18.4982	19.6894	20.4841
	03:42:00	18.4865	19.6794	20.4771
	03:43:00	18.4853	19.6883	20.4806
	03:44:00	18.4929	19.6167	20.4824
	03:45:00	18.4588	19.615	20.4806
	03:46:00	18.4518	19.615	20.4824
	03:47:00	18.4476	19.6078	20.4859
	03:48:00	18.4659	19.6189	20.4882
	03:49:00	18.4618	19.605	20.48
	03:50:00	18.4588	19.615	20.4553
	03:51:00	18.4588	19.6133	20.46
	03:52:00	18.47	19.6072	20.4647
	03:53:00	18.4488	19.605	20.3841
	03:54:00	18.4529	19.6067	20.3847
	03:55:00	18.3794	19.5828	20.3853
	03:56:00	18.3676	19.5706	20.3841
	03:57:00	18.3771	19.5856	20.3876
	03:58:00	18.3894	19.5856	20.3882
	03:59:00	18.3741	19.5906	20.3935
	04:00:00	18.3765	19.585	20.3894
	04:01:00	18.3629	19.5233	20.3888
	04:02:00	18.3612	19.5161	20.3829
	04:03:00	18.3741	19.5183	20.3871
	04:04:00	18.3741	19.5217	20.3635
	04:05:00	18.3682	19.5139	20.3624
	04:06:00	18.3794	19.5256	20.3588
	04:07:00	18.3171	19.5161	20.3547
	04:08:00	18.3112	19.5194	20.2947
	04:09:00	18.2865	19.5067	20.2841
	04:10:00	18.2818	19.5089	20.29
	04:11:00	18.2735	19.5089	20.2841
	04:12:00	18.2788	19.4828	20.2765
	04:13:00	18.2771	19.4883	20.2812
	04:14:00	18.2606	19.4772	20.2853
	04:15:00	18.2594	19.485	20.2924
	04:16:00	18.2724	19.4833	20.2853
	04:17:00	18.27	19.4806	20.2841
	04:18:00	18.2635	19.4094	20.2818
	04:19:00	18.2735	19.4167	20.2559
	04:20:00	18.2029	19.425	20.2482
	04:21:00	18.17	19.4156	20.2429
	04:22:00	18.1765	19.4194	20.18
	04:23:00	18.1847	19.4022	20.1806
	04:24:00	18.1706	19.415	20.1794
	04:25:00	18.1829	19.4039	20.1835
	04:26:00	18.1906	19.4239	20.1747
	04:27:00	18.1788	19.4189	20.1788
	04:28:00	18.1665	19.4239	20.1888
	04:29:00	18.18	19.3939	20.1894
	04:30:00	18.1753	19.3944	20.1871
	04:31:00	18.1641	19.3928	20.1812
	04:32:00	18.1688	19.3911	20.1859
	04:33:00	18.1059	19.3833	20.16
	04:34:00	18.0753	19.3917	20.1606
	04:35:00	18.0735	19.3128	20.16
	04:36:00	18.0876	19.3233	20.1653
	04:37:00	18.08	19.3244	20.0835
	04:38:00	18.0906	19.3122	20.0947
	04:39:00	18.0818	19.3139	20.0888
	04:40:00	18.0859	19.3294	20.0947
	04:41:00	18.0865	19.3261	20.0959
	04:42:00	18.0912	19.34	20.0965
	04:43:00	18.0859	19.3172	20.0935
	04:44:00	18.0788	19.3306	20.0918
	04:45:00	18.0741	19.3361	20.0912
	04:46:00	18.0135	19.2967	20.0959
	04:47:00	18.0118	19.2978	20.0953
	04:48:00	17.97	19.2956	20.0635
	04:49:00	17.9682	19.3017	20.0606
	04:50:00	17.9659	19.2956	20.0535
	04:51:00	17.9694	19.2983	20.0624
	04:52:00	17.97	19.2983	19.9976
	04:53:00	17.9782	19.2183	19.9865
	04:54:00	17.9859	19.215	19.9824
	04:55:00	17.9847	19.2139	19.98
	04:56:00	17.9924	19.2156	19.9759
	04:57:00	17.9788	19.2133	19.98
	04:58:00	17.9718	19.2128	19.9776
	04:59:00	17.9053	19.2156	19.98
	05:00:00	17.8718	19.2078	19.9824
	05:01:00	17.8741	19.2178	19.9924
	05:02:00	17.88	19.1811	19.9812
	05:03:00	17.8794	19.1883	19.9576
	05:04:00	17.8835	19.1883	19.9618
	05:05:00	17.8782	19.1928	19.8847
	05:06:00	17.8824	19.1867	19.88
	05:07:00	17.8759	19.1783	19.8929
	05:08:00	17.8871	19.1856	19.8841
	05:09:00	17.8835	19.1833	19.8829
	05:10:00	17.8906	19.1189	19.8924
	05:11:00	17.8235	19.1256	19.8924
	05:12:00	17.7847	19.1211	19.8812
	05:13:00	17.7759	19.1156	19.8794
	05:14:00	17.7776	19.1228	19.8906
	05:15:00	17.7912	19.1139	19.8882
	05:16:00	17.7812	19.1094	19.8776
	05:17:00	17.7794	19.1067	19.8482
	05:18:00	17.7582	19.1122	19.8494
	05:19:00	17.7759	19.0856	19.8518
	05:20:00	17.7682	19.0761	19.7824
	05:21:00	17.7659	19.0817	19.7812
	05:22:00	17.7665	19.0789	19.7812
	05:23:00	17.7571	19.0822	19.7747
	05:24:00	17.7329	19.0733	19.78
	05:25:00	17.6594	19.0811	19.77
	05:26:00	17.6588	19.0111	19.7718
	05:27:00	17.6629	18.9967	19.7735
	05:28:00	17.6576	18.9983	19.7759
	05:29:00	17.6653	19.005	19.7682
	05:30:00	17.6629	19.0083	19.7676
	05:31:00	17.6612	19.005	19.7359
	05:32:00	17.6559	19.0072	19.7376
	05:33:00	17.6653	18.9994	19.7347
	05:34:00	17.6582	18.9722	19.6776
	05:35:00	17.6676	18.9756	19.6753
	05:36:00	17.6635	18.9694	19.6724
	05:37:00	17.6659	18.9689	19.6759
	05:38:00	17.5671	18.9644	19.6782
	05:39:00	17.5647	18.9928	19.6676
	05:40:00	17.5606	18.9083	19.6771
	05:41:00	17.5553	18.91	19.6747
	05:42:00	17.5629	18.9139	19.68
	05:43:00	17.5559	18.9	19.6712
	05:44:00	17.5553	18.9056	19.6682
	05:45:00	17.5571	18.9078	19.6447
	05:46:00	17.5529	18.9094	19.6459
	05:47:00	17.5547	18.9056	19.5765
	05:48:00	17.5435	18.9089	19.5671
	05:49:00	17.5188	18.8772	19.5618
	05:50:00	17.5259	18.8806	19.5641
	05:51:00	17.4618	18.8811	19.5682
	05:52:00	17.4524	18.8683	19.5776
	05:53:00	17.4618	18.8689	19.5724
	05:54:00	17.4524	18.8683	19.5776
	05:55:00	17.4694	18.8644	19.5753
	05:56:00	17.4559	18.8017	19.57
	05:57:00	17.4641	18.8183	19.5847
	05:58:00	17.4771	18.8117	19.5518
	05:59:00	17.4682	18.8111	19.5465
	06:00:00	17.4794	18.8128	19.4841
	06:01:00	17.4347	18.7972	19.4741
	06:02:00	17.3647	18.8039	19.4682
	06:03:00	17.3547	18.8122	19.4735
	06:04:00	17.3524	18.7933	19.4759
	06:05:00	17.3653	18.7933	19.4688
	06:06:00	17.3647	18.7689	19.4665
	06:07:00	17.35	18.7717	19.4712
	06:08:00	17.3588	18.7628	19.4659
	06:09:00	17.36	18.7694	19.4718
	06:10:00	17.3582	18.6917	19.4653
	06:11:00	17.3618	18.6983	19.4382
	06:12:00	17.3582	18.6983	19.4429
	06:13:00	17.3418	18.7122	19.4488
	06:14:00	17.2565	18.7083	19.3671
	06:15:00	17.2535	18.7011	19.3671
	06:16:00	17.26	18.7061	19.3629
	06:17:00	17.2506	18.7033	19.3712
	06:18:00	17.2653	18.7028	19.3629
	06:19:00	17.2535	18.695	19.3741
	06:20:00	17.2453	18.7078	19.3747
	06:21:00	17.2565	18.6706	19.38
	06:22:00	17.2594	18.6767	19.3747
	06:23:00	17.2688	18.6656	19.3765
	06:24:00	17.2747	18.6722	19.3453
	06:25:00	17.2306	18.5983	19.3394
	06:26:00	17.1629	18.5994	19.3388
	06:27:00	17.1524	18.5961	19.3447
	06:28:00	17.1541	18.595	19.2735
	06:29:00	17.1412	18.5983	19.2753
	06:30:00	17.1488	18.6039	19.2829
	06:31:00	17.1512	18.6011	19.2876
	06:32:00	17.1571	18.6033	19.2659
	06:33:00	17.1612	18.59	19.2771
	06:34:00	17.1682	18.5961	19.2753
	06:35:00	17.1712	18.5783	19.2771
	06:36:00	17.1524	18.5733	19.2776
	06:37:00	17.1388	18.575	19.2753
	06:38:00	17.13	18.5778	19.2471
	06:39:00	17.0518	18.5556	19.2559
	06:40:00	17.0553	18.5017	19.2441
	06:41:00	17.0688	18.4933	19.1806
	06:42:00	17.0659	18.5	19.1824
	06:43:00	17.0706	18.5028	19.1847
	06:44:00	17.0741	18.4967	19.1865
	06:45:00	17.0759	18.4956	19.1865
	06:46:00	17.0682	18.5022	19.1871
	06:47:00	17.0647	18.4956	19.19
	06:48:00	17.04	18.5044	19.1888
	06:49:00	17.0424	18.4939	19.1941
	06:50:00	17.04	18.4689	19.1894
	06:51:00	16.9588	18.4811	19.1606
	06:52:00	16.9741	18.4744	19.0929
	06:53:00	16.9729	18.4806	19.0853
	06:54:00	16.9765	18.4906	19.0941
	06:55:00	16.9771	18.4822	19.0918
	06:56:00	16.9718	18.4056	19.1047
	06:57:00	16.9624	18.4139	19.0994
	06:58:00	16.98	18.4089	19.1053
	06:59:00	16.9882	18.4111	19.0941
	07:00:00	16.9518	18.4228	19.1047
	07:01:00	16.9624	18.4228	19.1029
	07:02:00	16.9665	18.4233	19.1059
	07:03:00	16.8824	18.4272	19.1047
	07:04:00	16.8947	18.3889	19.1041
	07:05:00	16.8794	18.3978	19.0706
	07:06:00	16.8982	18.3911	19.0147
	07:07:00	16.8947	18.395	19.0176
	07:08:00	16.8959	18.4122	19.0188
	07:09:00	16.91	18.4111	19.0265
	07:10:00	16.9129	18.4011	19.0365
	07:11:00	16.9124	18.4072	19.0335
	07:12:00	16.9212	18.4272	19.0388
	07:13:00	16.9376	18.3722	19.0506
	07:14:00	16.9153	18.3828	19.0647
	07:15:00	16.9194	18.4033	19.0771
	07:16:00	16.9453	18.415	19.0959
	07:17:00	16.9524	18.4244	19.1024
	07:18:00	16.9565	18.4306	19.1212
	07:19:00	16.9782	18.4522	19.1171
	07:20:00	16.9876	18.4567	19.1288
	07:21:00	17.0029	18.4761	19.1371
	07:22:00	16.9406	18.4822	19.1518
	07:23:00	16.9494	18.5	19.1306
	07:24:00	16.9653	18.5133	19.1806
	07:25:00	16.9741	18.5256	19.1629
	07:26:00	16.9753	18.5328	19.1776
	07:27:00	17.0029	18.555	19.1935
	07:28:00	17.0224	18.5717	19.2024
	07:29:00	17.11	18.5839	19.2159
	07:30:00	17.1306	18.5933	19.2247
	07:31:00	17.1435	18.6283	19.2435
	07:32:00	17.1776	18.6383	19.2518
	07:33:00	17.2018	18.6522	19.2706
	07:34:00	17.2029	18.7389	19.3029
	07:35:00	17.2271	18.7556	19.2953
	07:36:00	17.2194	18.7728	19.3382
	07:37:00	17.2547	18.7983	19.3571
	07:38:00	17.2712	18.8106	19.3676
	07:39:00	17.2818	18.8317	19.3988
	07:40:00	17.2994	18.845	19.4265
	07:41:00	17.3235	18.8633	19.4624
	07:42:00	17.3506	18.8933	19.4853
	07:43:00	17.3953	18.9122	19.5082
	07:44:00	17.4253	18.9411	19.5312
	07:45:00	17.5024	18.9611	19.5524
	07:46:00	17.5329	19.0639	19.59
	07:47:00	17.5382	19.0944	19.6853
	07:48:00	17.5582	19.1206	19.7147
	07:49:00	17.5818	19.1433	19.7218
	07:50:00	17.6259	19.1589	19.7424
	07:51:00	17.6359	19.1667	19.7565
	07:52:00	17.6347	19.1894	19.7929
	07:53:00	17.7312	19.195	19.8076
	07:54:00	17.7388	19.2206	19.8106
	07:55:00	17.7741	19.3039	19.8265
	07:56:00	17.7753	19.3411	19.9
	07:57:00	17.8024	19.3472	19.8806
	07:58:00	17.8265	19.3611	19.8676
	07:59:00	17.8912	19.3828	19.8782
	08:00:00	17.9235	19.3994	19.8888
	08:01:00	17.9482	19.4867	19.8947
	08:02:00	17.9429	19.5244	19.9324
	08:03:00	17.9606	19.5367	20.0129
	08:04:00	18.0424	19.54	20.0053
	08:05:00	18.0824	19.5422	20.0047
	08:06:00	18.0835	19.6228	20.0053
	08:07:00	18.1194	19.6478	20.0271
	08:08:00	18.1253	19.6861	20.0535
	08:09:00	18.2494	19.7122	20.1859
	08:10:00	18.26	19.7294	20.2088
	08:11:00	18.2918	19.8039	20.2394
	08:12:00	18.2806	19.8183	20.24
	08:13:00	18.4118	19.8478	20.2659
	08:14:00	18.4429	19.8956	20.29
	08:15:00	18.4641	19.995	20.3918
	08:16:00	18.5112	20.0067	20.4524
	08:17:00	18.5876	20.0278	20.48
	08:18:00	18.5906	20.0456	20.4835
	08:19:00	18.6194	20.1544	20.5118
	08:20:00	18.6576	20.1806	20.6006
	08:21:00	18.7359	20.1839	20.6394
	08:22:00	18.75	20.2106	20.6494
	08:23:00	18.7735	20.3333	20.6659
	08:24:00	18.8594	20.3372	20.6765
	08:25:00	18.8976	20.3539	20.7629
	08:26:00	18.9229	20.3422	20.8353
	08:27:00	18.9353	20.4639	20.8218
	08:28:00	19.0118	20.4956	20.8276
	08:29:00	19.0706	20.5067	20.8406
	08:30:00	19.0606	20.51	20.9165
	08:31:00	19.1576	20.6183	20.9776
	08:32:00	19.1906	20.6272	20.9718
	08:33:00	19.1971	20.6378	20.9624
	08:34:00	19.27	20.7461	21.06
	08:35:00	19.3406	20.7544	21.0976
	08:36:00	19.3353	20.77	21.1276
	08:37:00	19.3935	20.8583	21.1324
	08:38:00	19.4235	20.8939	21.2112
	08:39:00	19.4347	20.9172	21.2682
	08:40:00	19.5359	20.9478	21.2618
	08:41:00	19.5035	21.0306	21.2759
	08:42:00	19.5588	21.05	21.3588
	08:43:00	19.6729	21.0561	21.3871
	08:44:00	19.6988	21.1472	21.4329
	08:45:00	19.7547	21.1983	21.4953
	08:46:00	19.8129	21.2028	21.4888
	08:47:00	19.8141	21.2817	21.5365
	08:48:00	19.8771	21.3122	21.5471
	08:49:00	19.9382	21.3117	21.6447
	08:50:00	19.9612	21.3961	21.6418
	08:51:00	20.0165	21.4078	21.6647
	08:52:00	20.0565	21.505	21.6818
	08:53:00	20.1694	21.5244	21.7753
	08:54:00	20.1629	21.5756	21.7694
	08:55:00	20.1965	21.6472	21.8229
	08:56:00	20.2782	21.6583	21.8771
	08:57:00	20.2918	21.6778	21.9112
	08:58:00	20.3429	21.7889	21.9241
	08:59:00	20.3965	21.8078	21.9506
	09:00:00	20.4282	21.8261	22.0259
	09:01:00	20.5206	21.8989	22.0359
	09:02:00	20.5082	21.9128	22.0594
	09:03:00	20.6447	21.9428	22.1582
	09:04:00	20.6188	22.0306	22.1447
	09:05:00	20.6447	22.0311	22.2241
	09:06:00	20.7382	22.1378	22.2171
	09:07:00	20.7871	22.1339	22.2924
	09:08:00	20.8124	22.1639	22.2806
	09:09:00	20.8959	22.2583	22.3276
	09:10:00	20.8912	22.2683	22.4006
	09:11:00	20.9994	22.2872	22.3876
	09:12:00	21.0159	22.3617	22.4453
	09:13:00	21.0912	22.3872	22.5124
	09:14:00	21.1176	22.495	22.5406
	09:15:00	21.1929	22.5122	22.5288
	09:16:00	21.2394	22.5006	22.6282
	09:17:00	21.2324	22.595	22.6388
[truncated: 5,202 more rows]

## Sheet: Grove temp. 
		[℃]
		Globe temperature-Hut A					Globe temperature-Hut B					Globe temperature-Hut C					Room temperature average			Above 18 below 25℃			Below 18℃			Above 25℃				Jan.15th				Jan.16th				Jan.17th				Jan.18th				Jan.19th
Date	Time	Center	South	North	East	West	Center	South	North	East	West	Center	South	North	East	West	A	B	C	A	B	C	A	B	C	A	B	C		Hut A	Hut B	Hut C		Hut A	Hut B	Hut C		Hut A	Hut B	Hut C		Hut A	Hut B	Hut C		Hut A	Hut B	Hut C
2016-01-15	00:00:00	20.96	20.72	21.01	21.13	21.03	20.73	20.51	20.73	20.8	20.7	21.81	21.62	21.83	22.02	21.97	20.97	20.694	21.85	1	1	1	0	0	0	0	0	0	Above 25℃	0.292361	0.278472	0.264583		0.538194	0.486806	0.536806		0.0611111	0.0923611	0.0777778		0	0	0		0.399306	0.329167	0.327083
	00:01:00	20.95	20.72	21.01	21.13	21.04	20.62	20.41	20.62	20.7	20.59	21.81	21.62	21.83	22.02	21.97	20.97	20.588	21.85	1	1	1	0	0	0	0	0	0	Above 18℃ below 25℃	0.557639	0.671528	0.735417		0.330556	0.513194	0.463194		0.938889	0.907639	0.922222		0.00486111	0.291667	0.472222		0.245139	0.3375	0.336806
	00:02:00	20.85	20.61	20.9	21.03	20.94	20.62	20.41	20.63	20.71	20.59	21.81	21.62	21.83	22.01	21.97	20.866	20.592	21.848	1	1	1	0	0	0	0	0	0	below 18℃	0.15	0.05	0		0.13125	0	0		0	0	0		0.995139	0.708333	0.527778		0.355556	0.333333	0.336111
	00:03:00	20.85	20.62	20.91	21.04	20.93	20.62	20.41	20.62	20.7	20.6	21.81	21.62	21.83	22.02	21.97	20.87	20.59	21.85	1	1	1	0	0	0	0	0	0		1	1	1		1	1	1		1	1	1		1	1	1		1	1	1
	00:04:00	20.84	20.62	20.9	21.03	20.93	20.61	20.4	20.62	20.7	20.59	21.8	21.61	21.82	22.01	21.97	20.864	20.584	21.842	1	1	1	0	0	0	0	0	0
	00:05:00	20.85	20.62	20.9	21.04	20.94	20.62	20.4	20.62	20.7	20.6	21.81	21.62	21.83	22.01	21.96	20.87	20.588	21.846	1	1	1	0	0	0	0	0	0
	00:06:00	20.85	20.61	20.9	21.03	20.93	20.62	20.4	20.62	20.7	20.59	21.81	21.62	21.82	22.01	21.97	20.864	20.586	21.846	1	1	1	0	0	0	0	0	0
	00:07:00	20.85	20.62	20.9	21.02	20.93	20.62	20.4	20.62	20.7	20.6	21.82	21.62	21.83	22.02	21.97	20.864	20.588	21.852	1	1	1	0	0	0	0	0	0
	00:08:00	20.86	20.62	20.91	21.03	20.94	20.62	20.41	20.63	20.7	20.59	21.81	21.62	21.83	22.02	21.96	20.872	20.59	21.848	1	1	1	0	0	0	0	0	0
	00:09:00	20.86	20.62	20.9	21.03	20.94	20.62	20.4	20.63	20.7	20.59	21.81	21.61	21.83	22.02	21.97	20.87	20.588	21.848	1	1	1	0	0	0	0	0	0
	00:10:00	20.75	20.52	20.81	20.93	20.84	20.62	20.41	20.63	20.7	20.6	21.81	21.61	21.83	22.01	21.97	20.77	20.592	21.846	1	1	1	0	0	0	0	0	0
	00:11:00	20.74	20.52	20.8	20.93	20.84	20.62	20.41	20.63	20.71	20.6	21.8	21.61	21.82	22.01	21.96	20.766	20.594	21.84	1	1	1	0	0	0	0	0	0
	00:12:00	20.75	20.52	20.81	20.93	20.85	20.61	20.4	20.63	20.7	20.59	21.81	21.62	21.83	22.01	21.97	20.772	20.586	21.848	1	1	1	0	0	0	0	0	0
	00:13:00	20.76	20.52	20.81	20.93	20.84	20.52	20.31	20.53	20.6	20.5	21.71	21.51	21.72	21.91	21.86	20.772	20.492	21.742	1	1	1	0	0	0	0	0	0
	00:14:00	20.75	20.52	20.81	20.93	20.85	20.52	20.3	20.53	20.6	20.5	21.71	21.51	21.72	21.91	21.86	20.772	20.49	21.742	1	1	1	0	0	0	0	0	0
	00:15:00	20.75	20.53	20.81	20.93	20.84	20.52	20.3	20.53	20.6	20.5	21.7	21.5	21.72	21.9	21.85	20.772	20.49	21.734	1	1	1	0	0	0	0	0	0
	00:16:00	20.76	20.53	20.81	20.93	20.84	20.52	20.3	20.54	20.61	20.51	21.7	21.51	21.72	21.9	21.85	20.774	20.496	21.736	1	1	1	0	0	0	0	0	0
	00:17:00	20.66	20.42	20.7	20.82	20.73	20.52	20.31	20.52	20.6	20.5	21.7	21.51	21.72	21.9	21.85	20.666	20.49	21.736	1	1	1	0	0	0	0	0	0
	00:18:00	20.65	20.42	20.7	20.83	20.74	20.52	20.31	20.53	20.6	20.5	21.7	21.5	21.72	21.9	21.86	20.668	20.492	21.736	1	1	1	0	0	0	0	0	0
	00:19:00	20.65	20.41	20.69	20.82	20.73	20.52	20.31	20.53	20.61	20.5	21.7	21.5	21.71	21.9	21.85	20.66	20.494	21.732	1	1	1	0	0	0	0	0	0
	00:20:00	20.65	20.41	20.7	20.82	20.73	20.53	20.31	20.54	20.61	20.5	21.69	21.5	21.71	21.89	21.85	20.662	20.498	21.728	1	1	1	0	0	0	0	0	0
	00:21:00	20.64	20.41	20.7	20.82	20.72	20.52	20.31	20.54	20.61	20.51	21.69	21.49	21.72	21.89	21.85	20.658	20.498	21.728	1	1	1	0	0	0	0	0	0		Reference
	00:22:00	20.63	20.41	20.7	20.82	20.73	20.52	20.31	20.53	20.6	20.5	21.69	21.5	21.71	21.89	21.85	20.658	20.492	21.728	1	1	1	0	0	0	0	0	0		H.B. Kim, M. Mae, Y. Choi, T. Kiyota, Experimental analysis of thermal performance in buildings with shape-stabilized phase change materials, Energy Build. 152 (2017) 524–533.
	00:23:00	20.64	20.41	20.7	20.82	20.72	20.52	20.31	20.53	20.61	20.5	21.7	21.5	21.71	21.9	21.85	20.658	20.494	21.732	1	1	1	0	0	0	0	0	0		http://doi:10.1016/j.enbuild.2017.07.076.
	00:24:00	20.63	20.4	20.69	20.8	20.72	20.52	20.31	20.53	20.61	20.5	21.69	21.5	21.71	21.89	21.85	20.648	20.494	21.728	1	1	1	0	0	0	0	0	0
	00:25:00	20.54	20.31	20.6	20.72	20.62	20.52	20.31	20.54	20.61	20.5	21.69	21.5	21.71	21.89	21.84	20.558	20.496	21.726	1	1	1	0	0	0	0	0	0
	00:26:00	20.54	20.31	20.6	20.72	20.63	20.41	20.2	20.42	20.5	20.39	21.69	21.5	21.71	21.89	21.84	20.56	20.384	21.726	1	1	1	0	0	0	0	0	0
	00:27:00	20.54	20.31	20.6	20.71	20.62	20.42	20.2	20.43	20.5	20.39	21.59	21.39	21.6	21.79	21.74	20.556	20.388	21.622	1	1	1	0	0	0	0	0	0
	00:28:00	20.53	20.3	20.6	20.72	20.63	20.41	20.2	20.42	20.51	20.4	21.58	21.39	21.6	21.79	21.74	20.556	20.388	21.62	1	1	1	0	0	0	0	0	0
	00:29:00	20.54	20.31	20.59	20.71	20.63	20.41	20.2	20.43	20.5	20.4	21.59	21.39	21.61	21.78	21.74	20.556	20.388	21.622	1	1	1	0	0	0	0	0	0
	00:30:00	20.54	20.31	20.6	20.71	20.63	20.41	20.21	20.43	20.5	20.39	21.59	21.39	21.61	21.79	21.75	20.558	20.388	21.626	1	1	1	0	0	0	0	0	0
	00:31:00	20.55	20.32	20.6	20.72	20.64	20.41	20.2	20.42	20.49	20.4	21.59	21.39	21.61	21.79	21.75	20.566	20.384	21.626	1	1	1	0	0	0	0	0	0
	00:32:00	20.54	20.32	20.6	20.72	20.64	20.41	20.2	20.42	20.5	20.39	21.58	21.39	21.61	21.79	21.74	20.564	20.384	21.622	1	1	1	0	0	0	0	0	0
	00:33:00	20.45	20.22	20.5	20.62	20.54	20.42	20.2	20.43	20.5	20.4	21.59	21.39	21.61	21.79	21.74	20.466	20.39	21.624	1	1	1	0	0	0	0	0	0
	00:34:00	20.45	20.22	20.5	20.62	20.54	20.41	20.2	20.42	20.5	20.4	21.59	21.39	21.6	21.79	21.74	20.466	20.386	21.622	1	1	1	0	0	0	0	0	0
	00:35:00	20.44	20.22	20.49	20.62	20.53	20.42	20.21	20.43	20.51	20.4	21.58	21.39	21.6	21.78	21.74	20.46	20.394	21.618	1	1	1	0	0	0	0	0	0
	00:36:00	20.44	20.21	20.49	20.62	20.53	20.42	20.21	20.43	20.5	20.39	21.58	21.39	21.6	21.78	21.74	20.458	20.39	21.618	1	1	1	0	0	0	0	0	0
	00:37:00	20.45	20.22	20.5	20.62	20.53	20.42	20.21	20.43	20.5	20.39	21.59	21.39	21.6	21.78	21.74	20.464	20.39	21.62	1	1	1	0	0	0	0	0	0
	00:38:00	20.44	20.22	20.5	20.62	20.53	20.42	20.21	20.42	20.5	20.39	21.58	21.39	21.6	21.78	21.73	20.462	20.388	21.616	1	1	1	0	0	0	0	0	0
	00:39:00	20.44	20.22	20.5	20.62	20.53	20.42	20.21	20.42	20.5	20.4	21.58	21.39	21.6	21.78	21.74	20.462	20.39	21.618	1	1	1	0	0	0	0	0	0
	00:40:00	20.44	20.21	20.5	20.61	20.52	20.31	20.1	20.32	20.4	20.29	21.48	21.28	21.5	21.68	21.63	20.456	20.284	21.514	1	1	1	0	0	0	0	0	0
	00:41:00	20.34	20.12	20.4	20.51	20.43	20.32	20.1	20.33	20.4	20.3	21.48	21.28	21.5	21.68	21.63	20.36	20.29	21.514	1	1	1	0	0	0	0	0	0
	00:42:00	20.34	20.12	20.4	20.52	20.44	20.31	20.1	20.32	20.39	20.28	21.48	21.28	21.5	21.68	21.63	20.364	20.28	21.514	1	1	1	0	0	0	0	0	0
	00:43:00	20.34	20.12	20.4	20.52	20.43	20.31	20.1	20.32	20.4	20.3	21.48	21.29	21.5	21.67	21.63	20.362	20.286	21.514	1	1	1	0	0	0	0	0	0
	00:44:00	20.34	20.12	20.4	20.52	20.43	20.32	20.1	20.32	20.4	20.29	21.48	21.27	21.49	21.67	21.63	20.362	20.286	21.508	1	1	1	0	0	0	0	0	0
	00:45:00	20.34	20.11	20.41	20.52	20.43	20.32	20.1	20.32	20.39	20.29	21.48	21.28	21.5	21.68	21.63	20.362	20.284	21.514	1	1	1	0	0	0	0	0	0
	00:46:00	20.34	20.12	20.4	20.53	20.43	20.32	20.11	20.33	20.39	20.3	21.48	21.28	21.5	21.69	21.64	20.364	20.29	21.518	1	1	1	0	0	0	0	0	0
	00:47:00	20.34	20.11	20.41	20.53	20.43	20.32	20.11	20.32	20.39	20.3	21.48	21.28	21.5	21.68	21.63	20.364	20.288	21.514	1	1	1	0	0	0	0	0	0
	00:48:00	20.24	20.01	20.3	20.43	20.33	20.32	20.1	20.32	20.39	20.29	21.47	21.28	21.5	21.67	21.63	20.262	20.284	21.51	1	1	1	0	0	0	0	0	0
	00:49:00	20.25	20.02	20.3	20.42	20.33	20.31	20.1	20.32	20.39	20.29	21.48	21.28	21.5	21.68	21.63	20.264	20.282	21.514	1	1	1	0	0	0	0	0	0
	00:50:00	20.24	20.01	20.29	20.41	20.31	20.32	20.11	20.33	20.4	20.29	21.47	21.28	21.49	21.68	21.63	20.252	20.29	21.51	1	1	1	0	0	0	0	0	0
	00:51:00	20.25	20.02	20.31	20.42	20.33	20.32	20.11	20.32	20.4	20.29	21.48	21.29	21.5	21.68	21.62	20.266	20.288	21.514	1	1	1	0	0	0	0	0	0
	00:52:00	20.24	20.02	20.31	20.43	20.33	20.32	20.1	20.33	20.4	20.3	21.47	21.29	21.49	21.67	21.63	20.266	20.29	21.51	1	1	1	0	0	0	0	0	0
	00:53:00	20.25	20.02	20.3	20.42	20.33	20.21	20.01	20.22	20.29	20.2	21.37	21.18	21.4	21.58	21.53	20.264	20.186	21.412	1	1	1	0	0	0	0	0	0
	00:54:00	20.24	20.01	20.3	20.42	20.33	20.21	20.01	20.23	20.3	20.19	21.37	21.19	21.4	21.58	21.53	20.26	20.188	21.414	1	1	1	0	0	0	0	0	0
	00:55:00	20.15	19.92	20.2	20.32	20.23	20.21	20	20.23	20.29	20.19	21.37	21.19	21.4	21.57	21.53	20.164	20.184	21.412	1	1	1	0	0	0	0	0	0
	00:56:00	20.14	19.92	20.2	20.32	20.23	20.21	20.01	20.22	20.29	20.19	21.38	21.19	21.39	21.58	21.53	20.162	20.184	21.414	1	1	1	0	0	0	0	0	0
	00:57:00	20.15	19.93	20.2	20.32	20.24	20.21	20	20.22	20.3	20.19	21.37	21.18	21.4	21.58	21.53	20.168	20.184	21.412	1	1	1	0	0	0	0	0	0
	00:58:00	20.15	19.92	20.21	20.32	20.24	20.21	20.01	20.22	20.29	20.19	21.38	21.18	21.4	21.57	21.53	20.168	20.184	21.412	1	1	1	0	0	0	0	0	0
	00:59:00	20.15	19.92	20.2	20.32	20.23	20.21	20	20.22	20.29	20.19	21.38	21.18	21.4	21.58	21.53	20.164	20.182	21.414	1	1	1	0	0	0	0	0	0
	01:00:00	20.15	19.92	20.2	20.32	20.23	20.21	20	20.22	20.29	20.19	21.37	21.18	21.4	21.58	21.53	20.164	20.182	21.412	1	1	1	0	0	0	0	0	0
	01:01:00	20.16	19.93	20.2	20.32	20.23	20.21	20	20.22	20.28	20.18	21.38	21.18	21.39	21.57	21.53	20.168	20.178	21.41	1	1	1	0	0	0	0	0	0
	01:02:00	20.15	19.93	20.21	20.32	20.23	20.21	20	20.22	20.29	20.19	21.37	21.18	21.4	21.57	21.53	20.168	20.182	21.41	1	1	1	0	0	0	0	0	0
	01:03:00	20.06	19.84	20.11	20.23	20.14	20.21	20	20.23	20.3	20.19	21.37	21.18	21.39	21.58	21.53	20.076	20.186	21.41	1	1	1	0	0	0	0	0	0
	01:04:00	20.06	19.84	20.11	20.23	20.14	20.21	20.01	20.22	20.29	20.19	21.38	21.18	21.4	21.57	21.52	20.076	20.184	21.41	1	1	1	0	0	0	0	0	0
	01:05:00	20.07	19.85	20.11	20.24	20.15	20.21	20.01	20.23	20.29	20.2	21.28	21.08	21.3	21.48	21.43	20.084	20.188	21.314	1	1	1	0	0	0	0	0	0
	01:06:00	20.07	19.84	20.12	20.23	20.14	20.21	20	20.22	20.29	20.19	21.28	21.08	21.3	21.48	21.43	20.08	20.182	21.314	1	1	1	0	0	0	0	0	0
	01:07:00	20.06	19.84	20.11	20.23	20.15	20.12	19.92	20.13	20.2	20.09	21.27	21.08	21.3	21.48	21.43	20.078	20.092	21.312	1	1	1	0	0	0	0	0	0
	01:08:00	20.06	19.84	20.11	20.22	20.14	20.11	19.91	20.13	20.2	20.1	21.28	21.08	21.31	21.47	21.44	20.074	20.09	21.316	1	1	1	0	0	0	0	0	0
	01:09:00	20.06	19.84	20.11	20.23	20.14	20.11	19.91	20.13	20.19	20.09	21.27	21.08	21.3	21.48	21.43	20.076	20.086	21.312	1	1	1	0	0	0	0	0	0
	01:10:00	20.06	19.84	20.11	20.23	20.14	20.11	19.91	20.12	20.2	20.09	21.27	21.08	21.29	21.47	21.42	20.076	20.086	21.306	1	1	1	0	0	0	0	0	0
	01:11:00	20.05	19.84	20.11	20.23	20.14	20.11	19.92	20.13	20.2	20.09	21.28	21.09	21.3	21.47	21.43	20.074	20.09	21.314	1	1	1	0	0	0	0	0	0
	01:12:00	19.96	19.75	20.01	20.13	20.05	20.11	19.91	20.12	20.19	20.09	21.26	21.08	21.3	21.47	21.42	19.98	20.084	21.306	1	1	1	0	0	0	0	0	0
	01:13:00	19.96	19.74	20.01	20.13	20.05	20.11	19.92	20.12	20.19	20.08	21.27	21.07	21.29	21.46	21.42	19.978	20.084	21.302	1	1	1	0	0	0	0	0	0
	01:14:00	19.97	19.75	20.02	20.13	20.04	20.11	19.92	20.13	20.2	20.08	21.28	21.08	21.3	21.47	21.43	19.982	20.088	21.312	1	1	1	0	0	0	0	0	0
	01:15:00	19.97	19.74	20.01	20.13	20.05	20.11	19.91	20.12	20.2	20.09	21.28	21.08	21.31	21.47	21.43	19.98	20.086	21.314	1	1	1	0	0	0	0	0	0
	01:16:00	19.97	19.74	20.02	20.14	20.05	20.11	19.9	20.12	20.19	20.09	21.17	20.98	21.2	21.37	21.33	19.984	20.082	21.21	1	1	1	0	0	0	0	0	0
	01:17:00	19.97	19.75	20.01	20.13	20.05	20.11	19.91	20.12	20.19	20.09	21.18	20.99	21.2	21.37	21.33	19.982	20.084	21.214	1	1	1	0	0	0	0	0	0
	01:18:00	19.98	19.75	20.01	20.14	20.05	20.1	19.91	20.12	20.19	20.09	21.17	20.98	21.2	21.37	21.32	19.986	20.082	21.208	1	1	1	0	0	0	0	0	0
	01:19:00	19.88	19.66	19.92	20.03	19.96	20.01	19.81	20.01	20.09	19.99	21.18	20.99	21.21	21.38	21.33	19.89	19.982	21.218	1	1	1	0	0	0	0	0	0
	01:20:00	19.88	19.66	19.92	20.04	19.96	20.01	19.81	20.02	20.08	19.99	21.17	20.99	21.2	21.37	21.33	19.892	19.982	21.212	1	1	1	0	0	0	0	0	0
	01:21:00	19.88	19.66	19.92	20.04	19.96	20	19.81	20.02	20.09	19.99	21.18	20.98	21.2	21.37	21.33	19.892	19.982	21.212	1	1	1	0	0	0	0	0	0
	01:22:00	19.89	19.66	19.92	20.04	19.96	20.01	19.81	20.02	20.09	19.99	21.17	20.98	21.2	21.37	21.31	19.894	19.984	21.206	1	1	1	0	0	0	0	0	0
	01:23:00	19.88	19.67	19.93	20.04	19.97	20.01	19.81	20.02	20.09	19.99	21.16	20.98	21.19	21.37	21.32	19.898	19.984	21.204	1	1	1	0	0	0	0	0	0
	01:24:00	19.88	19.66	19.93	20.04	19.96	20.01	19.82	20.02	20.09	19.99	21.17	20.98	21.2	21.37	21.33	19.894	19.986	21.21	1	1	1	0	0	0	0	0	0
	01:25:00	19.88	19.66	19.92	20.04	19.96	20.01	19.81	20.01	20.1	20	21.17	20.99	21.2	21.37	21.33	19.892	19.986	21.212	1	1	1	0	0	0	0	0	0
	01:26:00	19.88	19.66	19.92	20.03	19.96	20.01	19.81	20.02	20.09	19.99	21.17	20.99	21.2	21.37	21.32	19.89	19.984	21.21	1	1	1	0	0	0	0	0	0
	01:27:00	19.79	19.57	19.83	19.94	19.86	20.01	19.82	20.01	20.09	20	21.17	20.99	21.2	21.37	21.33	19.798	19.986	21.212	1	1	1	0	0	0	0	0	0
	01:28:00	19.78	19.56	19.83	19.94	19.86	20.01	19.82	20.02	20.09	19.99	21.08	20.89	21.1	21.27	21.23	19.794	19.986	21.114	1	1	1	0	0	0	0	0	0
	01:29:00	19.79	19.57	19.83	19.94	19.87	20.01	19.82	20.02	20.09	19.99	21.07	20.88	21.1	21.27	21.22	19.8	19.986	21.108	1	1	1	0	0	0	0	0	0
	01:30:00	19.79	19.57	19.83	19.95	19.87	20.02	19.81	20.03	20.09	20	21.07	20.89	21.1	21.27	21.23	19.802	19.99	21.112	1	1	1	0	0	0	0	0	0
	01:31:00	19.79	19.57	19.83	19.95	19.87	20.01	19.82	20.02	20.09	19.99	21.07	20.88	21.1	21.27	21.22	19.802	19.986	21.108	1	1	1	0	0	0	0	0	0
	01:32:00	19.79	19.57	19.84	19.95	19.87	20.02	19.82	20.03	20.09	19.99	21.07	20.88	21.09	21.27	21.22	19.804	19.99	21.106	1	1	1	0	0	0	0	0	0
	01:33:00	19.79	19.57	19.84	19.95	19.87	19.92	19.71	19.93	20	19.9	21.07	20.88	21.1	21.27	21.23	19.804	19.892	21.11	1	1	1	0	0	0	0	0	0
	01:34:00	19.78	19.56	19.84	19.95	19.87	19.92	19.71	19.94	20	19.9	21.07	20.88	21.09	21.27	21.22	19.8	19.894	21.106	1	1	1	0	0	0	0	0	0
	01:35:00	19.69	19.47	19.74	19.84	19.77	19.92	19.72	19.93	20	19.9	21.07	20.88	21.1	21.26	21.22	19.702	19.894	21.106	1	1	1	0	0	0	0	0	0
	01:36:00	19.68	19.47	19.73	19.85	19.77	19.92	19.72	19.93	20	19.89	21.07	20.89	21.11	21.27	21.22	19.7	19.892	21.112	1	1	1	0	0	0	0	0	0
	01:37:00	19.68	19.47	19.74	19.84	19.77	19.92	19.71	19.93	20	19.9	21.07	20.88	21.1	21.26	21.23	19.7	19.892	21.108	1	1	1	0	0	0	0	0	0
	01:38:00	19.68	19.47	19.74	19.85	19.77	19.91	19.71	19.93	20	19.9	21.07	20.89	21.09	21.27	21.23	19.702	19.89	21.11	1	1	1	0	0	0	0	0	0
	01:39:00	19.69	19.47	19.73	19.85	19.76	19.92	19.71	19.94	20	19.9	20.97	20.78	21	21.17	21.11	19.7	19.894	21.006	1	1	1	0	0	0	0	0	0
	01:40:00	19.69	19.47	19.73	19.85	19.77	19.91	19.72	19.93	20	19.9	20.96	20.77	21	21.16	21.12	19.702	19.892	21.002	1	1	1	0	0	0	0	0	0
	01:41:00	19.69	19.48	19.73	19.84	19.77	19.92	19.72	19.93	20	19.9	20.96	20.77	20.99	21.16	21.12	19.702	19.894	21	1	1	1	0	0	0	0	0	0
	01:42:00	19.68	19.48	19.73	19.84	19.77	19.92	19.72	19.93	20	19.9	20.96	20.78	21	21.16	21.12	19.7	19.894	21.004	1	1	1	0	0	0	0	0	0
	01:43:00	19.6	19.38	19.65	19.76	19.68	19.93	19.72	19.93	20	19.9	20.97	20.77	21	21.16	21.12	19.614	19.896	21.004	1	1	1	0	0	0	0	0	0
	01:44:00	19.6	19.37	19.64	19.75	19.67	19.92	19.72	19.93	20	19.9	20.96	20.78	21	21.16	21.12	19.606	19.894	21.004	1	1	1	0	0	0	0	0	0
	01:45:00	19.59	19.38	19.64	19.75	19.67	19.93	19.72	19.92	20	19.9	20.96	20.78	20.99	21.16	21.12	19.606	19.894	21.002	1	1	1	0	0	0	0	0	0
	01:46:00	19.58	19.37	19.64	19.75	19.67	19.82	19.62	19.83	19.89	19.8	20.96	20.78	21	21.16	21.11	19.602	19.792	21.002	1	1	1	0	0	0	0	0	0
	01:47:00	19.59	19.38	19.65	19.76	19.68	19.82	19.62	19.83	19.9	19.8	20.96	20.78	20.99	21.16	21.11	19.612	19.794	21	1	1	1	0	0	0	0	0	0
	01:48:00	19.59	19.38	19.64	19.75	19.67	19.83	19.62	19.83	19.9	19.8	20.96	20.78	20.99	21.16	21.11	19.606	19.796	21	1	1	1	0	0	0	0	0	0
	01:49:00	19.58	19.37	19.64	19.76	19.68	19.83	19.62	19.83	19.9	19.8	20.96	20.77	20.99	21.16	21.12	19.606	19.796	21	1	1	1	0	0	0	0	0	0
	01:50:00	19.59	19.37	19.64	19.75	19.67	19.83	19.62	19.83	19.9	19.8	20.96	20.77	20.99	21.16	21.11	19.604	19.796	20.998	1	1	1	0	0	0	0	0	0
	01:51:00	19.49	19.27	19.54	19.66	19.57	19.83	19.62	19.84	19.9	19.81	20.96	20.77	21	21.16	21.11	19.506	19.8	21	1	1	1	0	0	0	0	0	0
	01:52:00	19.49	19.27	19.54	19.66	19.57	19.83	19.62	19.83	19.9	19.8	20.97	20.77	20.99	21.16	21.11	19.506	19.796	21	1	1	1	0	0	0	0	0	0
	01:53:00	19.49	19.28	19.55	19.67	19.58	19.82	19.61	19.84	19.89	19.8	20.87	20.68	20.89	21.06	21.01	19.514	19.792	20.902	1	1	1	0	0	0	0	0	0
	01:54:00	19.49	19.27	19.55	19.67	19.58	19.83	19.62	19.83	19.9	19.8	20.87	20.68	20.89	21.06	21.01	19.512	19.796	20.902	1	1	1	0	0	0	0	0	0
	01:55:00	19.49	19.28	19.55	19.66	19.58	19.83	19.63	19.84	19.9	19.81	20.86	20.68	20.89	21.06	21.02	19.512	19.802	20.902	1	1	1	0	0	0	0	0	0
	01:56:00	19.49	19.28	19.55	19.67	19.58	19.83	19.63	19.84	19.9	19.8	20.85	20.68	20.9	21.06	21.01	19.514	19.8	20.9	1	1	1	0	0	0	0	0	0
	01:57:00	19.5	19.28	19.55	19.66	19.58	19.82	19.62	19.83	19.9	19.8	20.86	20.69	20.89	21.06	21.01	19.514	19.794	20.902	1	1	1	0	0	0	0	0	0
	01:58:00	19.49	19.28	19.54	19.66	19.58	19.82	19.62	19.84	19.9	19.8	20.86	20.67	20.89	21.06	21.01	19.51	19.796	20.898	1	1	1	0	0	0	0	0	0
	01:59:00	19.4	19.19	19.45	19.56	19.49	19.82	19.63	19.83	19.89	19.8	20.87	20.68	20.88	21.06	21.01	19.418	19.794	20.9	1	1	1	0	0	0	0	0	0
	02:00:00	19.4	19.19	19.45	19.56	19.49	19.72	19.53	19.74	19.81	19.7	20.86	20.68	20.89	21.06	21.01	19.418	19.7	20.9	1	1	1	0	0	0	0	0	0
	02:01:00	19.41	19.19	19.45	19.56	19.49	19.73	19.53	19.74	19.81	19.7	20.86	20.68	20.89	21.06	21.01	19.42	19.702	20.9	1	1	1	0	0	0	0	0	0
	02:02:00	19.4	19.19	19.45	19.57	19.49	19.72	19.53	19.73	19.81	19.7	20.86	20.68	20.89	21.05	21.01	19.42	19.698	20.898	1	1	1	0	0	0	0	0	0
	02:03:00	19.41	19.2	19.46	19.57	19.49	19.72	19.53	19.74	19.81	19.71	20.75	20.57	20.79	20.96	20.91	19.426	19.702	20.796	1	1	1	0	0	0	0	0	0
	02:04:00	19.41	19.19	19.46	19.57	19.49	19.73	19.52	19.74	19.81	19.71	20.76	20.58	20.79	20.95	20.91	19.424	19.702	20.798	1	1	1	0	0	0	0	0	0
	02:05:00	19.41	19.19	19.45	19.56	19.48	19.72	19.53	19.74	19.81	19.71	20.76	20.59	20.79	20.96	20.91	19.418	19.702	20.802	1	1	1	0	0	0	0	0	0
	02:06:00	19.4	19.18	19.44	19.56	19.49	19.73	19.53	19.74	19.81	19.71	20.76	20.57	20.79	20.95	20.9	19.414	19.704	20.794	1	1	1	0	0	0	0	0	0
	02:07:00	19.3	19.08	19.35	19.46	19.38	19.73	19.53	19.75	19.81	19.71	20.76	20.57	20.78	20.95	20.91	19.314	19.706	20.794	1	1	1	0	0	0	0	0	0
	02:08:00	19.3	19.09	19.36	19.48	19.39	19.73	19.53	19.74	19.81	19.71	20.76	20.57	20.79	20.95	20.91	19.324	19.704	20.796	1	1	1	0	0	0	0	0	0
	02:09:00	19.31	19.09	19.35	19.47	19.39	19.73	19.53	19.74	19.81	19.71	20.76	20.57	20.78	20.95	20.91	19.322	19.704	20.794	1	1	1	0	0	0	0	0	0
	02:10:00	19.3	19.08	19.34	19.46	19.39	19.73	19.53	19.74	19.81	19.71	20.76	20.58	20.79	20.95	20.91	19.314	19.704	20.798	1	1	1	0	0	0	0	0	0
	02:11:00	19.31	19.09	19.35	19.47	19.38	19.72	19.52	19.74	19.8	19.7	20.76	20.58	20.8	20.96	20.91	19.32	19.696	20.802	1	1	1	0	0	0	0	0	0
	02:12:00	19.31	19.09	19.36	19.48	19.38	19.73	19.53	19.73	19.81	19.7	20.76	20.58	20.79	20.96	20.92	19.324	19.7	20.802	1	1	1	0	0	0	0	0	0
	02:13:00	19.29	19.09	19.35	19.46	19.37	19.64	19.44	19.64	19.71	19.61	20.76	20.58	20.8	20.96	20.92	19.312	19.608	20.804	1	1	1	0	0	0	0	0	0
	02:14:00	19.31	19.09	19.36	19.48	19.39	19.63	19.43	19.64	19.7	19.6	20.77	20.58	20.79	20.95	20.92	19.326	19.6	20.802	1	1	1	0	0	0	0	0	0
	02:15:00	19.3	19.09	19.35	19.47	19.39	19.63	19.43	19.64	19.71	19.61	20.67	20.47	20.69	20.85	20.81	19.32	19.604	20.698	1	1	1	0	0	0	0	0	0
	02:16:00	19.2	18.99	19.26	19.38	19.29	19.63	19.44	19.64	19.7	19.61	20.66	20.47	20.69	20.86	20.8	19.224	19.604	20.696	1	1	1	0	0	0	0	0	0
	02:17:00	19.21	18.99	19.25	19.37	19.29	19.63	19.44	19.64	19.71	19.61	20.66	20.48	20.69	20.85	20.81	19.222	19.606	20.698	1	1	1	0	0	0	0	0	0
	02:18:00	19.21	19	19.26	19.37	19.29	19.64	19.44	19.65	19.71	19.61	20.66	20.48	20.69	20.86	20.81	19.226	19.61	20.7	1	1	1	0	0	0	0	0	0
	02:19:00	19.21	19	19.26	19.37	19.29	19.63	19.44	19.65	19.71	19.62	20.65	20.48	20.69	20.86	20.81	19.226	19.61	20.698	1	1	1	0	0	0	0	0	0
	02:20:00	19.21	19	19.26	19.38	19.29	19.63	19.43	19.64	19.71	19.61	20.66	20.47	20.69	20.85	20.81	19.228	19.604	20.696	1	1	1	0	0	0	0	0	0
	02:21:00	19.21	19	19.26	19.37	19.3	19.64	19.44	19.64	19.7	19.61	20.65	20.47	20.69	20.85	20.81	19.228	19.606	20.694	1	1	1	0	0	0	0	0	0
	02:22:00	19.21	19	19.26	19.38	19.29	19.63	19.44	19.64	19.71	19.6	20.66	20.48	20.69	20.85	20.82	19.228	19.604	20.7	1	1	1	0	0	0	0	0	0
	02:23:00	19.2	19	19.26	19.37	19.29	19.63	19.43	19.65	19.71	19.6	20.65	20.48	20.69	20.85	20.81	19.224	19.604	20.696	1	1	1	0	0	0	0	0	0
	02:24:00	19.21	19	19.26	19.37	19.29	19.63	19.44	19.64	19.71	19.61	20.66	20.47	20.69	20.86	20.81	19.226	19.606	20.698	1	1	1	0	0	0	0	0	0
	02:25:00	19.11	18.9	19.17	19.28	19.2	19.63	19.43	19.64	19.71	19.61	20.66	20.47	20.69	20.85	20.8	19.132	19.604	20.694	1	1	1	0	0	0	0	0	0
	02:26:00	19.11	18.9	19.17	19.28	19.2	19.63	19.44	19.64	19.71	19.61	20.67	20.48	20.69	20.85	20.81	19.132	19.606	20.7	1	1	1	0	0	0	0	0	0
	02:27:00	19.1	18.89	19.16	19.28	19.19	19.53	19.34	19.54	19.61	19.52	20.56	20.37	20.58	20.75	20.71	19.124	19.508	20.594	1	1	1	0	0	0	0	0	0
	02:28:00	19.11	18.89	19.16	19.27	19.19	19.53	19.35	19.55	19.62	19.52	20.55	20.38	20.58	20.76	20.71	19.124	19.514	20.596	1	1	1	0	0	0	0	0	0
	02:29:00	19.11	18.89	19.16	19.28	19.2	19.54	19.35	19.55	19.62	19.52	20.56	20.38	20.59	20.75	20.71	19.128	19.516	20.598	1	1	1	0	0	0	0	0	0
	02:30:00	19.11	18.89	19.16	19.28	19.19	19.53	19.34	19.54	19.61	19.52	20.56	20.37	20.58	20.74	20.71	19.126	19.508	20.592	1	1	1	0	0	0	0	0	0
	02:31:00	19.11	18.9	19.17	19.28	19.2	19.53	19.34	19.55	19.61	19.51	20.55	20.37	20.59	20.75	20.71	19.132	19.508	20.594	1	1	1	0	0	0	0	0	0
	02:32:00	19.1	18.89	19.17	19.27	19.2	19.54	19.35	19.55	19.61	19.51	20.55	20.38	20.59	20.75	20.7	19.126	19.512	20.594	1	1	1	0	0	0	0	0	0
	02:33:00	19.1	18.89	19.16	19.27	19.19	19.54	19.34	19.55	19.62	19.52	20.56	20.38	20.59	20.74	20.71	19.122	19.514	20.596	1	1	1	0	0	0	0	0	0
	02:34:00	19	18.79	19.06	19.18	19.09	19.54	19.35	19.54	19.61	19.52	20.55	20.37	20.59	20.75	20.7	19.024	19.512	20.592	1	1	1	0	0	0	0	0	0
	02:35:00	19	18.8	19.06	19.18	19.09	19.54	19.35	19.55	19.62	19.52	20.55	20.37	20.59	20.75	20.71	19.026	19.516	20.594	1	1	1	0	0	0	0	0	0
	02:36:00	19	18.79	19.07	19.18	19.1	19.53	19.34	19.54	19.62	19.52	20.55	20.38	20.58	20.74	20.7	19.028	19.51	20.59	1	1	1	0	0	0	0	0	0
	02:37:00	19.01	18.79	19.07	19.18	19.09	19.54	19.35	19.55	19.62	19.52	20.55	20.37	20.58	20.75	20.7	19.028	19.516	20.59	1	1	1	0	0	0	0	0	0
	02:38:00	19	18.8	19.07	19.18	19.09	19.54	19.34	19.55	19.62	19.52	20.55	20.37	20.59	20.74	20.7	19.028	19.514	20.59	1	1	1	0	0	0	0	0	0
	02:39:00	19	18.8	19.07	19.17	19.09	19.54	19.34	19.55	19.62	19.52	20.54	20.37	20.58	20.74	20.7	19.026	19.514	20.586	1	1	1	0	0	0	0	0	0
	02:40:00	19.01	18.8	19.06	19.18	19.1	19.54	19.35	19.55	19.62	19.52	20.45	20.27	20.49	20.64	20.61	19.03	19.516	20.492	1	1	1	0	0	0	0	0	0
	02:41:00	19.01	18.8	19.06	19.18	19.09	19.54	19.34	19.54	19.61	19.52	20.45	20.27	20.48	20.64	20.6	19.028	19.51	20.488	1	1	1	0	0	0	0	0	0
	02:42:00	19.01	18.81	19.07	19.19	19.09	19.53	19.34	19.55	19.61	19.51	20.45	20.26	20.48	20.63	20.59	19.034	19.508	20.482	1	1	1	0	0	0	0	0	0
	02:43:00	18.9	18.7	18.97	19.09	19	19.44	19.24	19.46	19.52	19.41	20.45	20.26	20.48	20.64	20.59	18.932	19.414	20.484	1	1	1	0	0	0	0	0	0
	02:44:00	18.9	18.7	18.96	19.08	18.99	19.44	19.23	19.45	19.52	19.41	20.45	20.26	20.48	20.64	20.6	18.926	19.41	20.486	1	1	1	0	0	0	0	0	0
	02:45:00	18.91	18.7	18.96	19.08	18.99	19.44	19.24	19.45	19.52	19.41	20.45	20.27	20.48	20.64	20.6	18.928	19.412	20.488	1	1	1	0	0	0	0	0	0
	02:46:00	18.91	18.7	18.96	19.08	18.99	19.44	19.23	19.45	19.51	19.41	20.44	20.26	20.47	20.63	20.59	18.928	19.408	20.478	1	1	1	0	0	0	0	0	0
	02:47:00	18.91	18.7	18.96	19.08	18.99	19.44	19.24	19.45	19.52	19.41	20.45	20.27	20.47	20.64	20.59	18.928	19.412	20.484	1	1	1	0	0	0	0	0	0
	02:48:00	18.9	18.7	18.97	19.08	18.99	19.44	19.24	19.45	19.52	19.42	20.44	20.27	20.48	20.63	20.59	18.928	19.414	20.482	1	1	1	0	0	0	0	0	0
	02:49:00	18.9	18.7	18.97	19.08	19	19.44	19.24	19.45	19.52	19.41	20.44	20.27	20.47	20.63	20.59	18.93	19.412	20.48	1	1	1	0	0	0	0	0	0
	02:50:00	18.91	18.7	18.97	19.08	19	19.44	19.24	19.45	19.52	19.42	20.44	20.26	20.47	20.64	20.59	18.932	19.414	20.48	1	1	1	0	0	0	0	0	0
	02:51:00	18.82	18.6	18.87	18.99	18.91	19.44	19.24	19.45	19.52	19.41	20.44	20.27	20.48	20.63	20.59	18.838	19.412	20.482	1	1	1	0	0	0	0	0	0
	02:52:00	18.81	18.6	18.87	18.98	18.91	19.44	19.24	19.45	19.52	19.42	20.33	20.16	20.37	20.53	20.48	18.834	19.414	20.374	1	1	1	0	0	0	0	0	0
	02:53:00	18.82	18.61	18.86	18.98	18.9	19.44	19.24	19.45	19.52	19.42	20.34	20.16	20.37	20.53	20.49	18.834	19.414	20.378	1	1	1	0	0	0	0	0	0
	02:54:00	18.82	18.61	18.87	18.98	18.9	19.44	19.24	19.45	19.52	19.41	20.34	20.16	20.37	20.53	20.48	18.836	19.412	20.376	1	1	1	0	0	0	0	0	0
	02:55:00	18.82	18.62	18.87	18.98	18.9	19.43	19.23	19.44	19.52	19.42	20.33	20.16	20.37	20.53	20.49	18.838	19.408	20.376	1	1	1	0	0	0	0	0	0
	02:56:00	18.82	18.61	18.86	18.97	18.9	19.44	19.24	19.45	19.52	19.41	20.33	20.16	20.37	20.52	20.48	18.832	19.412	20.372	1	1	1	0	0	0	0	0	0
	02:57:00	18.81	18.61	18.87	18.98	18.9	19.43	19.24	19.46	19.51	19.41	20.33	20.17	20.37	20.53	20.49	18.834	19.41	20.378	1	1	1	0	0	0	0	0	0
	02:58:00	18.81	18.61	18.87	18.98	18.9	19.34	19.15	19.34	19.41	19.31	20.34	20.16	20.37	20.52	20.48	18.834	19.31	20.374	1	1	1	0	0	0	0	0	0
	02:59:00	18.81	18.61	18.87	18.98	18.89	19.34	19.14	19.35	19.41	19.31	20.34	20.16	20.37	20.53	20.48	18.832	19.31	20.376	1	1	1	0	0	0	0	0	0
	03:00:00	18.71	18.5	18.77	18.88	18.8	19.34	19.15	19.34	19.42	19.31	20.33	20.16	20.37	20.53	20.48	18.732	19.312	20.374	1	1	1	0	0	0	0	0	0
	03:01:00	18.72	18.51	18.77	18.88	18.8	19.34	19.14	19.35	19.41	19.31	20.33	20.17	20.37	20.53	20.48	18.736	19.31	20.376	1	1	1	0	0	0	0	0	0
	03:02:00	18.72	18.51	18.76	18.87	18.8	19.34	19.14	19.35	19.42	19.31	20.34	20.16	20.37	20.53	20.49	18.732	19.312	20.378	1	1	1	0	0	0	0	0	0
	03:03:00	18.71	18.51	18.77	18.89	18.8	19.34	19.15	19.35	19.42	19.32	20.33	20.16	20.37	20.53	20.48	18.736	19.316	20.374	1	1	1	0	0	0	0	0	0
	03:04:00	18.72	18.51	18.77	18.88	18.8	19.34	19.14	19.35	19.42	19.31	20.23	20.06	20.27	20.42	20.38	18.736	19.312	20.272	1	1	1	0	0	0	0	0	0
	03:05:00	18.71	18.51	18.77	18.88	18.8	19.34	19.15	19.35	19.42	19.31	20.23	20.06	20.27	20.43	20.39	18.734	19.314	20.276	1	1	1	0	0	0	0	0	0
	03:06:00	18.72	18.51	18.77	18.88	18.81	19.33	19.15	19.35	19.42	19.31	20.23	20.06	20.26	20.42	20.38	18.738	19.312	20.27	1	1	1	0	0	0	0	0	0
	03:07:00	18.72	18.51	18.77	18.88	18.8	19.33	19.15	19.36	19.41	19.32	20.23	20.06	20.27	20.42	20.38	18.736	19.314	20.272	1	1	1	0	0	0	0	0	0
	03:08:00	18.71	18.52	18.78	18.89	18.81	19.34	19.15	19.34	19.41	19.31	20.23	20.06	20.27	20.42	20.38	18.742	19.31	20.272	1	1	1	0	0	0	0	0	0
	03:09:00	18.61	18.41	18.68	18.79	18.71	19.33	19.14	19.35	19.41	19.31	20.23	20.06	20.26	20.42	20.38	18.64	19.308	20.27	1	1	1	0	0	0	0	0	0
	03:10:00	18.6	18.41	18.68	18.79	18.71	19.34	19.14	19.35	19.42	19.31	20.23	20.06	20.27	20.42	20.39	18.638	19.312	20.274	1	1	1	0	0	0	0	0	0
	03:11:00	18.61	18.42	18.68	18.8	18.71	19.34	19.15	19.35	19.41	19.31	20.22	20.05	20.26	20.41	20.38	18.644	19.312	20.264	1	1	1	0	0	0	0	0	0
	03:12:00	18.62	18.42	18.67	18.78	18.7	19.33	19.14	19.34	19.41	19.31	20.22	20.06	20.26	20.42	20.38	18.638	19.306	20.268	1	1	1	0	0	0	0	0	0
	03:13:00	18.62	18.42	18.67	18.78	18.71	19.23	19.05	19.25	19.31	19.21	20.23	20.05	20.26	20.41	20.38	18.64	19.21	20.266	1	1	1	0	0	0	0	0	0
	03:14:00	18.62	18.41	18.67	18.78	18.7	19.24	19.05	19.25	19.31	19.21	20.23	20.06	20.27	20.42	20.38	18.636	19.212	20.272	1	1	1	0	0	0	0	0	0
	03:15:00	18.62	18.42	18.68	18.79	18.7	19.23	19.05	19.25	19.31	19.21	20.12	19.96	20.16	20.31	20.28	18.642	19.21	20.166	1	1	1	0	0	0	0	0	0
	03:16:00	18.62	18.42	18.68	18.79	18.7	19.23	19.05	19.25	19.31	19.21	20.12	19.96	20.17	20.32	20.28	18.642	19.21	20.17	1	1	1	0	0	0	0	0	0
	03:17:00	18.62	18.41	18.68	18.79	18.7	19.23	19.05	19.24	19.31	19.21	20.12	19.96	20.17	20.32	20.28	18.64	19.208	20.17	1	1	1	0	0	0	0	0	0
	03:18:00	18.52	18.31	18.56	18.68	18.6	19.23	19.04	19.24	19.31	19.21	20.11	19.95	20.16	20.31	20.28	18.534	19.206	20.162	1	1	1	0	0	0	0	0	0
	03:19:00	18.52	18.31	18.56	18.68	18.6	19.23	19.04	19.24	19.31	19.21	20.12	19.96	20.16	20.31	20.28	18.534	19.206	20.166	1	1	1	0	0	0	0	0	0
	03:20:00	18.52	18.31	18.56	18.67	18.6	19.24	19.05	19.25	19.31	19.21	20.12	19.96	20.16	20.31	20.28	18.532	19.212	20.166	1	1	1	0	0	0	0	0	0
	03:21:00	18.52	18.31	18.57	18.68	18.6	19.23	19.04	19.24	19.31	19.21	20.13	19.96	20.16	20.32	20.27	18.536	19.206	20.168	1	1	1	0	0	0	0	0	0
	03:22:00	18.52	18.31	18.57	18.68	18.6	19.23	19.04	19.24	19.31	19.21	20.12	19.96	20.16	20.31	20.28	18.536	19.206	20.166	1	1	1	0	0	0	0	0	0
	03:23:00	18.52	18.32	18.57	18.68	18.6	19.23	19.04	19.24	19.31	19.2	20.12	19.95	20.16	20.31	20.28	18.538	19.204	20.164	1	1	1	0	0	0	0	0	0
	03:24:00	18.52	18.32	18.57	18.69	18.61	19.23	19.05	19.25	19.31	19.21	20.12	19.95	20.16	20.31	20.27	18.542	19.21	20.162	1	1	1	0	0	0	0	0	0
	03:25:00	18.52	18.32	18.57	18.69	18.61	19.24	19.05	19.25	19.31	19.22	20.11	19.96	20.16	20.31	20.27	18.542	19.214	20.162	1	1	1	0	0	0	0	0	0
	03:26:00	18.52	18.32	18.57	18.69	18.61	19.24	19.04	19.24	19.31	19.21	20.11	19.95	20.16	20.31	20.27	18.542	19.208	20.16	1	1	1	0	0	0	0	0	0
	03:27:00	18.42	18.22	18.48	18.59	18.51	19.13	18.94	19.15	19.21	19.12	20.02	19.86	20.06	20.21	20.18	18.444	19.11	20.066	1	1	1	0	0	0	0	0	0
	03:28:00	18.42	18.22	18.48	18.58	18.5	19.13	18.94	19.14	19.2	19.11	20.01	19.85	20.06	20.21	20.17	18.44	19.104	20.06	1	1	1	0	0	0	0	0	0
	03:29:00	18.42	18.21	18.48	18.59	18.5	19.13	18.94	19.14	19.21	19.12	20.02	19.85	20.06	20.22	20.18	18.44	19.108	20.066	1	1	1	0	0	0	0	0	0
	03:30:00	18.42	18.22	18.47	18.59	18.51	19.13	18.94	19.15	19.21	19.11	20.02	19.86	20.06	20.21	20.17	18.442	19.108	20.064	1	1	1	0	0	0	0	0	0
	03:31:00	18.42	18.22	18.47	18.59	18.51	19.14	18.94	19.14	19.21	19.11	20.01	19.86	20.06	20.21	20.18	18.442	19.108	20.064	1	1	1	0	0	0	0	0	0
	03:32:00	18.42	18.22	18.47	18.59	18.51	19.14	18.95	19.15	19.21	19.11	20.01	19.86	20.06	20.21	20.17	18.442	19.112	20.062	1	1	1	0	0	0	0	0	0
	03:33:00	18.42	18.22	18.47	18.58	18.5	19.13	18.95	19.15	19.21	19.11	20.02	19.85	20.06	20.21	20.17	18.438	19.11	20.062	1	1	1	0	0	0	0	0	0
	03:34:00	18.42	18.22	18.47	18.58	18.5	19.14	18.95	19.15	19.21	19.11	20.02	19.86	20.06	20.21	20.17	18.438	19.112	20.064	1	1	1	0	0	0	0	0	0
	03:35:00	18.42	18.21	18.47	18.59	18.5	19.14	18.94	19.15	19.21	19.11	20.02	19.86	20.07	20.21	20.17	18.438	19.11	20.066	1	1	1	0	0	0	0	0	0
	03:36:00	18.42	18.21	18.46	18.58	18.5	19.14	18.95	19.15	19.21	19.11	20.02	19.86	20.07	20.21	20.17	18.434	19.112	20.066	1	1	1	0	0	0	0	0	0
	03:37:00	18.31	18.11	18.37	18.49	18.4	19.14	18.95	19.15	19.21	19.11	20.02	19.86	20.06	20.21	20.17	18.336	19.112	20.064	1	1	1	0	0	0	0	0	0
	03:38:00	18.31	18.11	18.37	18.49	18.4	19.14	18.95	19.15	19.21	19.11	19.92	19.76	19.96	20.1	20.07	18.336	19.112	19.962	1	1	1	0	0	0	0	0	0
	03:39:00	18.31	18.11	18.37	18.48	18.39	19.14	18.95	19.14	19.21	19.11	19.92	19.76	19.96	20.11	20.07	18.332	19.11	19.964	1	1	1	0	0	0	0	0	0
	03:40:00	18.31	18.11	18.37	18.48	18.4	19.14	18.95	19.15	19.21	19.1	19.92	19.76	19.97	20.11	20.07	18.334	19.11	19.966	1	1	1	0	0	0	0	0	0
	03:41:00	18.31	18.11	18.37	18.49	18.4	19.03	18.84	19.04	19.11	19.01	19.92	19.77	19.96	20.11	20.07	18.336	19.006	19.966	1	1	1	0	0	0	0	0	0
	03:42:00	18.3	18.11	18.36	18.48	18.39	19.04	18.84	19.05	19.11	19	19.92	19.77	19.97	20.11	20.07	18.328	19.008	19.968	1	1	1	0	0	0	0	0	0
	03:43:00	18.31	18.11	18.37	18.49	18.4	19.04	18.84	19.04	19.11	19.01	19.92	19.76	19.96	20.1	20.07	18.336	19.008	19.962	1	1	1	0	0	0	0	0	0
	03:44:00	18.31	18.11	18.37	18.48	18.4	19.04	18.84	19.05	19.12	19.01	19.92	19.76	19.96	20.11	20.07	18.334	19.012	19.964	1	1	1	0	0	0	0	0	0
	03:45:00	18.31	18.11	18.37	18.49	18.4	19.05	18.85	19.06	19.12	19.03	19.92	19.76	19.97	20.11	20.07	18.336	19.022	19.966	1	1	1	0	0	0	0	0	0
	03:46:00	18.21	18.01	18.27	18.38	18.3	19.04	18.85	19.05	19.11	19.02	19.92	19.75	19.96	20.1	20.06	18.234	19.014	19.958	1	1	1	0	0	0	0	0	0
	03:47:00	18.21	18.01	18.27	18.38	18.3	19.05	18.85	19.06	19.12	19.03	19.92	19.76	19.96	20.11	20.07	18.234	19.022	19.964	1	1	1	0	0	0	0	0	0
	03:48:00	18.21	18.01	18.26	18.38	18.3	19.04	18.85	19.05	19.12	19.02	19.92	19.76	19.96	20.1	20.07	18.232	19.016	19.962	1	1	1	0	0	0	0	0	0
	03:49:00	18.21	18.01	18.27	18.39	18.31	19.04	18.85	19.05	19.11	19.02	19.92	19.77	19.97	20.11	20.07	18.238	19.014	19.968	1	1	1	0	0	0	0	0	0
	03:50:00	18.21	18	18.27	18.38	18.3	19.04	18.85	19.04	19.11	19.02	19.82	19.67	19.87	20.01	19.98	18.232	19.012	19.87	1	1	1	0	0	0	0	0	0
	03:51:00	18.2	18	18.27	18.39	18.29	19.04	18.85	19.05	19.11	19.02	19.82	19.66	19.86	20	19.97	18.23	19.014	19.862	1	1	1	0	0	0	0	0	0
	03:52:00	18.2	18.01	18.27	18.38	18.3	19.04	18.85	19.05	19.11	19.01	19.82	19.66	19.86	20.01	19.97	18.232	19.012	19.864	1	1	1	0	0	0	0	0	0
	03:53:00	18.21	18.01	18.26	18.38	18.3	19.04	18.85	19.06	19.12	19.03	19.82	19.67	19.86	20.01	19.97	18.232	19.02	19.866	1	1	1	0	0	0	0	0	0
	03:54:00	18.21	18.02	18.27	18.39	18.3	19.04	18.85	19.05	19.12	19.02	19.82	19.67	19.87	20	19.98	18.238	19.016	19.868	1	1	1	0	0	0	0	0	0
	03:55:00	18.21	18.01	18.26	18.37	18.3	19.04	18.85	19.05	19.11	19.02	19.81	19.66	19.87	20	19.97	18.23	19.014	19.862	1	1	1	0	0	0	0	0	0
	03:56:00	18.1	17.91	18.16	18.27	18.19	18.94	18.75	18.95	19.02	18.92	19.82	19.67	19.86	20	19.96	18.126	18.916	19.862	1	1	1	0	0	0	0	0	0
	03:57:00	18.1	17.91	18.16	18.27	18.2	18.94	18.76	18.95	19.02	18.93	19.82	19.67	19.87	20	19.97	18.128	18.92	19.866	1	1	1	0	0	0	0	0	0
	03:58:00	18.11	17.91	18.16	18.27	18.18	18.95	18.75	18.96	19.02	18.91	19.82	19.67	19.87	20	19.97	18.126	18.918	19.866	1	1	1	0	0	0	0	0	0
	03:59:00	18.11	17.91	18.16	18.28	18.2	18.95	18.76	18.96	19.02	18.92	19.82	19.66	19.86	20	19.96	18.132	18.922	19.86	1	1	1	0	0	0	0	0	0
	04:00:00	18.11	17.91	18.16	18.26	18.19	18.95	18.75	18.96	19.02	18.92	19.81	19.66	19.85	20	19.96	18.126	18.92	19.856	1	1	1	0	0	0	0	0	0
	04:01:00	18.11	17.91	18.16	18.27	18.2	18.94	18.75	18.96	19.02	18.92	19.81	19.66	19.86	20	19.96	18.13	18.918	19.858	1	1	1	0	0	0	0	0	0
	04:02:00	18.12	17.92	18.17	18.28	18.2	18.94	18.75	18.96	19.02	18.92	19.81	19.67	19.85	20	19.96	18.138	18.918	19.858	1	1	1	0	0	0	0	0	0
	04:03:00	18.12	17.91	18.17	18.28	18.2	18.94	18.75	18.95	19.01	18.91	19.71	19.56	19.75	19.89	19.86	18.136	18.912	19.754	1	1	1	0	0	0	0	0	0
	04:04:00	18.12	17.92	18.17	18.27	18.2	18.94	18.76	18.96	19.02	18.92	19.71	19.55	19.75	19.89	19.85	18.136	18.92	19.75	1	1	1	0	0	0	0	0	0
	04:05:00	18.12	17.93	18.17	18.27	18.21	18.94	18.75	18.95	19.01	18.92	19.71	19.55	19.75	19.89	19.85	18.14	18.914	19.75	1	1	1	0	0	0	0	0	0
	04:06:00	18.02	17.83	18.07	18.18	18.11	18.94	18.75	18.96	19.02	18.92	19.71	19.56	19.76	19.89	19.86	18.042	18.918	19.756	1	1	1	0	0	0	0	0	0
	04:07:00	18.02	17.83	18.07	18.17	18.11	18.94	18.75	18.95	19.01	18.91	19.71	19.55	19.75	19.89	19.86	18.04	18.912	19.752	1	1	1	0	0	0	0	0	0
	04:08:00	18.02	17.82	18.08	18.19	18.11	18.94	18.75	18.96	19.02	18.92	19.7	19.56	19.76	19.89	19.86	18.044	18.918	19.754	1	1	1	0	0	0	0	0	0
	04:09:00	18.03	17.83	18.06	18.18	18.11	18.94	18.76	18.96	19.02	18.92	19.71	19.56	19.75	19.9	19.86	18.042	18.92	19.756	1	1	1	0	0	0	0	0	0
	04:10:00	18.02	17.83	18.07	18.18	18.11	18.94	18.75	18.95	19.01	18.91	19.71	19.56	19.75	19.89	19.86	18.042	18.912	19.754	1	1	1	0	0	0	0	0	0
	04:11:00	18.02	17.82	18.07	18.19	18.1	18.94	18.76	18.96	19.02	18.92	19.71	19.56	19.75	19.89	19.85	18.04	18.92	19.752	1	1	1	0	0	0	0	0	0
	04:12:00	18.02	17.82	18.07	18.19	18.1	18.84	18.66	18.86	18.92	18.82	19.71	19.56	19.75	19.89	19.85	18.04	18.82	19.752	1	1	1	0	0	0	0	0	0
	04:13:00	18.03	17.83	18.07	18.18	18.11	18.84	18.65	18.85	18.91	18.82	19.72	19.56	19.75	19.89	19.86	18.044	18.814	19.756	1	1	1	0	0	0	0	0	0
	04:14:00	18.02	17.83	18.07	18.19	18.11	18.84	18.66	18.86	18.92	18.82	19.72	19.57	19.76	19.89	19.86	18.044	18.82	19.76	1	1	1	0	0	0	0	0	0
	04:15:00	17.92	17.72	17.98	18.09	18	18.84	18.66	18.85	18.91	18.82	19.72	19.57	19.75	19.89	19.86	17.942	18.816	19.758	0	1	1	1	0	0	0	0	0
	04:16:00	17.9	17.72	17.97	18.08	18	18.84	18.65	18.86	18.92	18.82	19.71	19.56	19.76	19.88	19.85	17.934	18.818	19.752	0	1	1	1	0	0	0	0	0
	04:17:00	17.91	17.72	17.97	18.08	18	18.84	18.66	18.86	18.91	18.82	19.71	19.56	19.75	19.89	19.85	17.936	18.818	19.752	0	1	1	1	0	0	0	0	0
	04:18:00	17.91	17.72	17.97	18.08	18	18.85	18.66	18.86	18.92	18.82	19.62	19.47	19.66	19.8	19.76	17.936	18.822	19.662	0	1	1	1	0	0	0	0	0
	04:19:00	17.9	17.72	17.97	18.08	18	18.84	18.66	18.86	18.93	18.82	19.61	19.46	19.66	19.79	19.76	17.934	18.822	19.656	0	1	1	1	0	0	0	0	0
	04:20:00	17.91	17.73	17.97	18.09	18	18.84	18.66	18.86	18.93	18.83	19.62	19.47	19.66	19.8	19.76	17.94	18.824	19.662	0	1	1	1	0	0	0	0	0
	04:21:00	17.9	17.72	17.97	18.09	18	18.84	18.66	18.86	18.92	18.82	19.62	19.46	19.66	19.79	19.76	17.936	18.82	19.658	0	1	1	1	0	0	0	0	0
	04:22:00	17.9	17.72	17.97	18.08	18.01	18.84	18.66	18.87	18.93	18.82	19.62	19.47	19.66	19.8	19.75	17.936	18.824	19.66	0	1	1	1	0	0	0	0	0
	04:23:00	17.9	17.72	17.98	18.09	18	18.84	18.66	18.86	18.92	18.81	19.61	19.47	19.65	19.79	19.76	17.938	18.818	19.656	0	1	1	1	0	0	0	0	0
	04:24:00	17.91	17.72	17.97	18.08	18	18.84	18.66	18.86	18.92	18.82	19.61	19.47	19.65	19.79	19.75	17.936	18.82	19.654	0	1	1	1	0	0	0	0	0
	04:25:00	17.8	17.62	17.87	17.98	17.9	18.83	18.66	18.85	18.92	18.82	19.61	19.46	19.66	19.79	19.76	17.834	18.816	19.656	0	1	1	1	0	0	0	0	0
	04:26:00	17.8	17.61	17.86	17.97	17.89	18.84	18.66	18.86	18.92	18.81	19.61	19.46	19.65	19.79	19.75	17.826	18.818	19.652	0	1	1	1	0	0	0	0	0
	04:27:00	17.8	17.61	17.87	17.98	17.9	18.74	18.56	18.76	18.82	18.72	19.61	19.47	19.65	19.79	19.76	17.832	18.72	19.656	0	1	1	1	0	0	0	0	0
	04:28:00	17.8	17.61	17.87	17.98	17.9	18.74	18.56	18.75	18.82	18.72	19.61	19.47	19.65	19.79	19.76	17.832	18.718	19.656	0	1	1	1	0	0	0	0	0
	04:29:00	17.81	17.62	17.87	17.98	17.9	18.74	18.56	18.76	18.82	18.72	19.61	19.47	19.65	19.78	19.76	17.836	18.72	19.654	0	1	1	1	0	0	0	0	0
	04:30:00	17.81	17.62	17.86	17.98	17.91	18.74	18.56	18.76	18.82	18.72	19.6	19.46	19.65	19.79	19.75	17.836	18.72	19.65	0	1	1	1	0	0	0	0	0
	04:31:00	17.81	17.62	17.88	17.98	17.91	18.74	18.56	18.76	18.82	18.72	19.51	19.36	19.55	19.68	19.66	17.84	18.72	19.552	0	1	1	1	0	0	0	0	0
	04:32:00	17.81	17.62	17.87	17.98	17.9	18.74	18.55	18.74	18.82	18.72	19.51	19.36	19.55	19.69	19.66	17.836	18.714	19.554	0	1	1	1	0	0	0	0	0
	04:33:00	17.81	17.62	17.88	17.99	17.91	18.74	18.56	18.75	18.81	18.71	19.5	19.36	19.55	19.69	19.65	17.842	18.714	19.55	0	1	1	1	0	0	0	0	0
	04:34:00	17.82	17.63	17.87	17.98	17.91	18.73	18.55	18.75	18.81	18.72	19.51	19.36	19.55	19.69	19.66	17.842	18.712	19.554	0	1	1	1	0	0	0	0	0
	04:35:00	17.82	17.62	17.87	17.99	17.9	18.73	18.55	18.75	18.81	18.71	19.51	19.36	19.55	19.69	19.66	17.84	18.71	19.554	0	1	1	1	0	0	0	0	0
	04:36:00	17.71	17.52	17.77	17.88	17.81	18.74	18.56	18.75	18.82	18.72	19.51	19.36	19.55	19.68	19.66	17.738	18.718	19.552	0	1	1	1	0	0	0	0	0
	04:37:00	17.71	17.51	17.76	17.88	17.8	18.73	18.56	18.75	18.82	18.72	19.52	19.36	19.55	19.69	19.66	17.732	18.716	19.556	0	1	1	1	0	0	0	0	0
	04:38:00	17.71	17.52	17.76	17.88	17.8	18.74	18.56	18.76	18.81	18.72	19.51	19.36	19.55	19.69	19.66	17.734	18.718	19.554	0	1	1	1	0	0	0	0	0
	04:39:00	17.71	17.52	17.76	17.88	17.8	18.74	18.56	18.75	18.81	18.72	19.51	19.36	19.55	19.69	19.66	17.734	18.716	19.554	0	1	1	1	0	0	0	0	0
	04:40:00	17.71	17.52	17.76	17.88	17.8	18.74	18.56	18.75	18.82	18.72	19.51	19.36	19.55	19.68	19.66	17.734	18.718	19.552	0	1	1	1	0	0	0	0	0
	04:41:00	17.71	17.53	17.77	17.88	17.8	18.74	18.56	18.75	18.83	18.72	19.51	19.36	19.55	19.68	19.66	17.738	18.72	19.552	0	1	1	1	0	0	0	0	0
	04:42:00	17.71	17.53	17.77	17.88	17.8	18.74	18.56	18.75	18.82	18.72	19.5	19.36	19.55	19.68	19.66	17.738	18.718	19.55	0	1	1	1	0	0	0	0	0
	04:43:00	17.71	17.52	17.76	17.87	17.8	18.74	18.56	18.76	18.82	18.72	19.41	19.26	19.45	19.59	19.56	17.732	18.72	19.454	0	1	1	1	0	0	0	0	0
	04:44:00	17.71	17.52	17.76	17.87	17.79	18.74	18.56	18.75	18.81	18.72	19.41	19.26	19.45	19.59	19.56	17.73	18.716	19.454	0	1	1	1	0	0	0	0	0
	04:45:00	17.7	17.52	17.77	17.87	17.79	18.63	18.46	18.66	18.72	18.62	19.41	19.26	19.46	19.59	19.55	17.73	18.618	19.454	0	1	1	1	0	0	0	0	0
	04:46:00	17.6	17.41	17.67	17.77	17.7	18.64	18.46	18.65	18.72	18.63	19.41	19.26	19.45	19.58	19.55	17.63	18.62	19.45	0	1	1	1	0	0	0	0	0
	04:47:00	17.6	17.42	17.67	17.78	17.7	18.63	18.46	18.66	18.72	18.63	19.41	19.26	19.45	19.58	19.56	17.634	18.62	19.452	0	1	1	1	0	0	0	0	0
	04:48:00	17.6	17.42	17.66	17.77	17.7	18.63	18.46	18.66	18.71	18.62	19.41	19.26	19.46	19.58	19.56	17.63	18.616	19.454	0	1	1	1	0	0	0	0	0
	04:49:00	17.61	17.42	17.67	17.78	17.7	18.64	18.46	18.66	18.71	18.63	19.41	19.26	19.45	19.59	19.56	17.636	18.62	19.454	0	1	1	1	0	0	0	0	0
	04:50:00	17.6	17.43	17.68	17.78	17.71	18.63	18.46	18.66	18.72	18.63	19.42	19.26	19.46	19.59	19.56	17.64	18.62	19.458	0	1	1	1	0	0	0	0	0
	04:51:00	17.61	17.42	17.67	17.77	17.7	18.64	18.46	18.66	18.72	18.63	19.41	19.26	19.46	19.59	19.56	17.634	18.622	19.456	0	1	1	1	0	0	0	0	0
	04:52:00	17.6	17.42	17.66	17.78	17.7	18.64	18.46	18.65	18.72	18.62	19.41	19.26	19.46	19.59	19.56	17.632	18.618	19.456	0	1	1	1	0	0	0	0	0
	04:53:00	17.61	17.43	17.67	17.78	17.7	18.63	18.46	18.65	18.72	18.62	19.42	19.27	19.46	19.6	19.56	17.638	18.616	19.462	0	1	1	1	0	0	0	0	0
	04:54:00	17.6	17.42	17.67	17.78	17.7	18.64	18.46	18.65	18.71	18.62	19.31	19.16	19.35	19.49	19.46	17.634	18.616	19.354	0	1	1	1	0	0	0	0	0
	04:55:00	17.61	17.42	17.67	17.79	17.7	18.63	18.46	18.65	18.71	18.62	19.32	19.17	19.36	19.5	19.47	17.638	18.614	19.364	0	1	1	1	0	0	0	0	0
	04:56:00	17.6	17.42	17.66	17.77	17.7	18.64	18.46	18.65	18.71	18.63	19.31	19.16	19.35	19.49	19.46	17.63	18.618	19.354	0	1	1	1	0	0	0	0	0
	04:57:00	17.51	17.33	17.57	17.68	17.6	18.64	18.45	18.65	18.71	18.62	19.3	19.17	19.35	19.49	19.46	17.538	18.614	19.354	0	1	1	1	0	0	0	0	0
	04:58:00	17.51	17.33	17.57	17.69	17.61	18.63	18.46	18.65	18.72	18.62	19.31	19.17	19.35	19.49	19.46	17.542	18.616	19.356	0	1	1	1	0	0	0	0	0
	04:59:00	17.5	17.33	17.57	17.68	17.6	18.63	18.46	18.64	18.72	18.62	19.31	19.17	19.35	19.49	19.46	17.536	18.614	19.356	0	1	1	1	0	0	0	0	0
	05:00:00	17.51	17.33	17.57	17.68	17.61	18.64	18.45	18.65	18.71	18.62	19.31	19.17	19.35	19.49	19.46	17.54	18.614	19.356	0	1	1	1	0	0	0	0	0
	05:01:00	17.51	17.32	17.57	17.68	17.6	18.53	18.35	18.55	18.61	18.52	19.3	19.16	19.35	19.49	19.47	17.536	18.512	19.354	0	1	1	1	0	0	0	0	0
	05:02:00	17.51	17.33	17.56	17.68	17.6	18.53	18.36	18.55	18.61	18.51	19.31	19.17	19.35	19.49	19.47	17.536	18.512	19.358	0	1	1	1	0	0	0	0	0
	05:03:00	17.52	17.33	17.57	17.68	17.6	18.53	18.36	18.55	18.62	18.52	19.31	19.17	19.36	19.49	19.46	17.54	18.516	19.358	0	1	1	1	0	0	0	0	0
	05:04:00	17.52	17.33	17.56	17.67	17.6	18.53	18.36	18.55	18.61	18.51	19.31	19.18	19.36	19.49	19.47	17.536	18.512	19.362	0	1	1	1	0	0	0	0	0
	05:05:00	17.52	17.34	17.56	17.68	17.6	18.53	18.36	18.55	18.61	18.52	19.31	19.17	19.36	19.5	19.46	17.54	18.514	19.36	0	1	1	1	0	0	0	0	0
	05:06:00	17.51	17.33	17.56	17.67	17.6	18.54	18.35	18.55	18.61	18.52	19.3	19.17	19.36	19.49	19.46	17.534	18.514	19.356	0	1	1	1	0	0	0	0	0
	05:07:00	17.51	17.33	17.57	17.67	17.61	18.53	18.36	18.55	18.61	18.52	19.21	19.07	19.26	19.4	19.36	17.538	18.514	19.26	0	1	1	1	0	0	0	0	0
	05:08:00	17.42	17.23	17.47	17.58	17.5	18.54	18.36	18.55	18.61	18.52	19.21	19.08	19.26	19.4	19.37	17.44	18.516	19.264	0	1	1	1	0	0	0	0	0
	05:09:00	17.42	17.23	17.46	17.57	17.51	18.53	18.35	18.55	18.61	18.52	19.2	19.07	19.25	19.39	19.36	17.438	18.512	19.254	0	1	1	1	0	0	0	0	0
	05:10:00	17.41	17.23	17.47	17.57	17.5	18.53	18.36	18.55	18.61	18.52	19.2	19.07	19.26	19.39	19.36	17.436	18.514	19.256	0	1	1	1	0	0	0	0	0
	05:11:00	17.4	17.22	17.46	17.58	17.5	18.53	18.35	18.55	18.61	18.52	19.2	19.06	19.25	19.39	19.36	17.432	18.512	19.252	0	1	1	1	0	0	0	0	0
	05:12:00	17.41	17.23	17.48	17.58	17.51	18.53	18.36	18.55	18.61	18.51	19.2	19.06	19.26	19.39	19.36	17.442	18.512	19.254	0	1	1	1	0	0	0	0	0
	05:13:00	17.41	17.23	17.47	17.57	17.5	18.53	18.36	18.54	18.6	18.51	19.2	19.07	19.25	19.39	19.36	17.436	18.508	19.254	0	1	1	1	0	0	0	0	0
	05:14:00	17.41	17.23	17.47	17.58	17.5	18.53	18.36	18.54	18.61	18.51	19.2	19.07	19.25	19.39	19.36	17.438	18.51	19.254	0	1	1	1	0	0	0	0	0
	05:15:00	17.41	17.23	17.48	17.58	17.51	18.52	18.36	18.54	18.6	18.51	19.2	19.07	19.25	19.39	19.36	17.442	18.506	19.254	0	1	1	1	0	0	0	0	0
	05:16:00	17.41	17.22	17.47	17.58	17.51	18.53	18.36	18.55	18.6	18.51	19.2	19.06	19.25	19.39	19.36	17.438	18.51	19.252	0	1	1	1	0	0	0	0	0
	05:17:00	17.41	17.22	17.46	17.58	17.5	18.42	18.25	18.45	18.51	18.41	19.21	19.06	19.25	19.39	19.35	17.434	18.408	19.252	0	1	1	1	0	0	0	0	0
	05:18:00	17.32	17.14	17.37	17.47	17.41	18.43	18.26	18.44	18.5	18.4	19.2	19.06	19.25	19.39	19.36	17.342	18.406	19.252	0	1	1	1	0	0	0	0	0
	05:19:00	17.31	17.13	17.37	17.47	17.4	18.43	18.25	18.44	18.5	18.4	19.1	18.96	19.16	19.29	19.25	17.336	18.404	19.152	0	1	1	1	0	0	0	0	0
	05:20:00	17.31	17.13	17.36	17.47	17.4	18.43	18.26	18.44	18.51	18.41	19.1	18.96	19.16	19.29	19.26	17.334	18.41	19.154	0	1	1	1	0	0	0	0	0
	05:21:00	17.3	17.13	17.37	17.48	17.4	18.43	18.26	18.44	18.5	18.41	19.1	18.96	19.16	19.29	19.25	17.336	18.408	19.152	0	1	1	1	0	0	0	0	0
	05:22:00	17.3	17.13	17.37	17.48	17.41	18.43	18.26	18.44	18.5	18.41	19.1	18.96	19.15	19.29	19.25	17.338	18.408	19.15	0	1	1	1	0	0	0	0	0
	05:23:00	17.31	17.13	17.37	17.48	17.41	18.43	18.25	18.44	18.5	18.41	19.11	18.97	19.16	19.29	19.26	17.34	18.406	19.158	0	1	1	1	0	0	0	0	0
	05:24:00	17.31	17.13	17.37	17.47	17.41	18.42	18.26	18.44	18.5	18.4	19.1	18.96	19.15	19.29	19.25	17.338	18.404	19.15	0	1	1	1	0	0	0	0	0
	05:25:00	17.31	17.13	17.37	17.48	17.41	18.43	18.25	18.44	18.5	18.41	19.11	18.96	19.15	19.29	19.25	17.34	18.406	19.152	0	1	1	1	0	0	0	0	0
	05:26:00	17.31	17.13	17.37	17.47	17.4	18.42	18.25	18.44	18.5	18.41	19.1	18.97	19.16	19.29	19.25	17.336	18.404	19.154	0	1	1	1	0	0	0	0	0
	05:27:00	17.31	17.13	17.37	17.48	17.4	18.42	18.25	18.45	18.5	18.41	19.1	18.95	19.15	19.29	19.25	17.338	18.406	19.148	0	1	1	1	0	0	0	0	0
	05:28:00	17.22	17.03	17.27	17.38	17.31	18.42	18.25	18.45	18.5	18.42	19.11	18.96	19.15	19.29	19.25	17.242	18.408	19.152	0	1	1	1	0	0	0	0	0
	05:29:00	17.21	17.03	17.27	17.38	17.3	18.43	18.25	18.45	18.51	18.41	19.1	18.95	19.16	19.29	19.25	17.238	18.41	19.15	0	1	1	1	0	0	0	0	0
	05:30:00	17.21	17.03	17.27	17.37	17.31	18.43	18.25	18.44	18.5	18.41	19.1	18.97	19.16	19.29	19.26	17.238	18.406	19.156	0	1	1	1	0	0	0	0	0
	05:31:00	17.21	17.03	17.26	17.37	17.3	18.43	18.26	18.45	18.51	18.41	19.1	18.96	19.16	19.29	19.25	17.234	18.412	19.152	0	1	1	1	0	0	0	0	0
	05:32:00	17.21	17.03	17.27	17.38	17.31	18.32	18.16	18.35	18.4	18.31	18.99	18.86	19.05	19.19	19.16	17.24	18.308	19.05	0	1	1	1	0	0	0	0	0
	05:33:00	17.2	17.04	17.28	17.38	17.31	18.32	18.15	18.34	18.4	18.31	19	18.85	19.06	19.19	19.16	17.242	18.304	19.052	0	1	1	1	0	0	0	0	0
	05:34:00	17.2	17.03	17.27	17.38	17.31	18.32	18.15	18.34	18.4	18.31	19	18.86	19.06	19.19	19.15	17.238	18.304	19.052	0	1	1	1	0	0	0	0	0
	05:35:00	17.21	17.03	17.27	17.38	17.31	18.32	18.15	18.34	18.39	18.31	19	18.86	19.05	19.19	19.15	17.24	18.302	19.05	0	1	1	1	0	0	0	0	0
	05:36:00	17.2	17.03	17.27	17.38	17.31	18.32	18.16	18.35	18.4	18.31	19	18.86	19.06	19.19	19.16	17.238	18.308	19.054	0	1	1	1	0	0	0	0	0
	05:37:00	17.21	17.03	17.27	17.38	17.3	18.32	18.15	18.34	18.4	18.31	19	18.86	19.06	19.19	19.16	17.238	18.304	19.054	0	1	1	1	0	0	0	0	0
	05:38:00	17.21	17.03	17.27	17.38	17.3	18.32	18.15	18.34	18.4	18.31	19	18.86	19.06	19.19	19.16	17.238	18.304	19.054	0	1	1	1	0	0	0	0	0
	05:39:00	17.2	17.02	17.27	17.38	17.3	18.32	18.15	18.34	18.4	18.31	19	18.85	19.05	19.18	19.15	17.234	18.304	19.046	0	1	1	1	0	0	0	0	0
	05:40:00	17.11	16.93	17.17	17.28	17.21	18.32	18.14	18.34	18.4	18.31	19	18.85	19.06	19.19	19.15	17.14	18.302	19.05	0	1	1	1	0	0	0	0	0
	05:41:00	17.12	16.93	17.17	17.28	17.21	18.32	18.16	18.34	18.4	18.31	18.99	18.86	19.05	19.18	19.15	17.142	18.306	19.046	0	1	1	1	0	0	0	0	0
	05:42:00	17.12	16.93	17.17	17.28	17.21	18.32	18.15	18.34	18.4	18.31	18.99	18.85	19.05	19.19	19.15	17.142	18.304	19.046	0	1	1	1	0	0	0	0	0
	05:43:00	17.11	16.94	17.18	17.28	17.21	18.31	18.15	18.34	18.4	18.3	19.01	18.86	19.06	19.19	19.16	17.144	18.3	19.056	0	1	1	1	0	0	0	0	0
	05:44:00	17.12	16.93	17.18	17.28	17.21	18.32	18.15	18.35	18.4	18.3	18.9	18.76	18.95	19.09	19.06	17.144	18.304	18.952	0	1	1	1	0	0	0	0	0
	05:45:00	17.12	16.93	17.17	17.28	17.21	18.32	18.15	18.34	18.4	18.29	18.91	18.76	18.96	19.09	19.06	17.142	18.3	18.956	0	1	1	1	0	0	0	0	0
	05:46:00	17.12	16.94	17.17	17.28	17.21	18.22	18.05	18.24	18.3	18.21	18.9	18.76	18.96	19.09	19.05	17.144	18.204	18.952	0	1	1	1	0	0	0	0	0
	05:47:00	17.13	16.95	17.18	17.29	17.21	18.22	18.05	18.24	18.3	18.21	18.9	18.77	18.96	19.09	19.05	17.152	18.204	18.954	0	1	1	1	0	0	0	0	0
	05:48:00	17.13	16.95	17.18	17.29	17.22	18.23	18.05	18.24	18.31	18.2	18.9	18.75	18.95	19.09	19.05	17.154	18.206	18.948	0	1	1	1	0	0	0	0	0
	05:49:00	17.02	16.84	17.08	17.18	17.12	18.22	18.05	18.24	18.3	18.2	18.89	18.75	18.95	19.09	19.05	17.048	18.202	18.946	0	1	1	1	0	0	0	0	0
	05:50:00	17.03	16.84	17.08	17.19	17.12	18.22	18.04	18.24	18.3	18.21	18.9	18.76	18.96	19.09	19.06	17.052	18.202	18.954	0	1	1	1	0	0	0	0	0
	05:51:00	17.03	16.84	17.08	17.19	17.12	18.21	18.05	18.24	18.3	18.21	18.9	18.76	18.96	19.09	19.06	17.052	18.202	18.954	0	1	1	1	0	0	0	0	0
	05:52:00	17.03	16.84	17.07	17.19	17.12	18.22	18.06	18.25	18.31	18.21	18.91	18.76	18.96	19.09	19.06	17.05	18.21	18.956	0	1	1	1	0	0	0	0	0
	05:53:00	17.03	16.84	17.08	17.19	17.11	18.22	18.05	18.25	18.31	18.21	18.91	18.77	18.97	19.09	19.06	17.05	18.208	18.96	0	1	1	1	0	0	0	0	0
	05:54:00	17.02	16.85	17.08	17.19	17.12	18.22	18.05	18.24	18.3	18.21	18.9	18.76	18.96	19.1	19.07	17.052	18.204	18.958	0	1	1	1	0	0	0	0	0
	05:55:00	17.03	16.85	17.07	17.19	17.12	18.22	18.04	18.24	18.3	18.21	18.91	18.77	18.96	19.09	19.06	17.052	18.202	18.958	0	1	1	1	0	0	0	0	0
	05:56:00	17.03	16.85	17.08	17.19	17.13	18.22	18.05	18.25	18.3	18.21	18.8	18.66	18.86	18.99	18.96	17.056	18.206	18.854	0	1	1	1	0	0	0	0	0
	05:57:00	17.03	16.84	17.08	17.19	17.11	18.22	18.05	18.25	18.3	18.21	18.8	18.67	18.86	18.99	18.96	17.05	18.206	18.856	0	1	1	1	0	0	0	0	0
	05:58:00	17.02	16.84	17.08	17.19	17.11	18.21	18.05	18.24	18.3	18.2	18.81	18.67	18.86	18.99	18.96	17.048	18.2	18.858	0	1	1	1	0	0	0	0	0
	05:59:00	16.91	16.75	16.99	17.09	17.02	18.21	18.05	18.24	18.3	18.21	18.8	18.67	18.86	18.99	18.96	16.952	18.202	18.856	0	1	1	1	0	0	0	0	0
	06:00:00	16.91	16.73	16.97	17.08	17.01	18.12	17.95	18.14	18.2	18.11	18.8	18.66	18.86	18.99	18.96	16.94	18.104	18.854	0	1	1	1	0	0	0	0	0
	06:01:00	16.91	16.74	16.99	17.09	17.01	18.11	17.95	18.13	18.2	18.11	18.8	18.66	18.86	18.99	18.96	16.948	18.1	18.854	0	1	1	1	0	0	0	0	0
	06:02:00	16.91	16.74	16.98	17.09	17	18.12	17.95	18.14	18.2	18.11	18.8	18.66	18.86	18.99	18.95	16.944	18.104	18.852	0	1	1	1	0	0	0	0	0
	06:03:00	16.91	16.74	16.98	17.08	17.01	18.12	17.95	18.14	18.21	18.12	18.81	18.66	18.86	18.99	18.96	16.944	18.108	18.856	0	1	1	1	0	0	0	0	0
	06:04:00	16.91	16.73	16.98	17.08	17	18.12	17.95	18.14	18.2	18.12	18.8	18.66	18.85	18.99	18.96	16.94	18.106	18.852	0	1	1	1	0	0	0	0	0
	06:05:00	16.91	16.74	16.98	17.09	17	18.11	17.94	18.14	18.2	18.11	18.81	18.67	18.86	18.99	18.96	16.944	18.1	18.858	0	1	1	1	0	0	0	0	0
	06:06:00	16.92	16.74	16.98	17.08	17.01	18.12	17.94	18.14	18.2	18.11	18.8	18.67	18.86	19	18.96	16.946	18.102	18.858	0	1	1	1	0	0	0	0	0
	06:07:00	16.92	16.74	16.99	17.09	17.01	18.12	17.94	18.14	18.2	18.11	18.81	18.67	18.86	18.99	18.96	16.95	18.102	18.858	0	1	1	1	0	0	0	0	0
	06:08:00	16.91	16.75	16.99	17.1	17.02	18.11	17.94	18.14	18.19	18.11	18.71	18.57	18.76	18.89	18.86	16.954	18.098	18.758	0	1	1	1	0	0	0	0	0
	06:09:00	16.92	16.75	16.99	17.1	17.02	18.12	17.95	18.15	18.2	18.11	18.71	18.57	18.76	18.89	18.86	16.956	18.106	18.758	0	1	1	1	0	0	0	0	0
	06:10:00	16.81	16.63	16.88	16.98	16.91	18.12	17.94	18.14	18.2	18.11	18.7	18.56	18.76	18.89	18.86	16.842	18.102	18.754	0	1	1	1	0	0	0	0	0
	06:11:00	16.81	16.64	16.88	16.98	16.9	18.12	17.94	18.14	18.2	18.11	18.71	18.56	18.76	18.89	18.86	16.842	18.102	18.756	0	1	1	1	0	0	0	0	0
	06:12:00	16.81	16.63	16.87	16.98	16.9	18.12	17.95	18.14	18.2	18.11	18.71	18.56	18.75	18.89	18.86	16.838	18.104	18.754	0	1	1	1	0	0	0	0	0
	06:13:00	16.81	16.64	16.88	16.99	16.91	18.12	17.95	18.14	18.2	18.1	18.7	18.57	18.77	18.89	18.86	16.846	18.102	18.758	0	1	1	1	0	0	0	0	0
	06:14:00	16.82	16.64	16.88	16.99	16.91	18.11	17.94	18.14	18.2	18.1	18.7	18.56	18.76	18.89	18.86	16.848	18.098	18.754	0	1	1	1	0	0	0	0	0
	06:15:00	16.83	16.64	16.88	16.99	16.91	18.02	17.84	18.04	18.1	18	18.71	18.57	18.76	18.89	18.86	16.85	18	18.758	0	0	1	1	1	0	0	0	0
	06:16:00	16.83	16.65	16.88	16.99	16.92	18.02	17.84	18.04	18.09	18	18.71	18.57	18.76	18.89	18.86	16.854	17.998	18.758	0	0	1	1	1	0	0	0	0
	06:17:00	16.83	16.64	16.88	16.99	16.91	18.01	17.84	18.03	18.09	18	18.71	18.57	18.76	18.89	18.86	16.85	17.994	18.758	0	0	1	1	1	0	0	0	0
	06:18:00	16.83	16.64	16.87	16.98	16.9	18.01	17.84	18.04	18.09	18.01	18.71	18.57	18.76	18.89	18.86	16.844	17.998	18.758	0	0	1	1	1	0	0	0	0
	06:19:00	16.73	16.55	16.79	16.89	16.81	18.01	17.84	18.03	18.1	18	18.61	18.47	18.66	18.79	18.76	16.754	17.996	18.658	0	0	1	1	1	0	0	0	0
	06:20:00	16.74	16.55	16.79	16.9	16.82	18.01	17.84	18.04	18.1	18.01	18.6	18.47	18.67	18.79	18.77	16.76	18	18.66	0	0	1	1	1	0	0	0	0
	06:21:00	16.73	16.54	16.79	16.89	16.81	18.01	17.84	18.04	18.1	18.01	18.6	18.47	18.66	18.79	18.76	16.752	18	18.656	0	0	1	1	1	0	0	0	0
	06:22:00	16.73	16.55	16.79	16.9	16.83	18.02	17.84	18.04	18.09	18.01	18.61	18.46	18.66	18.79	18.76	16.76	18	18.656	0	0	1	1	1	0	0	0	0
	06:23:00	16.73	16.54	16.79	16.89	16.81	18.01	17.85	18.04	18.1	18.01	18.61	18.47	18.66	18.79	18.76	16.752	18.002	18.658	0	1	1	1	0	0	0	0	0
	06:24:00	16.73	16.54	16.79	16.89	16.82	18.02	17.85	18.04	18.1	18.01	18.61	18.47	18.67	18.79	18.76	16.754	18.004	18.66	0	1	1	1	0	0	0	0	0
	06:25:00	16.73	16.54	16.79	16.89	16.82	18.02	17.85	18.04	18.1	18.01	18.62	18.48	18.67	18.79	18.76	16.754	18.004	18.664	0	1	1	1	0	0	0	0	0
	06:26:00	16.72	16.54	16.78	16.89	16.81	18.02	17.84	18.05	18.1	18.01	18.61	18.48	18.67	18.8	18.76	16.748	18.004	18.664	0	1	1	1	0	0	0	0	0
	06:27:00	16.72	16.54	16.78	16.9	16.82	18.01	17.85	18.04	18.1	18	18.61	18.47	18.67	18.8	18.76	16.752	18	18.662	0	0	1	1	1	0	0	0	0
	06:28:00	16.72	16.54	16.78	16.88	16.82	18.02	17.84	18.04	18.1	18.01	18.61	18.47	18.67	18.79	18.76	16.748	18.002	18.66	0	1	1	1	0	0	0	0	0
	06:29:00	16.71	16.55	16.79	16.9	16.82	17.91	17.74	17.94	18	17.91	18.61	18.47	18.67	18.79	18.76	16.754	17.9	18.66	0	0	1	1	1	0	0	0	0
	06:30:00	16.62	16.45	16.68	16.8	16.72	17.92	17.74	17.94	17.99	17.9	18.51	18.37	18.56	18.69	18.66	16.654	17.898	18.558	0	0	1	1	1	0	0	0	0
	06:31:00	16.63	16.44	16.68	16.79	16.72	17.92	17.74	17.94	18	17.9	18.51	18.37	18.56	18.69	18.66	16.652	17.9	18.558	0	0	1	1	1	0	0	0	0
	06:32:00	16.63	16.45	16.69	16.8	16.72	17.92	17.73	17.94	18	17.9	18.5	18.37	18.57	18.69	18.66	16.658	17.898	18.558	0	0	1	1	1	0	0	0	0
	06:33:00	16.63	16.45	16.69	16.79	16.72	17.92	17.74	17.94	18	17.91	18.51	18.37	18.56	18.69	18.66	16.656	17.902	18.558	0	0	1	1	1	0	0	0	0
	06:34:00	16.62	16.45	16.7	16.8	16.72	17.92	17.74	17.93	17.99	17.9	18.51	18.37	18.57	18.69	18.66	16.658	17.896	18.56	0	0	1	1	1	0	0	0	0
	06:35:00	16.62	16.44	16.69	16.8	16.73	17.91	17.73	17.94	17.99	17.9	18.51	18.37	18.56	18.7	18.67	16.656	17.894	18.562	0	0	1	1	1	0	0	0	0
	06:36:00	16.63	16.45	16.69	16.8	16.73	17.91	17.74	17.93	17.99	17.89	18.51	18.38	18.57	18.69	18.66	16.66	17.892	18.562	0	0	1	1	1	0	0	0	0
	06:37:00	16.63	16.46	16.69	16.8	16.73	17.91	17.73	17.93	17.99	17.9	18.51	18.37	18.57	18.69	18.66	16.662	17.892	18.56	0	0	1	1	1	0	0	0	0
	06:38:00	16.63	16.45	16.69	16.8	16.72	17.91	17.74	17.94	17.99	17.89	18.52	18.37	18.58	18.7	18.67	16.658	17.894	18.568	0	0	1	1	1	0	0	0	0
	06:39:00	16.62	16.45	16.69	16.8	16.72	17.91	17.74	17.94	17.99	17.9	18.51	18.38	18.57	18.7	18.66	16.656	17.896	18.564	0	0	1	1	1	0	0	0	0
	06:40:00	16.53	16.36	16.61	16.7	16.64	17.91	17.74	17.93	17.99	17.89	18.51	18.37	18.58	18.7	18.66	16.568	17.892	18.564	0	0	1	1	1	0	0	0	0
	06:41:00	16.53	16.36	16.59	16.7	16.63	17.91	17.74	17.94	18	17.89	18.41	18.28	18.47	18.6	18.57	16.562	17.896	18.466	0	0	1	1	1	0	0	0	0
	06:42:00	16.54	16.36	16.6	16.7	16.63	17.81	17.65	17.84	17.89	17.81	18.41	18.28	18.47	18.59	18.57	16.566	17.8	18.464	0	0	1	1	1	0	0	0	0
	06:43:00	16.53	16.36	16.59	16.7	16.63	17.82	17.64	17.84	17.89	17.81	18.41	18.28	18.47	18.6	18.57	16.562	17.8	18.466	0	0	1	1	1	0	0	0	0
	06:44:00	16.54	16.36	16.59	16.7	16.63	17.81	17.65	17.84	17.89	17.81	18.41	18.28	18.47	18.6	18.57	16.564	17.8	18.466	0	0	1	1	1	0	0	0	0
	06:45:00	16.55	16.37	16.6	16.7	16.63	17.81	17.64	17.84	17.89	17.81	18.41	18.28	18.48	18.6	18.57	16.57	17.798	18.468	0	0	1	1	1	0	0	0	0
	06:46:00	16.55	16.37	16.59	16.69	16.63	17.81	17.65	17.84	17.9	17.81	18.42	18.29	18.48	18.61	18.58	16.566	17.802	18.476	0	0	1	1	1	0	0	0	0
	06:47:00	16.55	16.37	16.6	16.7	16.64	17.82	17.65	17.84	17.9	17.81	18.42	18.28	18.48	18.61	18.57	16.572	17.804	18.472	0	0	1	1	1	0	0	0	0
	06:48:00	16.55	16.37	16.6	16.7	16.64	17.82	17.65	17.85	17.9	17.81	18.42	18.29	18.48	18.6	18.57	16.572	17.806	18.472	0	0	1	1	1	0	0	0	0
	06:49:00	16.55	16.37	16.6	16.7	16.63	17.82	17.65	17.85	17.9	17.81	18.42	18.29	18.48	18.61	18.58	16.57	17.806	18.476	0	0	1	1	1	0	0	0	0
	06:50:00	16.45	16.27	16.49	16.6	16.54	17.82	17.66	17.84	17.9	17.81	18.42	18.29	18.48	18.61	18.58	16.47	17.806	18.476	0	0	1	1	1	0	0	0	0
	06:51:00	16.46	16.29	16.5	16.6	16.55	17.82	17.65	17.84	17.9	17.81	18.42	18.29	18.47	18.61	18.58	16.48	17.804	18.474	0	0	1	1	1	0	0	0	0
	06:52:00	16.44	16.28	16.49	16.6	16.54	17.82	17.66	17.85	17.9	17.81	18.32	18.19	18.38	18.5	18.47	16.47	17.808	18.372	0	0	1	1	1	0	0	0	0
	06:53:00	16.45	16.28	16.5	16.61	16.54	17.83	17.67	17.85	17.91	17.82	18.32	18.2	18.38	18.5	18.48	16.476	17.816	18.376	0	0	1	1	1	0	0	0	0
	06:54:00	16.44	16.28	16.5	16.6	16.54	17.82	17.66	17.85	17.91	17.81	18.32	18.19	18.38	18.5	18.47	16.472	17.81	18.372	0	0	1	1	1	0	0	0	0
	06:55:00	16.46	16.29	16.5	16.61	16.55	17.83	17.66	17.85	17.91	17.82	18.33	18.2	18.38	18.51	18.48	16.482	17.814	18.38	0	0	1	1	1	0	0	0	0
	06:56:00	16.45	16.29	16.5	16.6	16.54	17.73	17.57	17.75	17.8	17.72	18.32	18.2	18.38	18.51	18.48	16.476	17.714	18.378	0	0	1	1	1	0	0	0	0
	06:57:00	16.45	16.3	16.5	16.6	16.55	17.73	17.57	17.75	17.81	17.72	18.33	18.21	18.38	18.51	18.48	16.48	17.716	18.382	0	0	1	1	1	0	0	0	0
	06:58:00	16.45	16.29	16.5	16.61	16.55	17.72	17.57	17.75	17.8	17.72	18.33	18.2	18.38	18.51	18.48	16.48	17.712	18.38	0	0	1	1	1	0	0	0	0
	06:59:00	16.47	16.31	16.51	16.61	16.55	17.73	17.58	17.75	17.81	17.73	18.33	18.2	18.38	18.51	18.48	16.49	17.72	18.38	0	0	1	1	1	0	0	0	0
	07:00:00	16.47	16.31	16.51	16.61	16.56	17.73	17.58	17.75	17.8	17.72	18.33	18.21	18.39	18.51	18.49	16.492	17.716	18.386	0	0	1	1	1	0	0	0	0
	07:01:00	16.37	16.22	16.41	16.52	16.46	17.74	17.59	17.76	17.81	17.72	18.33	18.21	18.38	18.51	18.49	16.396	17.724	18.384	0	0	1	1	1	0	0	0	0
	07:02:00	16.38	16.22	16.42	16.52	16.47	17.74	17.59	17.76	17.81	17.73	18.33	18.22	18.39	18.51	18.49	16.402	17.726	18.388	0	0	1	1	1	0	0	0	0
	07:03:00	16.37	16.22	16.42	16.52	16.46	17.74	17.6	17.76	17.82	17.74	18.33	18.22	18.39	18.52	18.49	16.398	17.732	18.39	0	0	1	1	1	0	0	0	0
	07:04:00	16.37	16.22	16.41	16.51	16.46	17.74	17.59	17.76	17.81	17.74	18.24	18.13	18.29	18.42	18.39	16.394	17.728	18.294	0	0	1	1	1	0	0	0	0
	07:05:00	16.36	16.23	16.42	16.52	16.47	17.74	17.6	17.76	17.81	17.74	18.24	18.13	18.29	18.41	18.39	16.4	17.73	18.292	0	0	1	1	1	0	0	0	0
	07:06:00	16.37	16.23	16.42	16.52	16.46	17.75	17.6	17.77	17.83	17.75	18.23	18.13	18.29	18.42	18.39	16.4	17.74	18.292	0	0	1	1	1	0	0	0	0
	07:07:00	16.38	16.24	16.42	16.52	16.47	17.75	17.61	17.77	17.83	17.75	18.24	18.13	18.29	18.42	18.4	16.406	17.742	18.296	0	0	1	1	1	0	0	0	0
	07:08:00	16.38	16.25	16.42	16.52	16.48	17.75	17.62	17.77	17.83	17.75	18.24	18.14	18.29	18.42	18.4	16.41	17.744	18.298	0	0	1	1	1	0	0	0	0
	07:09:00	16.38	16.25	16.42	16.52	16.48	17.76	17.62	17.77	17.83	17.75	18.23	18.13	18.29	18.42	18.4	16.41	17.746	18.294	0	0	1	1	1	0	0	0	0
	07:10:00	16.39	16.27	16.42	16.52	16.49	17.66	17.52	17.66	17.72	17.65	18.24	18.14	18.29	18.42	18.4	16.418	17.642	18.298	0	0	1	1	1	0	0	0	0
	07:11:00	16.39	16.27	16.42	16.52	16.48	17.65	17.53	17.67	17.73	17.66	18.24	18.16	18.29	18.42	18.4	16.416	17.648	18.302	0	0	1	1	1	0	0	0	0
	07:12:00	16.29	16.18	16.32	16.42	16.39	17.66	17.54	17.67	17.73	17.65	18.24	18.16	18.3	18.43	18.41	16.32	17.65	18.308	0	0	1	1	1	0	0	0	0
	07:13:00	16.29	16.18	16.33	16.42	16.39	17.66	17.55	17.67	17.73	17.66	18.24	18.16	18.3	18.43	18.41	16.322	17.654	18.308	0	0	1	1	1	0	0	0	0
	07:14:00	16.29	16.18	16.33	16.43	16.39	17.67	17.55	17.67	17.73	17.66	18.25	18.17	18.3	18.43	18.41	16.324	17.656	18.312	0	0	1	1	1	0	0	0	0
	07:15:00	16.29	16.19	16.33	16.43	16.39	17.67	17.57	17.68	17.73	17.66	18.25	18.18	18.31	18.44	18.42	16.326	17.662	18.32	0	0	1	1	1	0	0	0	0
	07:16:00	16.3	16.2	16.33	16.43	16.41	17.67	17.57	17.68	17.74	17.67	18.25	18.19	18.31	18.44	18.42	16.334	17.666	18.322	0	0	1	1	1	0	0	0	0
	07:17:00	16.31	16.22	16.34	16.44	16.42	17.68	17.6	17.68	17.74	17.68	18.16	18.1	18.21	18.34	18.34	16.346	17.676	18.23	0	0	1	1	1	0	0	0	0
	07:18:00	16.33	16.25	16.34	16.44	16.43	17.69	17.61	17.68	17.75	17.7	18.16	18.1	18.2	18.35	18.34	16.358	17.686	18.23	0	0	1	1	1	0	0	0	0
	07:19:00	16.32	16.25	16.35	16.44	16.45	17.7	17.63	17.69	17.74	17.71	18.16	18.12	18.22	18.36	18.36	16.362	17.694	18.244	0	0	1	1	1	0	0	0	0
	07:20:00	16.33	16.28	16.35	16.46	16.46	17.7	17.64	17.7	17.76	17.72	18.17	18.13	18.22	18.36	18.37	16.376	17.704	18.25	0	0	1	1	1	0	0	0	0
	07:21:00	16.34	16.3	16.35	16.45	16.47	17.71	17.66	17.7	17.75	17.73	18.18	18.14	18.23	18.36	18.38	16.382	17.71	18.258	0	0	1	1	1	0	0	0	0
	07:22:00	16.36	16.34	16.36	16.45	16.51	17.73	17.7	17.72	17.77	17.76	18.18	18.17	18.23	18.38	18.41	16.404	17.736	18.274	0	0	1	1	1	0	0	0	0
	07:23:00	16.38	16.4	16.37	16.46	16.57	17.76	17.77	17.74	17.79	17.82	18.2	18.2	18.25	18.4	18.45	16.436	17.776	18.3	0	0	1	1	1	0	0	0	0
	07:24:00	16.31	16.39	16.28	16.38	16.53	17.79	17.85	17.77	17.81	17.87	18.22	18.25	18.27	18.44	18.51	16.378	17.818	18.338	0	0	1	1	1	0	0	0	0
	07:25:00	16.33	16.45	16.3	16.39	16.58	17.82	17.89	17.78	17.82	17.92	18.24	18.29	18.28	18.45	18.56	16.41	17.846	18.364	0	0	1	1	1	0	0	0	0
	07:26:00	16.34	16.5	16.3	16.4	16.61	17.74	17.83	17.69	17.74	17.86	18.26	18.32	18.29	18.46	18.59	16.43	17.772	18.384	0	0	1	1	1	0	0	0	0
	07:27:00	16.36	16.55	16.32	16.42	16.66	17.76	17.88	17.7	17.75	17.91	18.28	18.36	18.3	18.48	18.63	16.462	17.8	18.41	0	0	1	1	1	0	0	0	0
	07:28:00	16.4	16.66	16.32	16.43	16.73	17.8	17.96	17.73	17.77	17.98	18.3	18.41	18.32	18.51	18.69	16.508	17.848	18.446	0	0	1	1	1	0	0	0	0
	07:29:00	16.43	16.76	16.34	16.44	16.81	17.83	18.05	17.75	17.8	18.06	18.32	18.46	18.34	18.53	18.76	16.556	17.898	18.482	0	0	1	1	1	0	0	0	0
	07:30:00	16.46	16.86	16.36	16.46	16.87	17.87	18.14	17.77	17.82	18.13	18.35	18.53	18.37	18.56	18.83	16.602	17.946	18.528	0	0	1	1	1	0	0	0	0
	07:31:00	16.47	16.94	16.37	16.47	16.94	17.9	18.23	17.79	17.84	18.2	18.38	18.58	18.38	18.59	18.89	16.638	17.992	18.564	0	0	1	1	1	0	0	0	0
	07:32:00	16.5	17.06	16.39	16.49	17.01	17.93	18.32	17.81	17.86	18.27	18.4	18.63	18.39	18.6	18.94	16.69	18.038	18.592	0	1	1	1	0	0	0	0	0
	07:33:00	16.52	17.13	16.4	16.5	17.06	17.96	18.38	17.83	17.89	18.32	18.42	18.68	18.41	18.61	18.97	16.722	18.076	18.618	0	1	1	1	0	0	0	0	0
	07:34:00	16.54	17.25	16.42	16.51	17.12	17.98	18.48	17.85	17.91	18.39	18.44	18.72	18.42	18.63	19.03	16.768	18.122	18.648	0	1	1	1	0	0	0	0	0
	07:35:00	16.57	17.38	16.43	16.54	17.21	18.01	18.59	17.87	17.92	18.46	18.37	18.67	18.35	18.56	19	16.826	18.17	18.59	0	1	1	1	0	0	0	0	0
	07:36:00	16.59	17.5	16.43	16.54	17.29	18.04	18.69	17.9	17.95	18.54	18.49	18.82	18.46	18.68	19.15	16.87	18.224	18.72	0	1	1	1	0	0	0	0	0
	07:37:00	16.63	17.66	16.46	16.56	17.37	18.08	18.8	17.92	17.97	18.62	18.51	18.88	18.49	18.7	19.21	16.936	18.278	18.758	0	1	1	1	0	0	0	0	0
	07:38:00	16.65	17.8	16.47	16.58	17.46	18.11	18.94	17.94	17.98	18.71	18.53	18.94	18.5	18.73	19.28	16.992	18.336	18.796	0	1	1	1	0	0	0	0	0
	07:39:00	16.69	17.96	16.49	16.59	17.53	18.15	19.06	17.97	18.01	18.8	18.56	19.01	18.52	18.75	19.35	17.052	18.398	18.838	0	1	1	1	0	0	0	0	0
	07:40:00	16.71	18.1	16.51	16.61	17.61	18.18	19.2	17.99	18.03	18.9	18.59	19.09	18.54	18.77	19.41	17.108	18.46	18.88	0	1	1	1	0	0	0	0	0
	07:41:00	16.83	18.3	16.62	16.72	17.78	18.21	19.3	18.01	18.06	18.99	18.61	19.17	18.55	18.79	19.45	17.25	18.514	18.914	0	1	1	1	0	0	0	0	0
	07:42:00	16.86	18.41	16.63	16.73	17.83	18.25	19.41	18.04	18.08	19.07	18.64	19.26	18.57	18.81	19.51	17.292	18.57	18.958	0	1	1	1	0	0	0	0	0
	07:43:00	16.88	18.53	16.65	16.75	17.91	18.27	19.51	18.05	18.1	19.15	18.66	19.35	18.59	18.82	19.55	17.344	18.616	18.994	0	1	1	1	0	0	0	0	0
	07:44:00	16.91	18.66	16.67	16.77	17.99	18.3	19.62	18.08	18.13	19.23	18.69	19.46	18.62	18.85	19.61	17.4	18.672	19.046	0	1	1	1	0	0	0	0	0
	07:45:00	16.93	18.77	16.68	16.79	18.07	18.43	19.83	18.2	18.26	19.42	18.71	19.57	18.63	18.86	19.67	17.448	18.828	19.088	0	1	1	1	0	0	0	0	0
	07:46:00	16.96	18.87	16.69	16.8	18.19	18.46	19.95	18.24	18.28	19.52	18.74	19.68	18.65	18.88	19.71	17.502	18.89	19.132	0	1	1	1	0	0	0	0	0
	07:47:00	16.97	18.97	16.71	16.81	18.33	18.49	20.07	18.25	18.31	19.65	18.76	19.79	18.67	18.9	19.77	17.558	18.954	19.178	0	1	1	1	0	0	0	0	0
	07:48:00	17	19.05	16.72	16.83	18.51	18.52	20.16	18.27	18.33	19.79	18.78	19.9	18.69	18.92	19.83	17.622	19.014	19.224	0	1	1	1	0	0	0	0	0
	07:49:00	17.03	19.17	16.74	16.85	18.77	18.55	20.28	18.3	18.35	19.99	18.8	20.01	18.7	18.94	19.88	17.712	19.094	19.266	0	1	1	1	0	0	0	0	0
	07:50:00	17.05	19.28	16.76	16.86	19.07	18.59	20.42	18.32	18.38	20.24	18.82	20.13	18.72	18.96	19.93	17.804	19.19	19.312	0	1	1	1	0	0	0	0	0
	07:51:00	17.17	19.47	16.87	16.98	19.52	18.62	20.55	18.34	18.4	20.54	18.86	20.28	18.74	18.98	20	18.002	19.29	19.372	1	1	1	0	0	0	0	0	0
	07:52:00	17.2	19.55	16.88	17	19.87	18.65	20.68	18.36	18.43	20.85	18.88	20.4	18.75	19	20.09	18.1	19.394	19.424	1	1	1	0	0	0	0	0	0
	07:53:00	17.22	19.65	16.9	17.02	20.18	18.68	20.8	18.38	18.45	21.16	18.9	20.53	18.77	19.02	20.25	18.194	19.494	19.494	1	1	1	0	0	0	0	0	0
	07:54:00	17.24	19.76	16.9	17.03	20.45	18.71	20.91	18.41	18.47	21.45	18.92	20.66	18.79	19.04	20.46	18.276	19.59	19.574	1	1	1	0	0	0	0	0	0
	07:55:00	17.26	19.85	16.92	17.05	20.68	18.74	21.01	18.43	18.49	21.72	18.95	20.78	18.81	19.06	20.73	18.352	19.678	19.666	1	1	1	0	0	0	0	0	0
	07:56:00	17.29	19.97	16.94	17.06	20.87	18.76	21.1	18.45	18.51	21.95	18.97	20.9	18.82	19.08	21.04	18.426	19.754	19.762	1	1	1	0	0	0	0	0	0
	07:57:00	17.31	20.05	16.95	17.08	21.03	18.79	21.2	18.48	18.54	22.17	18.99	21.04	18.84	19.1	21.37	18.484	19.836	19.868	1	1	1	0	0	0	0	0	0
	07:58:00	17.43	20.25	17.07	17.19	21.28	18.93	21.42	18.6	18.67	22.46	19.01	21.14	18.86	19.11	21.69	18.644	20.016	19.962	1	1	1	0	0	0	0	0	0
	07:59:00	17.46	20.36	17.08	17.2	21.39	18.95	21.52	18.62	18.68	22.64	19.13	21.37	18.97	19.22	22.07	18.698	20.082	20.152	1	1	1	0	0	0	0	0	0
	08:00:00	17.48	20.44	17.1	17.22	21.52	18.98	21.63	18.64	18.7	22.79	19.16	21.47	18.99	19.24	22.33	18.752	20.148	20.238	1	1	1	0	0	0	0	0	0
	08:01:00	17.51	20.51	17.12	17.24	21.63	19.01	21.74	18.66	18.73	22.94	19.17	21.59	19.01	19.26	22.56	18.802	20.216	20.318	1	1	1	0	0	0	0	0	0
	08:02:00	17.52	20.6	17.12	17.25	21.74	19.04	21.83	18.68	18.75	23.07	19.2	21.72	19.02	19.27	22.77	18.846	20.274	20.396	1	1	1	0	0	0	0	0	0
	08:03:00	17.66	20.79	17.25	17.36	21.96	19.06	21.93	18.71	18.78	23.22	19.21	21.82	19.04	19.28	22.94	19.004	20.34	20.458	1	1	1	0	0	0	0	0	0
	08:04:00	17.68	20.9	17.26	17.38	22.06	19.09	22.04	18.72	18.8	23.36	19.23	21.94	19.05	19.3	23.15	19.056	20.402	20.534	1	1	1	0	0	0	0	0	0
	08:05:00	17.7	20.99	17.27	17.38	22.08	19.12	22.14	18.75	18.82	23.46	19.25	22.05	19.07	19.32	23.32	19.084	20.458	20.602	1	1	1	0	0	0	0	0	0
	08:06:00	17.71	21.06	17.29	17.41	22.03	19.25	22.33	18.87	18.94	23.59	19.27	22.16	19.09	19.34	23.45	19.1	20.596	20.662	1	1	1	0	0	0	0	0	0
	08:07:00	17.74	21.12	17.3	17.42	21.89	19.28	22.41	18.9	18.96	23.55	19.39	22.35	19.2	19.46	23.66	19.094	20.62	20.812	1	1	1	0	0	0	0	0	0
	08:08:00	17.86	21.27	17.4	17.53	21.76	19.3	22.52	18.91	18.98	23.42	19.41	22.43	19.22	19.48	23.72	19.164	20.626	20.852	1	1	1	0	0	0	0	0	0
	08:09:00	17.87	21.34	17.43	17.54	21.5	19.33	22.59	18.94	19	23.24	19.43	22.52	19.24	19.49	23.73	19.136	20.62	20.882	1	1	1	0	0	0	0	0	0
	08:10:00	17.9	21.41	17.44	17.55	21.23	19.36	22.67	18.96	19.02	23.02	19.46	22.59	19.25	19.5	23.68	19.106	20.606	20.896	1	1	1	0	0	0	0	0	0
	08:11:00	17.92	21.47	17.45	17.58	20.96	19.39	22.75	18.98	19.05	22.81	19.47	22.68	19.27	19.52	23.58	19.076	20.596	20.904	1	1	1	0	0	0	0	0	0
	08:12:00	18.04	21.63	17.57	17.68	20.87	19.51	22.92	19.1	19.16	22.7	19.49	22.73	19.28	19.52	23.42	19.158	20.678	20.888	1	1	1	0	0	0	0	0	0
	08:13:00	18.06	21.69	17.58	17.7	20.71	19.53	22.99	19.12	19.19	22.55	19.51	22.8	19.29	19.53	23.23	19.148	20.676	20.872	1	1	1	0	0	0	0	0	0
	08:14:00	18.09	21.73	17.6	17.71	20.6	19.56	23.06	19.13	19.2	22.42	19.62	22.97	19.41	19.65	23.12	19.146	20.674	20.954	1	1	1	0	0	0	0	0	0
	08:15:00	18.1	21.81	17.61	17.72	20.52	19.59	23.16	19.16	19.21	22.34	19.64	23.04	19.42	19.67	22.92	19.152	20.692	20.938	1	1	1	0	0	0	0	0	0
	08:16:00	18.21	21.98	17.72	17.83	20.59	19.61	23.22	19.18	19.23	22.27	19.66	23.09	19.43	19.68	22.73	19.266	20.702	20.918	1	1	1	0	0	0	0	0	0
	08:17:00	18.23	22.04	17.73	17.83	20.6	19.74	23.42	19.29	19.36	22.36	19.68	23.15	19.45	19.7	22.56	19.286	20.834	20.908	1	1	1	0	0	0	0	0	0
	08:18:00	18.24	22.07	17.74	17.84	20.68	19.76	23.45	19.31	19.37	22.39	19.7	23.22	19.48	19.71	22.42	19.314	20.856	20.906	1	1	1	0	0	0	0	0	0
	08:19:00	18.27	22.18	17.75	17.84	20.82	19.78	23.52	19.32	19.4	22.51	19.72	23.25	19.48	19.73	22.32	19.372	20.906	20.9	1	1	1	0	0	0	0	0	0
	08:20:00	18.39	22.35	17.85	17.95	21.11	19.81	23.59	19.34	19.41	22.72	19.84	23.41	19.6	19.84	22.33	19.53	20.974	21.004	1	1	1	0	0	0	0	0	0
	08:21:00	18.41	22.4	17.87	17.96	21.37	19.83	23.65	19.36	19.42	22.97	19.85	23.45	19.61	19.86	22.26	19.602	21.046	21.006	1	1	1	0	0	0	0	0	0
	08:22:00	18.43	22.43	17.88	17.98	21.61	19.94	23.82	19.48	19.54	23.36	19.87	23.51	19.63	19.87	22.22	19.666	21.228	21.02	1	1	1	0	0	0	0	0	0
	08:23:00	18.54	22.58	17.99	18.08	21.91	19.97	23.9	19.5	19.55	23.67	19.89	23.57	19.64	19.88	22.19	19.82	21.318	21.034	1	1	1	0	0	0	0	0	0
	08:24:00	18.57	22.67	18	18.09	22.03	19.99	23.97	19.51	19.57	23.97	19.9	23.63	19.65	19.89	22.17	19.872	21.402	21.048	1	1	1	0	0	0	0	0	0
	08:25:00	18.59	22.73	18.01	18.11	22.08	20	24.05	19.53	19.58	24.19	19.92	23.71	19.67	19.9	22.17	19.904	21.47	21.074	1	1	1	0	0	0	0	0	0
	08:26:00	18.71	22.86	18.12	18.22	22.15	20.12	24.2	19.64	19.69	24.45	20.03	23.85	19.77	20	22.26	20.012	21.62	21.182	1	1	1	0	0	0	0	0	0
	08:27:00	18.72	22.9	18.13	18.23	22.07	20.15	24.26	19.66	19.71	24.56	20.05	23.9	19.79	20.03	22.26	20.01	21.668	21.206	1	1	1	0	0	0	0	0	0
	08:28:00	18.74	22.93	18.14	18.24	21.96	20.17	24.32	19.67	19.71	24.62	20.07	23.95	19.8	20.03	22.26	20.002	21.698	21.222	1	1	1	0	0	0	0	0	0
	08:29:00	18.87	23.06	18.26	18.34	21.94	20.18	24.34	19.68	19.73	24.65	20.08	23.99	19.81	20.05	22.26	20.094	21.716	21.238	1	1	1	0	0	0	0	0	0
	08:30:00	18.88	23.13	18.27	18.36	21.79	20.31	24.5	19.8	19.84	24.77	20.1	24.03	19.82	20.06	22.25	20.086	21.844	21.252	1	1	1	0	0	0	0	0	0
	08:31:00	18.9	23.16	18.27	18.36	21.63	20.34	24.52	19.81	19.86	24.74	20.2	24.16	19.92	20.16	22.33	20.064	21.854	21.354	1	1	1	0	0	0	0	0	0
	08:32:00	19.01	23.29	18.38	18.47	21.61	20.34	24.57	19.82	19.86	24.68	20.22	24.2	19.94	20.18	22.33	20.152	21.854	21.374	1	1	1	0	0	0	0	0	0
	08:33:00	19.02	23.36	18.4	18.48	21.5	20.37	24.67	19.84	19.88	24.61	20.24	24.25	19.95	20.19	22.33	20.152	21.874	21.392	1	1	1	0	0	0	0	0	0
	08:34:00	19.03	23.42	18.4	18.49	21.42	20.5	24.87	19.95	20	24.62	20.25	24.31	19.96	20.2	22.35	20.152	21.988	21.414	1	1	1	0	0	0	0	0	0
	08:35:00	19.15	23.59	18.51	18.59	21.43	20.52	24.97	19.96	20	24.52	20.27	24.35	19.97	20.21	22.34	20.254	21.994	21.428	1	1	1	0	0	0	0	0	0
	08:36:00	19.16	23.66	18.52	18.6	21.36	20.54	25.01	19.98	20.02	24.38	20.39	24.5	20.08	20.32	22.44	20.26	21.986	21.546	1	1	1	0	0	0	0	0	0
	08:37:00	19.18	23.71	18.54	18.61	21.32	20.56	25.1	19.99	20.02	24.26	20.4	24.55	20.1	20.33	22.45	20.272	21.986	21.566	1	1	1	0	0	0	0	0	0
	08:38:00	19.3	23.87	18.65	18.73	21.39	20.68	25.24	20.1	20.15	24.21	20.42	24.62	20.11	20.35	22.44	20.388	22.076	21.588	1	1	1	0	0	0	0	0	0
	08:39:00	19.3	23.92	18.65	18.74	21.38	20.71	25.29	20.11	20.16	24.04	20.43	24.67	20.12	20.36	22.45	20.398	22.062	21.606	1	1	1	0	0	0	0	0	0
	08:40:00	19.31	24	18.66	18.74	21.35	20.73	25.35	20.13	20.17	23.89	20.55	24.83	20.23	20.48	22.57	20.412	22.054	21.732	1	1	1	0	0	0	0	0	0
	08:41:00	19.43	24.17	18.78	18.86	21.45	20.85	25.52	20.25	20.28	23.84	20.57	24.88	20.24	20.48	22.57	20.538	22.148	21.748	1	1	1	0	0	0	0	0	0
	08:42:00	19.46	24.23	18.8	18.86	21.44	20.88	25.61	20.26	20.29	23.72	20.58	24.93	20.26	20.49	22.58	20.558	22.152	21.768	1	1	1	0	0	0	0	0	0
	08:43:00	19.47	24.32	18.8	18.87	21.44	20.9	25.67	20.27	20.31	23.61	20.6	24.99	20.27	20.5	22.6	20.58	22.152	21.792	1	1	1	0	0	0	0	0	0
	08:44:00	19.59	24.49	18.91	18.98	21.53	20.91	25.74	20.29	20.33	23.54	20.61	25.04	20.28	20.51	22.61	20.7	22.162	21.81	1	1	1	0	0	0	0	0	0
	08:45:00	19.62	24.54	18.93	19	21.55	21.04	25.94	20.41	20.44	23.56	20.73	25.2	20.39	20.63	22.73	20.728	22.278	21.936	1	1	1	0	0	0	0	0	0
	08:46:00	19.64	24.61	18.94	19.01	21.56	21.05	26.03	20.42	20.46	23.5	20.74	25.26	20.41	20.64	22.74	20.752	22.292	21.958	1	1	1	0	0	0	0	0	0
	08:47:00	19.77	24.8	19.05	19.11	21.67	21.07	26.08	20.43	20.48	23.44	20.76	25.31	20.42	20.65	22.75	20.88	22.3	21.978	1	1	1	0	0	0	0	0	0
	08:48:00	19.77	24.89	19.06	19.13	21.66	21.2	26.24	20.55	20.58	23.5	20.77	25.37	20.43	20.67	22.76	20.902	22.414	22	1	1	1	0	0	0	0	0	0
	08:49:00	19.89	25.05	19.17	19.23	21.77	21.22	26.28	20.56	20.6	23.47	20.89	25.51	20.54	20.78	22.88	21.022	22.426	22.12	1	1	1	0	0	0	0	0	0
	08:50:00	19.9	25.08	19.18	19.24	21.77	21.24	26.3	20.59	20.61	23.44	20.91	25.56	20.55	20.78	22.88	21.034	22.436	22.136	1	1	1	0	0	0	0	0	0
	08:51:00	19.92	25.12	19.19	19.25	21.76	21.35	26.43	20.7	20.73	23.5	20.92	25.61	20.56	20.8	22.88	21.048	22.542	22.154	1	1	1	0	0	0	0	0	0
	08:52:00	20.03	25.21	19.3	19.36	21.84	21.38	26.46	20.71	20.74	23.47	21.04	25.73	20.67	20.9	22.98	21.148	22.552	22.264	1	1	1	0	0	0	0	0	0
	08:53:00	20.04	25.26	19.31	19.37	21.85	21.39	26.55	20.72	20.75	23.44	21.05	25.77	20.69	20.92	22.99	21.166	22.57	22.284	1	1	1	0	0	0	0	0	0
	08:54:00	20.15	25.42	19.42	19.47	21.95	21.51	26.69	20.84	20.87	23.53	21.07	25.81	20.7	20.94	23	21.282	22.688	22.304	1	1	1	0	0	0	0	0	0
	08:55:00	20.17	25.44	19.43	19.49	21.96	21.54	26.73	20.85	20.88	23.52	21.08	25.85	20.71	20.94	23	21.298	22.704	22.316	1	1	1	0	0	0	0	0	0
	08:56:00	20.2	25.5	19.45	19.5	21.96	21.56	26.82	20.87	20.9	23.52	21.19	25.98	20.83	21.05	23.1	21.322	22.734	22.43	1	1	1	0	0	0	0	0	0
	08:57:00	20.34	25.64	19.56	19.61	22.09	21.68	27.01	20.99	21.02	23.62	21.22	26.03	20.84	21.05	23.1	21.448	22.864	22.448	1	1	1	0	0	0	0	0	0
	08:58:00	20.35	25.67	19.57	19.61	22.1	21.69	27.06	21	21.02	23.61	21.22	26.07	20.84	21.06	23.1	21.46	22.876	22.458	1	1	1	0	0	0	0	0	0
	08:59:00	20.46	25.83	19.69	19.71	22.22	21.72	27.11	21.01	21.04	23.62	21.24	26.12	20.86	21.07	23.12	21.582	22.9	22.482	1	1	1	0	0	0	0	0	0
	09:00:00	20.47	25.89	19.69	19.72	22.24	21.84	27.24	21.12	21.15	23.71	21.36	26.27	20.97	21.19	23.22	21.602	23.012	22.602	1	1	1	0	0	0	0	0	0
	09:01:00	20.49	25.96	19.7	19.73	22.24	21.86	27.29	21.13	21.15	23.71	21.38	26.34	20.98	21.2	23.24	21.624	23.028	22.628	1	1	1	0	0	0	0	0	0
	09:02:00	20.61	26.15	19.81	19.84	22.34	21.88	27.32	21.15	21.17	23.71	21.39	26.4	20.99	21.21	23.24	21.75	23.046	22.646	1	1	1	0	0	0	0	0	0
	09:03:00	20.63	26.18	19.81	19.84	22.33	22	27.49	21.27	21.28	23.82	21.5	26.52	21.1	21.31	23.36	21.758	23.172	22.758	1	1	1	0	0	0	0	0	0
	09:04:00	20.75	26.3	19.91	19.95	22.41	22.01	27.57	21.27	21.3	23.83	21.52	26.56	21.11	21.32	23.36	21.864	23.196	22.774	1	1	1	0	0	0	0	0	0
	09:05:00	20.76	26.34	19.93	19.96	22.41	22.03	27.58	21.28	21.3	23.82	21.52	26.61	21.12	21.32	23.36	21.88	23.202	22.786	1	1	1	0	0	0	0	0	0
	09:06:00	20.89	26.53	20.02	20.05	22.52	22.14	27.69	21.39	21.42	23.92	21.54	26.63	21.12	21.32	23.38	22.002	23.312	22.798	1	1	1	0	0	0	0	0	0
	09:07:00	20.91	26.58	20.03	20.06	22.53	22.17	27.71	21.4	21.43	23.91	21.65	26.78	21.24	21.43	23.48	22.022	23.324	22.916	1	1	1	0	0	0	0	0	0
	09:08:00	21.03	26.73	20.13	20.18	22.64	22.18	27.77	21.4	21.43	23.92	21.65	26.8	21.24	21.44	23.49	22.142	23.34	22.924	1	1	1	0	0	0	0	0	0
	09:09:00	21.04	26.77	20.14	20.19	22.66	22.31	27.92	21.52	21.54	24.03	21.67	26.83	21.25	21.46	23.51	22.16	23.464	22.944	1	1	1	0	0	0	0	0	0
	09:10:00	21.05	26.79	20.14	20.2	22.65	22.31	28.02	21.53	21.55	24.03	21.79	26.93	21.37	21.57	23.62	22.166	23.488	23.056	1	1	1	0	0	0	0	0	0
	09:11:00	21.15	26.88	20.26	20.31	22.76	22.33	28.1	21.54	21.55	24.03	21.8	26.97	21.38	21.57	23.63	22.272	23.51	23.07	1	1	1	0	0	0	0	0	0
	09:12:00	21.15	26.94	20.26	20.31	22.75	22.45	28.3	21.64	21.66	24.14	21.81	26.99	21.39	21.58	23.63	22.282	23.638	23.08	1	1	1	0	0	0	0	0	0
	09:13:00	21.26	27.09	20.36	20.41	22.86	22.47	28.31	21.65	21.68	24.14	21.82	27.03	21.41	21.59	23.64	22.396	23.65	23.098	1	1	1	0	0	0	0	0	0
	09:14:00	21.27	27.14	20.38	20.42	22.86	22.59	28.43	21.75	21.79	24.24	21.94	27.17	21.51	21.71	23.75	22.414	23.76	23.216	1	1	1	0	0	0	0	0	0
	09:15:00	21.38	27.24	20.48	20.52	22.96	22.6	28.44	21.77	21.8	24.25	21.96	27.19	21.52	21.71	23.75	22.516	23.772	23.226	1	1	1	0	0	0	0	0	0
	09:16:00	21.4	27.22	20.49	20.52	22.94	22.61	28.47	21.78	21.8	24.24	21.96	27.2	21.53	21.71	23.75	22.514	23.78	23.23	1	1	1	0	0	0	0	0	0
	09:17:00	21.51	27.34	20.6	20.63	23.03	22.72	28.64	21.88	21.9	24.34	22.07	27.3	21.63	21.81	23.86	22.622	23.896	23.334	1	1	1	0	0	0	0	0	0
	09:18:00	21.52	27.34	20.61	20.64	23.04	22.73	28.68	21.89	21.91	24.33	22.08	27.32	21.64	21.82	23.86	22.63	23.908	23.344	1	1	1	0	0	0	0	0	0
	09:19:00	21.64	27.49	20.7	20.75	23.14	22.75	28.66	21.9	21.92	24.33	22.08	27.34	21.64	21.82	23.86	22.744	23.912	23.348	1	1	1	0	0	0	0	0	0
	09:20:00	21.65	27.54	20.71	20.75	23.14	22.87	28.75	22.01	22.03	24.42	22.2	27.44	21.76	21.93	23.97	22.758	24.016	23.46	1	1	1	0	0	0	0	0	0
	09:21:00	21.66	27.54	20.72	20.74	23.14	22.87	28.71	22.02	22.04	24.42	22.21	27.47	21.77	21.93	23.97	22.76	24.012	23.47	1	1	1	0	0	0	0	0	0
	09:22:00	21.78	27.6	20.82	20.86	23.24	22.96	28.79	22.13	22.15	24.51	22.22	27.48	21.77	21.94	23.98	22.86	24.108	23.478	1	1	1	0	0	0	0	0	0
	09:23:00	21.79	27.64	20.82	20.86	23.24	22.99	28.8	22.14	22.16	24.51	22.32	27.6	21.87	22.04	24.06	22.87	24.12	23.578	1	1	1	0	0	0	0	0	0
	09:24:00	21.89	27.72	20.93	20.96	23.34	23.01	28.81	22.14	22.16	24.5	22.34	27.63	21.89	22.05	24.07	22.968	24.124	23.596	1	1	1	0	0	0	0	0	0
	09:25:00	21.9	27.74	20.94	20.96	23.34	23.1	28.93	22.26	22.27	24.59	22.35	27.66	21.9	22.06	24.08	22.976	24.23	23.61	1	1	1	0	0	0	0	0	0
	09:26:00	22.02	27.9	21.04	21.07	23.45	23.11	28.98	22.26	22.27	24.59	22.46	27.78	22	22.17	24.18	23.096	24.242	23.718	1	1	1	0	0	0	0	0	0
	09:27:00	22.03	27.95	21.04	21.06	23.45	23.13	29.01	22.26	22.28	24.59	22.46	27.8	22.01	22.17	24.19	23.106	24.254	23.726	1	1	1	0	0	0	0	0	0
	09:28:00	22.16	28.1	21.14	21.17	23.55	23.25	29.12	22.36	22.39	24.67	22.48	27.81	22.01	22.17	24.19	23.224	24.358	23.732	1	1	1	0	0	0	0	0	0
	09:29:00	22.17	28.15	21.15	21.18	23.55	23.25	29.15	22.38	22.39	24.66	22.58	27.94	22.12	22.28	24.3	23.24	24.366	23.844	1	1	1	0	0	0	0	0	0
	09:30:00	22.26	28.24	21.25	21.28	23.65	23.36	29.29	22.48	22.5	24.76	22.6	27.96	22.13	22.29	24.31	23.336	24.478	23.858	1	1	1	0	0	0	0	0	0
	09:31:00	22.29	28.33	21.25	21.29	23.69	23.39	29.3	22.49	22.5	24.76	22.6	27.95	22.13	22.29	24.32	23.37	24.488	23.858	1	1	1	0	0	0	0	0	0
	09:32:00	22.38	28.4	21.36	21.38	23.78	23.4	29.33	22.49	22.51	24.75	22.61	27.99	22.15	22.3	24.32	23.46	24.496	23.874	1	1	1	0	0	0	0	0	0
	09:33:00	22.4	28.4	21.37	21.4	23.78	23.51	29.49	22.6	22.62	24.84	22.72	28.11	22.25	22.4	24.42	23.47	24.612	23.98	1	1	1	0	0	0	0	0	0
	09:34:00	22.49	28.47	21.49	21.5	23.87	23.53	29.49	22.62	22.63	24.85	22.72	28.13	22.25	22.4	24.42	23.564	24.624	23.984	1	1	1	0	0	0	0	0	0
	09:35:00	22.51	28.52	21.5	21.51	23.88	23.65	29.66	22.72	22.74	24.97	22.84	28.25	22.36	22.51	24.52	23.584	24.748	24.096	1	1	1	0	0	0	0	0	0
	09:36:00	22.63	28.63	21.61	21.61	23.98	23.66	29.66	22.72	22.75	24.97	22.84	28.27	22.36	22.51	24.53	23.692	24.752	24.102	1	1	1	0	0	0	0	0	0
	09:37:00	22.63	28.67	21.61	21.61	23.98	23.66	29.68	22.73	22.75	24.97	22.85	28.27	22.37	22.5	24.53	23.7	24.758	24.104	1	1	1	0	0	0	0	0	0
	09:38:00	22.76	28.82	21.71	21.73	24.09	23.78	29.83	22.84	22.86	25.07	22.86	28.28	22.37	22.51	24.53	23.822	24.876	24.11	1	1	1	0	0	0	0	0	0
	09:39:00	22.76	28.86	21.72	21.73	24.09	23.79	29.9	22.85	22.86	25.08	22.97	28.39	22.48	22.62	24.64	23.832	24.896	24.22	1	1	1	0	0	0	0	0	0
	09:40:00	22.78	28.91	21.71	21.73	24.1	23.92	30	22.95	22.97	25.18	22.99	28.42	22.49	22.62	24.64	23.846	25.004	24.232	1	0	1	0	0	0	0	1	0
	09:41:00	22.9	29.07	21.81	21.84	24.21	23.93	30.02	22.96	22.97	25.18	22.99	28.45	22.5	22.62	24.65	23.966	25.012	24.242	1	0	1	0	0	0	0	1	0
	09:42:00	22.92	29.11	21.81	21.83	24.21	23.94	30.05	22.97	22.98	25.2	23.1	28.58	22.6	22.72	24.75	23.976	25.028	24.35	1	0	1	0	0	0	0	1	0
	09:43:00	23.04	29.25	21.92	21.93	24.32	24.06	30.2	23.08	23.08	25.29	23.11	28.6	22.61	22.73	24.77	24.092	25.142	24.364	1	0	1	0	0	0	0	1	0
	09:44:00	23.05	29.24	21.92	21.94	24.32	24.07	30.27	23.08	23.08	25.3	23.13	28.64	22.62	22.74	24.77	24.094	25.16	24.38	1	0	1	0	0	0	0	1	0
	09:45:00	23.14	29.34	22.03	22.05	24.42	24.2	30.42	23.18	23.19	25.41	23.24	28.74	22.72	22.84	24.86	24.196	25.28	24.48	1	0	1	0	0	0	0	1	0
	09:46:00	23.15	29.36	22.04	22.05	24.42	24.23	30.45	23.2	23.2	25.41	23.25	28.75	22.73	22.85	24.87	24.204	25.298	24.49	1	0	1	0	0	0	0	1	0
	09:47:00	23.26	29.46	22.13	22.16	24.51	24.24	30.46	23.19	23.2	25.41	23.25	28.75	22.73	22.85	24.87	24.304	25.3	24.49	1	0	1	0	0	0	0	1	0
	09:48:00	23.26	29.47	22.15	22.16	24.52	24.35	30.59	23.3	23.3	25.51	23.36	28.84	22.84	22.95	24.98	24.312	25.41	24.594	1	0	1	0	0	0	0	1	0
	09:49:00	23.37	29.55	22.25	22.26	24.61	24.37	30.53	23.29	23.3	25.5	23.37	28.81	22.83	22.95	24.98	24.408	25.398	24.588	1	0	1	0	0	0	0	1	0
	09:50:00	23.33	29.32	22.25	22.26	24.53	24.43	30.41	23.37	23.4	25.54	23.37	28.78	22.81	22.92	24.94	24.338	25.43	24.564	1	0	1	0	0	0	0	1	0
	09:51:00	23.46	29.47	22.35	22.35	24.64	24.45	30.51	23.38	23.4	25.55	23.47	28.88	22.9	23.02	25.03	24.454	25.458	24.66	1	0	1	0	0	0	0	1	0
	09:52:00	23.48	29.47	22.35	22.35	24.65	24.45	30.58	23.38	23.4	25.56	23.47	28.89	22.89	23.03	25.02	24.46	25.474	24.66	1	0	1	0	0	0	0	1	0
	09:53:00	23.61	29.59	22.46	22.45	24.78	24.56	30.71	23.49	23.5	25.66	23.47	28.9	22.89	23.03	25.03	24.578	25.584	24.664	1	0	1	0	0	0	0	1	0
	09:54:00	23.62	29.69	22.46	22.44	24.79	24.58	30.76	23.5	23.5	25.67	23.58	29.04	23.01	23.14	25.14	24.6	25.602	24.782	1	0	1	0	0	0	0	1	0
	09:55:00	23.75	29.84	22.55	22.54	24.88	24.69	30.88	23.6	23.61	25.77	23.6	29.08	23.01	23.15	25.13	24.712	25.71	24.794	1	0	1	0	0	0	0	1	0
	09:56:00	23.74	29.8	22.56	22.55	24.88	24.69	30.83	23.6	23.61	25.77	23.6	29.09	23.02	23.15	25.13	24.706	25.7	24.798	1	0	1	0	0	0	0	1	0
	09:57:00	23.85	29.94	22.67	22.66	24.99	24.7	30.85	23.61	23.62	25.78	23.72	29.2	23.13	23.26	25.23	24.822	25.712	24.908	1	0	1	0	0	0	0	1	0
	09:58:00	23.86	30	22.68	22.66	25	24.81	31.02	23.72	23.72	25.88	23.72	29.23	23.14	23.26	25.23	24.84	25.83	24.916	1	0	1	0	0	0	0	1	0
	09:59:00	23.96	30.11	22.78	22.76	25.11	24.83	31.08	23.74	23.73	25.9	23.74	29.27	23.12	23.25	25.23	24.944	25.856	24.922	1	0	1	0	0	0	0	1	0
	10:00:00	23.97	30.12	22.79	22.76	25.09	24.94	31.14	23.84	23.84	25.99	23.85	29.37	23.23	23.35	25.32	24.946	25.95	25.024	1	0	0	0	0	0	0	1	1
	10:01:00	24.09	30.24	22.89	22.87	25.19	24.95	31.15	23.85	23.84	25.98	23.85	29.39	23.24	23.36	25.33	25.056	25.954	25.034	0	0	0	0	0	0	1	1	1
	10:02:00	24.11	30.28	22.9	22.88	25.19	24.96	31.16	23.88	23.85	25.99	23.87	29.43	23.26	23.36	25.34	25.072	25.968	25.052	0	0	0	0	0	0	1	1	1
	10:03:00	24.23	30.4	23.02	22.98	25.29	25.07	31.3	23.99	23.97	26.09	23.99	29.54	23.37	23.47	25.44	25.184	26.084	25.162	0	0	0	0	0	0	1	1	1
	10:04:00	24.27	30.47	23.01	22.98	25.3	25.08	31.35	23.99	23.98	26.09	24	29.58	23.37	23.48	25.45	25.206	26.098	25.176	0	0	0	0	0	0	1	1	1
	10:05:00	24.4	30.67	23.11	23.09	25.41	25.19	31.48	24.11	24.08	26.19	24.01	29.6	23.38	23.48	25.46	25.336	26.21	25.186	0	0	0	0	0	0	1	1	1
	10:06:00	24.41	30.7	23.13	23.1	25.4	25.2	31.52	24.12	24.09	26.2	24.12	29.75	23.48	23.59	25.55	25.348	26.226	25.298	0	0	0	0	0	0	1	1	1
	10:07:00	24.53	30.81	23.23	23.22	25.52	25.32	31.7	24.23	24.2	26.3	24.12	29.78	23.49	23.59	25.56	25.462	26.35	25.308	0	0	0	0	0	0	1	1	1
	10:08:00	24.58	30.88	23.24	23.21	25.53	25.35	31.82	24.22	24.2	26.3	24.13	29.82	23.51	23.61	25.58	25.488	26.378	25.33	0	0	0	0	0	0	1	1	1
	10:09:00	24.62	30.99	23.24	23.23	25.52	25.38	31.87	24.22	24.2	26.3	24.25	29.96	23.61	23.72	25.67	25.52	26.394	25.442	0	0	0	0	0	0	1	1	1
	10:10:00	24.73	31.08	23.35	23.34	25.62	25.5	31.99	24.32	24.31	26.4	24.26	29.99	23.62	23.72	25.66	25.624	26.504	25.45	0	0	0	0	0	0	1	1	1
	10:11:00	24.74	31.13	23.37	23.36	25.63	25.52	32.05	24.32	24.32	26.4	24.27	30.02	23.62	23.72	25.66	25.646	26.522	25.458	0	0	0	0	0	0	1	1	1
	10:12:00	24.84	31.16	23.48	23.46	25.73	25.64	32.15	24.44	24.42	26.5	24.37	30.12	23.74	23.82	25.74	25.734	26.63	25.558	0	0	0	0	0	0	1	1	1
	10:13:00	24.86	31.21	23.49	23.45	25.73	25.65	32.17	24.44	24.43	26.5	24.39	30.16	23.75	23.84	25.75	25.748	26.638	25.578	0	0	0	0	0	0	1	1	1
	10:14:00	24.97	31.37	23.6	23.58	25.83	25.67	32.24	24.45	24.43	26.5	24.4	30.17	23.76	23.85	25.76	25.87	26.658	25.588	0	0	0	0	0	0	1	1	1
	10:15:00	24.98	31.38	23.62	23.58	25.84	25.81	32.41	24.57	24.54	26.6	24.52	30.31	23.88	23.97	25.87	25.88	26.786	25.71	0	0	0	0	0	0	1	1	1
	10:16:00	25.12	31.5	23.73	23.69	25.93	25.85	32.49	24.58	24.55	26.61	24.54	30.32	23.87	23.97	25.86	25.994	26.816	25.712	0	0	0	0	0	0	1	1	1
	10:17:00	25.12	31.54	23.76	23.69	25.93	25.97	32.62	24.67	24.65	26.7	24.65	30.44	23.99	24.06	25.95	26.008	26.922	25.818	0	0	0	0	0	0	1	1	1
	10:18:00	25.23	31.65	23.86	23.8	26.03	25.98	32.64	24.69	24.66	26.69	24.67	30.45	23.98	24.07	25.93	26.114	26.932	25.82	0	0	0	0	0	0	1	1	1
	10:19:00	25.23	31.69	23.87	23.81	26.01	25.99	32.69	24.68	24.66	26.68	24.68	30.48	23.98	24.08	25.93	26.122	26.94	25.83	0	0	0	0	0	0	1	1	1
	10:20:00	25.35	31.9	23.99	23.92	26.13	26.12	32.83	24.8	24.78	26.78	24.79	30.62	24.11	24.19	26.03	26.258	27.062	25.948	0	0	0	0	0	0	1	1	1
	10:21:00	25.33	31.84	23.96	23.91	26.09	26.12	32.79	24.79	24.77	26.75	24.8	30.64	24.11	24.18	26.01	26.226	27.044	25.948	0	0	0	0	0	0	1	1	1
	10:22:00	25.42	31.91	24.07	24.03	26.17	26.21	32.95	24.88	24.86	26.84	24.8	30.64	24.11	24.18	25.99	26.32	27.148	25.944	0	0	0	0	0	0	1	1	1
	10:23:00	25.55	32.08	24.18	24.13	26.26	26.24	33.01	24.89	24.86	26.85	24.89	30.73	24.21	24.28	26.08	26.44	27.17	26.038	0	0	0	0	0	0	1	1	1
	10:24:00	25.58	32.17	24.17	24.12	26.27	26.35	33.15	25	24.98	26.95	24.9	30.74	24.22	24.29	26.08	26.462	27.286	26.046	0	0	0	0	0	0	1	1	1
	10:25:00	25.72	32.47	24.28	24.22	26.38	26.37	33.17	25.01	24.98	26.95	24.92	30.77	24.24	24.3	26.09	26.614	27.296	26.064	0	0	0	0	0	0	1	1	1
	10:26:00	25.74	32.57	24.28	24.22	26.37	26.47	33.33	25.13	25.1	27.04	25.03	30.89	24.34	24.41	26.19	26.636	27.414	26.172	0	0	0	0	0	0	1	1	1
	10:27:00	25.87	32.72	24.37	24.33	26.45	26.47	33.31	25.14	25.11	27.05	25.05	30.93	24.35	24.41	26.19	26.748	27.416	26.186	0	0	0	0	0	0	1	1	1
	10:28:00	25.92	32.75	24.38	24.34	26.45	26.48	33.38	25.17	25.12	27.05	25.07	30.96	24.35	24.42	26.19	26.768	27.44	26.198	0	0	0	0	0	0	1	1	1
	10:29:00	26.03	32.9	24.48	24.45	26.55	26.61	33.58	25.27	25.23	27.15	25.18	31.12	24.45	24.51	26.28	26.882	27.568	26.308	0	0	0	0	0	0	1	1	1
	10:30:00	26.05	32.83	24.49	24.47	26.54	26.63	33.6	25.28	25.24	27.14	25.2	31.13	24.45	24.52	26.27	26.876	27.578	26.314	0	0	0	0	0	0	1	1	1
	10:31:00	26.14	32.94	24.6	24.57	26.63	26.74	33.73	25.38	25.34	27.23	25.21	31.18	24.46	24.53	26.27	26.976	27.684	26.33	0	0	0	0	0	0	1	1	1
	10:32:00	26.15	32.99	24.62	24.59	26.65	26.75	33.74	25.4	25.36	27.23	25.33	31.35	24.58	24.64	26.37	27	27.696	26.454	0	0	0	0	0	0	1	1	1
	10:33:00	26.26	33.08	24.74	24.69	26.75	26.86	33.82	25.51	25.46	27.31	25.34	31.39	24.59	24.65	26.36	27.104	27.792	26.466	0	0	0	0	0	0	1	1	1
	10:34:00	26.25	33.12	24.75	24.7	26.75	26.86	33.81	25.52	25.47	27.31	25.46	31.55	24.67	24.75	26.45	27.114	27.794	26.576	0	0	0	0	0	0	1	1	1
	10:35:00	26.39	33.27	24.85	24.8	26.85	26.88	33.84	25.54	25.48	27.31	25.46	31.56	24.68	24.75	26.45	27.232	27.81	26.58	0	0	0	0	0	0	1	1	1
	10:36:00	26.53	33.42	24.97	24.91	26.95	26.98	33.96	25.64	25.59	27.41	25.47	31.6	24.69	24.76	26.44	27.356	27.916	26.592	0	0	0	0	0	0	1	1	1
	10:37:00	26.51	33.41	24.98	24.92	26.94	27.01	34.01	25.66	25.6	27.41	25.58	31.73	24.81	24.87	26.55	27.352	27.938	26.708	0	0	0	0	0	0	1	1	1
	10:38:00	26.63	33.52	25.09	25.03	27.04	27.14	34.17	25.77	25.7	27.52	25.57	31.77	24.82	24.87	26.55	27.462	28.06	26.716	0	0	0	0	0	0	1	1	1
	10:39:00	26.62	33.53	25.11	25.04	27.04	27.17	34.26	25.77	25.71	27.51	25.59	31.78	24.82	24.88	26.55	27.468	28.084	26.724	0	0	0	0	0	0	1	1	1
	10:40:00	26.76	33.69	25.21	25.13	27.15	27.3	34.38	25.88	25.81	27.61	25.69	31.88	24.93	24.99	26.63	27.588	28.196	26.824	0	0	0	0	0	0	1	1	1
	10:41:00	26.79	33.72	25.22	25.14	27.15	27.33	34.41	25.89	25.82	27.61	25.7	31.9	24.94	25	26.63	27.604	28.212	26.834	0	0	0	0	0	0	1	1	1
	10:42:00	26.9	33.79	25.32	25.26	27.24	27.44	34.55	25.99	25.92	27.71	25.72	31.92	24.93	25	26.62	27.702	28.322	26.838	0	0	0	0	0	0	1	1	1
	10:43:00	26.91	33.73	25.31	25.26	27.21	27.45	34.53	25.99	25.93	27.69	25.85	31.99	25.03	25.1	26.7	27.684	28.318	26.934	0	0	0	0	0	0	1	1	1
	10:44:00	27.03	33.79	25.42	25.35	27.29	27.45	34.52	25.98	25.92	27.67	25.85	31.95	25.04	25.1	26.69	27.776	28.308	26.926	0	0	0	0	0	0	1	1	1
	10:45:00	27.15	33.9	25.51	25.46	27.37	27.53	34.72	26.07	26.02	27.75	25.94	32	25.14	25.2	26.76	27.878	28.418	27.008	0	0	0	0	0	0	1	1	1
	10:46:00	27.15	33.91	25.54	25.46	27.36	27.55	34.73	26.07	26.03	27.73	25.94	32.01	25.13	25.2	26.75	27.884	28.422	27.006	0	0	0	0	0	0	1	1	1
	10:47:00	27.27	34.03	25.63	25.57	27.45	27.66	34.81	26.17	26.13	27.82	25.95	32	25.13	25.2	26.73	27.99	28.518	27.002	0	0	0	0	0	0	1	1	1
	10:48:00	27.25	33.99	25.62	25.57	27.41	27.66	34.77	26.16	26.11	27.79	26.05	32.09	25.23	25.3	26.81	27.968	28.498	27.096	0	0	0	0	0	0	1	1	1
	10:49:00	27.33	34.05	25.71	25.66	27.49	27.73	34.76	26.24	26.22	27.86	26.05	32.09	25.22	25.29	26.78	28.048	28.562	27.086	0	0	0	0	0	0	1	1	1
	10:50:00	27.36	34.15	25.72	25.64	27.47	27.73	34.72	26.24	26.22	27.83	26.04	32.05	25.22	25.29	26.77	28.068	28.548	27.074	0	0	0	0	0	0	1	1	1
	10:51:00	27.45	34.1	25.81	25.76	27.49	27.71	34.51	26.23	26.21	27.79	26.12	32.04	25.31	25.36	26.8	28.122	28.49	27.126	0	0	0	0	0	0	1	1	1
	10:52:00	27.23	33.26	25.75	25.74	27.23	27.64	33.84	26.22	26.24	27.73	26.08	31.82	25.23	25.27	26.66	27.842	28.334	27.012	0	0	0	0	0	0	1	1	1
	10:53:00	27.12	32.58	25.78	25.8	27.11	27.45	33.16	26.08	26.17	27.55	26.02	31.53	25.13	25.17	26.52	27.678	28.082	26.874	0	0	0	0	0	0	1	1	1
	10:54:00	27.17	32.84	25.75	25.76	27.17	27.57	33.54	26.21	26.25	27.63	26.06	31.48	25.23	25.29	26.6	27.738	28.24	26.932	0	0	0	0	0	0	1	1	1
	10:55:00	27.37	33.24	25.86	25.84	27.37	27.61	33.79	26.24	26.25	27.64	26.03	31.4	25.25	25.31	26.61	27.936	28.306	26.92	0	0	0	0	0	0	1	1	1
	10:56:00	27.42	33.46	25.88	25.85	27.42	27.67	33.95	26.26	26.26	27.65	26.04	31.46	25.26	25.35	26.62	28.006	28.358	26.946	0	0	0	0	0	0	1	1	1
	10:57:00	27.58	33.71	26	25.96	27.56	27.81	34.2	26.39	26.37	27.77	26.15	31.63	25.39	25.47	26.73	28.162	28.508	27.074	0	0	0	0	0	0	1	1	1
	10:58:00	27.63	33.86	26.02	25.97	27.59	27.86	34.4	26.4	26.39	27.78	26.19	31.76	25.41	25.5	26.76	28.214	28.566	27.124	0	0	0	0	0	0	1	1	1
	10:59:00	27.78	34.15	26.14	26.09	27.72	28	34.59	26.51	26.5	27.89	26.22	31.86	25.42	25.51	26.77	28.376	28.698	27.156	0	0	0	0	0	0	1	1	1
	11:00:00	27.77	34.08	26.15	26.11	27.68	28.01	34.48	26.52	26.5	27.88	26.24	31.91	25.4	25.51	26.72	28.358	28.678	27.156	0	0	0	0	0	0	1	1	1
	11:01:00	27.84	34.06	26.26	26.23	27.72	27.98	34.39	26.5	26.52	27.84	26.35	31.96	25.48	25.59	26.78	28.422	28.646	27.232	0	0	0	0	0	0	1	1	1
	11:02:00	27.69	33.61	26.22	26.24	27.59	27.97	34.02	26.52	26.58	27.83	26.32	31.86	25.44	25.54	26.7	28.27	28.584	27.172	0	0	0	0	0	0	1	1	1
	11:03:00	27.8	33.95	26.22	26.21	27.64	28.03	34.36	26.55	26.61	27.84	26.3	31.84	25.46	25.58	26.72	28.364	28.678	27.18	0	0	0	0	0	0	1	1	1
	11:04:00	27.86	33.7	26.28	26.32	27.59	28.08	34.02	26.62	26.68	27.87	26.37	31.74	25.5	25.62	26.71	28.35	28.654	27.188	0	0	0	0	0	0	1	1	1
	11:05:00	27.63	32.86	26.2	26.28	27.33	27.88	33.17	26.45	26.6	27.7	26.32	31.46	25.41	25.5	26.58	28.06	28.36	27.054	0	0	0	0	0	0	1	1	1
	11:06:00	27.51	32.19	26.2	26.32	27.19	27.66	32.37	26.29	26.5	27.51	26.22	31.01	25.29	25.37	26.41	27.882	28.066	26.86	0	0	0	0	0	0	1	1	1
	11:07:00	27.3	31.53	26.08	26.25	27	27.58	31.77	26.24	26.51	27.43	26.09	30.51	25.17	25.25	26.23	27.632	27.906	26.65	0	0	0	0	0	0	1	1	1
	11:08:00	27.13	30.97	25.98	26.15	26.83	27.39	31.19	26.11	26.4	27.25	26.04	30.11	25.16	25.24	26.19	27.412	27.668	26.548	0	0	0	0	0	0	1	1	1
	11:09:00	27.15	31.12	25.93	26.08	26.87	27.36	31.42	26.11	26.37	27.2	25.94	29.88	25.16	25.25	26.15	27.43	27.692	26.476	0	0	0	0	0	0	1	1	1
	11:10:00	27.38	31.74	26.03	26.14	27.07	27.43	31.9	26.17	26.38	27.21	25.9	29.89	25.18	25.32	26.19	27.672	27.818	26.496	0	0	0	0	0	0	1	1	1
	11:11:00	27.56	32.4	26.05	26.13	27.22	27.67	32.69	26.37	26.49	27.37	25.92	30.09	25.24	25.41	26.24	27.872	28.118	26.58	0	0	0	0	0	0	1	1	1
	11:12:00	27.57	32.29	26.06	26.18	27.18	27.69	32.5	26.37	26.49	27.35	26.05	30.27	25.33	25.5	26.3	27.856	28.08	26.69	0	0	0	0	0	0	1	1	1
	11:13:00	27.52	31.95	26.14	26.29	27.16	27.57	32.09	26.29	26.46	27.26	26.05	30.29	25.29	25.44	26.24	27.812	27.934	26.662	0	0	0	0	0	0	1	1	1
	11:14:00	27.66	32.51	26.19	26.28	27.27	27.68	32.74	26.37	26.5	27.31	26.06	30.41	25.33	25.5	26.29	27.982	28.12	26.718	0	0	0	0	0	0	1	1	1
	11:15:00	27.83	33.02	26.24	26.3	27.38	27.92	33.34	26.57	26.66	27.46	26.09	30.58	25.4	25.59	26.33	28.154	28.39	26.798	0	0	0	0	0	0	1	1	1
	11:16:00	27.96	33.19	26.39	26.44	27.51	27.98	33.51	26.63	26.71	27.5	26.13	30.81	25.46	25.65	26.37	28.298	28.466	26.884	0	0	0	0	0	0	1	1	1
	11:17:00	28.05	33.57	26.44	26.49	27.58	28.07	33.87	26.69	26.76	27.55	26.31	31.18	25.61	25.82	26.54	28.426	28.588	27.092	0	0	0	0	0	0	1	1	1
	11:18:00	28.14	33.99	26.49	26.52	27.65	28.28	34.26	26.87	26.91	27.71	26.38	31.44	25.68	25.9	26.6	28.558	28.806	27.2	0	0	0	0	0	0	1	1	1
	11:19:00	28.33	34.38	26.64	26.67	27.8	28.36	34.58	26.91	26.97	27.76	26.45	31.69	25.73	25.95	26.65	28.764	28.916	27.294	0	0	0	0	0	0	1	1	1
	11:20:00	28.41	34.71	26.7	26.7	27.84	28.46	34.83	26.97	27.02	27.82	26.62	32.03	25.87	26.09	26.79	28.872	29.02	27.48	0	0	0	0	0	0	1	1	1
	11:21:00	28.59	35.11	26.84	26.85	27.97	28.63	35.17	27.12	27.17	27.96	26.69	32.27	25.91	26.15	26.83	29.072	29.21	27.57	0	0	0	0	0	0	1	1	1
	11:22:00	28.68	35.32	26.88	26.89	28	28.7	35.33	27.17	27.21	27.99	26.75	32.48	25.96	26.18	26.85	29.154	29.28	27.644	0	0	0	0	0	0	1	1	1
	11:23:00	28.85	35.51	27.01	27.03	28.12	28.85	35.65	27.31	27.35	28.11	26.8	32.65	25.99	26.23	26.87	29.304	29.454	27.708	0	0	0	0	0	0	1	1	1
	11:24:00	28.89	35.58	27.03	27.07	28.12	28.92	35.74	27.33	27.37	28.13	26.96	32.84	26.11	26.35	26.98	29.338	29.498	27.848	0	0	0	0	0	0	1	1	1
	11:25:00	28.79	34.82	27.06	27.2	27.99	28.75	34.8	27.19	27.3	28.01	26.95	32.63	26.01	26.2	26.84	29.172	29.21	27.726	0	0	0	0	0	0	1	1	1
	11:26:00	28.47	33.68	26.97	27.17	27.7	28.55	33.72	27.07	27.29	27.91	26.88	32.16	25.86	26.01	26.66	28.798	28.908	27.514	0	0	0	0	0	0	1	1	1
	11:27:00	28.26	32.8	26.95	27.17	27.56	28.28	32.76	26.88	27.18	27.71	26.83	31.61	25.81	25.93	26.59	28.548	28.562	27.354	0	0	0	0	0	0	1	1	1
	11:28:00	27.99	32	26.83	27.07	27.37	28.02	31.95	26.71	27.04	27.53	26.64	30.92	25.68	25.8	26.42	28.252	28.25	27.092	0	0	0	0	0	0	1	1	1
	11:29:00	27.76	31.32	26.71	26.96	27.21	27.78	31.28	26.55	26.92	27.36	26.46	30.3	25.56	25.68	26.27	27.992	27.978	26.854	0	0	0	0	0	0	1	1	1
	11:30:00	27.54	30.72	26.59	26.88	27.08	27.65	30.81	26.51	26.9	27.3	26.28	29.74	25.44	25.55	26.12	27.762	27.834	26.626	0	0	0	0	0	0	1	1	1
	11:31:00	27.38	30.3	26.51	26.8	26.99	27.47	30.38	26.41	26.8	27.17	26.12	29.27	25.33	25.45	26	27.596	27.646	26.434	0	0	0	0	0	0	1	1	1
	11:32:00	27.29	30.08	26.43	26.72	26.92	27.34	30.16	26.34	26.72	27.06	25.98	28.92	25.27	25.41	25.92	27.488	27.524	26.3	0	0	0	0	0	0	1	1	1
	11:33:00	27.39	30.31	26.51	26.77	27.06	27.3	30.33	26.33	26.7	27.02	25.9	28.82	25.28	25.45	25.91	27.608	27.536	26.272	0	0	0	0	0	0	1	1	1
	11:34:00	27.63	31.2	26.54	26.75	27.25	27.44	31.04	26.44	26.72	27.07	25.87	28.96	25.31	25.55	25.95	27.874	27.742	26.328	0	0	0	0	0	0	1	1	1
	11:35:00	27.88	32.07	26.6	26.77	27.43	27.62	31.77	26.59	26.8	27.14	26.02	29.39	25.51	25.8	26.15	28.15	27.984	26.574	0	0	0	0	0	0	1	1	1
	11:36:00	28.1	32.74	26.68	26.84	27.57	27.89	32.45	26.81	26.98	27.33	26.11	29.82	25.6	25.91	26.22	28.386	28.292	26.732	0	0	0	0	0	0	1	1	1
	11:37:00	28.26	33.32	26.76	26.9	27.66	28.03	32.92	26.9	27.07	27.42	26.21	30.26	25.69	26.03	26.3	28.58	28.468	26.898	0	0	0	0	0	0	1	1	1
	11:38:00	28.49	33.82	26.93	27.08	27.84	28.19	33.33	26.99	27.15	27.49	26.33	30.66	25.77	26.13	26.39	28.832	28.63	27.056	0	0	0	0	0	0	1	1	1
	11:39:00	28.63	34.2	27.01	27.15	27.9	28.42	33.76	27.16	27.32	27.66	26.43	31.04	25.82	26.2	26.43	28.978	28.864	27.184	0	0	0	0	0	0	1	1	1
	11:40:00	28.73	34.53	27.06	27.22	27.94	28.53	34.04	27.23	27.4	27.71	26.64	31.47	25.98	26.37	26.6	29.096	28.982	27.412	0	0	0	0	0	0	1	1	1
	11:41:00	28.9	34.91	27.22	27.37	28.08	28.64	34.26	27.29	27.47	27.77	26.72	31.75	26.04	26.43	26.65	29.296	29.086	27.518	0	0	0	0	0	0	1	1	1
	11:42:00	28.99	35.18	27.26	27.42	28.12	28.81	34.56	27.43	27.63	27.93	26.8	31.96	26.09	26.5	26.69	29.394	29.272	27.608	0	0	0	0	0	0	1	1	1
	11:43:00	29.15	35.47	27.4	27.58	28.25	28.87	34.78	27.48	27.68	27.97	26.88	32.19	26.13	26.55	26.72	29.57	29.356	27.694	0	0	0	0	0	0	1	1	1
	11:44:00	29.23	35.69	27.44	27.64	28.28	28.95	35	27.53	27.75	28	27.05	32.48	26.26	26.71	26.85	29.656	29.446	27.87	0	0	0	0	0	0	1	1	1
	11:45:00	29.38	35.85	27.58	27.79	28.38	29.14	35.31	27.67	27.91	28.13	27.1	32.63	26.3	26.77	26.88	29.796	29.632	27.936	0	0	0	0	0	0	1	1	1
	11:46:00	29.33	35.53	27.57	27.83	28.31	29.12	35	27.65	27.93	28.12	27.15	32.6	26.28	26.71	26.84	29.714	29.564	27.916	0	0	0	0	0	0	1	1	1
	11:47:00	29.13	34.69	27.6	27.93	28.19	28.88	33.99	27.48	27.85	28	27.2	32.41	26.25	26.61	26.83	29.508	29.24	27.86	0	0	0	0	0	0	1	1	1
	11:48:00	28.81	33.67	27.49	27.88	27.97	28.61	33.06	27.29	27.73	27.85	27.09	31.89	26.12	26.42	26.71	29.164	28.908	27.646	0	0	0	0	0	0	1	1	1
	11:49:00	28.65	32.91	27.47	27.89	27.91	28.46	32.39	27.21	27.71	27.8	26.93	31.28	25.99	26.26	26.56	28.966	28.714	27.404	0	0	0	0	0	0	1	1	1
	11:50:00	28.44	32.21	27.35	27.77	27.77	28.24	31.77	27.05	27.57	27.67	26.76	30.7	25.87	26.11	26.43	28.708	28.46	27.174	0	0	0	0	0	0	1	1	1
	11:51:00	28.26	31.66	27.24	27.66	27.65	28.04	31.25	26.92	27.44	27.55	26.58	30.16	25.74	25.98	26.31	28.494	28.24	26.954	0	0	0	0	0	0	1	1	1
	11:52:00	28.11	31.25	27.15	27.57	27.56	27.86	30.79	26.81	27.33	27.43	26.43	29.71	25.65	25.88	26.2	28.328	28.044	26.774	0	0	0	0	0	0	1	1	1
	11:53:00	28	30.97	27.07	27.5	27.5	27.73	30.5	26.73	27.24	27.33	26.4	29.43	25.66	25.91	26.22	28.208	27.906	26.724	0	0	0	0	0	0	1	1	1
	11:54:00	28.02	31.19	27.05	27.43	27.55	27.73	30.79	26.75	27.21	27.3	26.32	29.32	25.68	25.98	26.22	28.248	27.956	26.704	0	0	0	0	0	0	1	1	1
	11:55:00	28.26	31.97	27.08	27.4	27.69	27.98	31.6	26.96	27.36	27.44	26.3	29.48	25.75	26.13	26.27	28.48	28.268	26.786	0	0	0	0	0	0	1	1	1
	11:56:00	28.61	32.89	27.24	27.54	27.95	28.19	32.33	27.11	27.45	27.52	26.37	29.81	25.85	26.3	26.35	28.846	28.52	26.936	0	0	0	0	0	0	1	1	1
	11:57:00	28.81	33.6	27.34	27.6	28.07	28.39	32.94	27.25	27.55	27.6	26.47	30.27	25.95	26.43	26.42	29.084	28.746	27.108	0	0	0	0	0	0	1	1	1
	11:58:00	29	34.2	27.42	27.68	28.17	28.56	33.43	27.35	27.67	27.69	26.6	30.69	26.05	26.57	26.5	29.294	28.94	27.282	0	0	0	0	0	0	1	1	1
	11:59:00	29.15	34.7	27.5	27.77	28.24	28.8	33.93	27.57	27.87	27.87	26.72	31.08	26.13	26.69	26.59	29.472	29.208	27.442	0	0	0	0	0	0	1	1	1
	12:00:00	29.38	35.18	27.67	27.95	28.4	28.94	34.32	27.64	27.97	27.94	26.94	31.55	26.3	26.88	26.74	29.716	29.362	27.682	0	0	0	0	0	0	1	1	1
	12:01:00	29.47	35.48	27.74	28.04	28.44	29.06	34.56	27.7	28.04	27.99	27.04	31.86	26.36	26.94	26.8	29.834	29.47	27.8	0	0	0	0	0	0	1	1	1
	12:02:00	29.68	35.87	27.9	28.2	28.58	29.15	34.86	27.77	28.12	28.04	27.11	32.13	26.4	27.02	26.85	30.046	29.588	27.902	0	0	0	0	0	0	1	1	1
	12:03:00	29.77	36.12	27.95	28.26	28.61	29.33	35.17	27.91	28.3	28.2	27.3	32.49	26.55	27.19	26.98	30.142	29.782	28.102	0	0	0	0	0	0	1	1	1
	12:04:00	29.92	36.33	28.1	28.44	28.75	29.43	35.44	27.96	28.34	28.25	27.39	32.69	26.6	27.23	27.02	30.308	29.884	28.186	0	0	0	0	0	0	1	1	1
	12:05:00	29.98	36.42	28.14	28.48	28.78	29.49	35.71	27.99	28.37	28.29	27.45	32.86	26.63	27.3	27.05	30.36	29.97	28.258	0	0	0	0	0	0	1	1	1
	12:06:00	30.12	36.66	28.27	28.64	28.9	29.68	35.98	28.11	28.52	28.42	27.51	33.03	26.68	27.35	27.08	30.518	30.142	28.33	0	0	0	0	0	0	1	1	1
	12:07:00	30.16	36.76	28.3	28.69	28.93	29.77	36.2	28.15	28.57	28.46	27.67	33.3	26.8	27.5	27.22	30.568	30.23	28.498	0	0	0	0	0	0	1	1	1
	12:08:00	30.28	36.86	28.42	28.85	29.05	29.89	36.43	28.27	28.71	28.59	27.72	33.44	26.82	27.52	27.24	30.692	30.378	28.548	0	0	0	0	0	0	1	1	1
	12:09:00	30.19	36.48	28.43	28.9	28.99	29.83	36.03	28.23	28.71	28.58	27.75	33.39	26.77	27.43	27.2	30.598	30.276	28.508	0	0	0	0	0	0	1	1	1
	12:10:00	29.99	35.53	28.47	29.02	28.91	29.59	35.03	28.05	28.61	28.48	27.79	33.21	26.76	27.31	27.21	30.384	29.952	28.456	0	0	0	0	0	0	1	1	1
	12:11:00	29.72	34.63	28.37	28.92	28.74	29.44	34.25	27.98	28.59	28.46	27.67	32.71	26.63	27.09	27.1	30.076	29.744	28.24	0	0	0	0	0	0	1	1	1
	12:12:00	29.57	33.89	28.37	28.95	28.68	29.21	33.5	27.82	28.44	28.34	27.52	32.13	26.5	26.92	26.99	29.892	29.462	28.012	0	0	0	0	0	0	1	1	1
	12:13:00	29.41	33.45	28.27	28.81	28.6	29.02	33.03	27.7	28.32	28.22	27.35	31.56	26.39	26.79	26.88	29.708	29.258	27.794	0	0	0	0	0	0	1	1	1
	12:14:00	29.36	33.2	28.2	28.73	28.54	28.94	32.9	27.67	28.22	28.15	27.21	31.13	26.34	26.76	26.8	29.606	29.176	27.648	0	0	0	0	0	0	1	1	1
	12:15:00	29.28	33.04	28.13	28.62	28.48	28.8	32.62	27.57	28.13	28.05	27.09	30.84	26.28	26.71	26.73	29.51	29.034	27.53	0	0	0	0	0	0	1	1	1
	12:16:00	29.44	33.59	28.13	28.58	28.57	29.01	33.39	27.76	28.28	28.16	27.14	30.91	26.42	26.95	26.84	29.662	29.32	27.652	0	0	0	0	0	0	1	1	1
	12:17:00	29.68	34.22	28.27	28.69	28.75	29.14	33.9	27.87	28.36	28.2	27.14	31.06	26.49	27.1	26.87	29.922	29.494	27.732	0	0	0	0	0	0	1	1	1
	12:18:00	29.83	34.73	28.32	28.78	28.83	29.28	34.41	27.96	28.47	28.23	27.21	31.39	26.55	27.25	26.9	30.098	29.67	27.86	0	0	0	0	0	0	1	1	1
	12:19:00	29.95	35.11	28.37	28.87	28.89	29.39	34.79	28.05	28.57	28.27	27.29	31.74	26.61	27.37	26.95	30.238	29.814	27.992	0	0	0	0	0	0	1	1	1
	12:20:00	30.15	35.48	28.52	29.04	29.03	29.6	35.22	28.22	28.78	28.41	27.38	32.07	26.67	27.48	26.98	30.444	30.046	28.116	0	0	0	0	0	0	1	1	1
	12:21:00	30.2	35.66	28.58	29.12	29.06	29.68	35.46	28.28	28.86	28.45	27.57	32.45	26.8	27.65	27.12	30.524	30.146	28.318	0	0	0	0	0	0	1	1	1
	12:22:00	30.25	35.84	28.63	29.21	29.1	29.73	35.64	28.31	28.95	28.47	27.63	32.69	26.84	27.74	27.16	30.606	30.22	28.412	0	0	0	0	0	0	1	1	1
	12:23:00	30.38	36.06	28.75	29.37	29.2	29.89	35.97	28.45	29.12	28.59	27.7	32.95	26.88	27.81	27.19	30.752	30.404	28.506	0	0	0	0	0	0	1	1	1
	12:24:00	30.4	36.18	28.78	29.45	29.2	29.93	36.13	28.48	29.18	28.63	27.86	33.21	27	27.97	27.3	30.802	30.47	28.668	0	0	0	0	0	0	1	1	1
	12:25:00	30.51	36.31	28.9	29.59	29.32	29.97	36.25	28.5	29.24	28.64	27.9	33.38	27.02	28.04	27.31	30.926	30.52	28.73	0	0	0	0	0	0	1	1	1
	12:26:00	30.54	36.39	28.9	29.64	29.32	30.1	36.47	28.61	29.4	28.77	27.94	33.51	27.03	28.09	27.32	30.958	30.67	28.778	0	0	0	0	0	0	1	1	1
	12:27:00	30.63	36.55	29.02	29.79	29.43	30.12	36.56	28.61	29.44	28.77	28.07	33.72	27.15	28.23	27.43	31.084	30.7	28.92	0	0	0	0	0	0	1	1	1
	12:28:00	30.75	36.69	29.13	29.94	29.53	30.16	36.64	28.63	29.49	28.79	28.09	33.8	27.16	28.29	27.44	31.208	30.742	28.956	0	0	0	0	0	0	1	1	1
	12:29:00	30.75	36.7	29.13	29.98	29.52	30.27	36.79	28.72	29.6	28.89	28.12	33.91	27.18	28.32	27.45	31.216	30.854	28.996	0	0	0	0	0	0	1	1	1
	12:30:00	30.86	36.84	29.24	30.11	29.63	30.28	36.86	28.74	29.64	28.9	28.25	34.1	27.28	28.45	27.56	31.336	30.884	29.128	0	0	0	0	0	0	1	1	1
	12:31:00	30.85	36.81	29.22	30.14	29.62	30.3	36.98	28.71	29.63	28.9	28.26	34.16	27.28	28.46	27.56	31.328	30.904	29.144	0	0	0	0	0	0	1	1	1
	12:32:00	30.94	36.85	29.31	30.25	29.71	30.37	37.01	28.79	29.75	29.01	28.27	34.18	27.28	28.46	27.57	31.412	30.986	29.152	0	0	0	0	0	0	1	1	1
	12:33:00	30.78	36.4	29.27	30.23	29.61	30.23	36.39	28.69	29.68	28.96	28.35	34.15	27.31	28.41	27.62	31.258	30.79	29.168	0	0	0	0	0	0	1	1	1
	12:34:00	30.7	35.9	29.3	30.27	29.59	30.16	35.79	28.68	29.67	28.99	28.29	33.84	27.22	28.2	27.56	31.152	30.658	29.022	0	0	0	0	0	0	1	1	1
	12:35:00	30.6	35.55	29.24	30.19	29.53	30.04	35.36	28.59	29.58	28.93	28.2	33.52	27.15	28.06	27.5	31.022	30.5	28.886	0	0	0	0	0	0	1	1	1
	12:36:00	30.41	34.89	29.15	30.09	29.41	29.83	34.59	28.46	29.43	28.83	28.09	33.06	27.04	27.84	27.41	30.79	30.228	28.688	0	0	0	0	0	0	1	1	1
	12:37:00	30.31	34.4	29.17	30.08	29.4	29.61	33.93	28.31	29.27	28.73	27.96	32.58	26.95	27.68	27.33	30.672	29.97	28.5	0	0	0	0	0	0	1	1	1
	12:38:00	30.36	34.61	29.13	29.95	29.43	29.6	34.26	28.32	29.25	28.7	27.95	32.51	27.04	27.87	27.41	30.696	30.026	28.556	0	0	0	0	0	0	1	1	1
	12:39:00	30.37	34.61	29.09	29.89	29.42	29.71	34.3	28.44	29.31	28.8	27.91	32.31	27.02	27.85	27.37	30.676	30.112	28.492	0	0	0	0	0	0	1	1	1
	12:40:00	30.18	33.98	29.02	29.86	29.32	29.52	33.58	28.32	29.2	28.7	27.84	32.05	26.92	27.63	27.3	30.472	29.864	28.348	0	0	0	0	0	0	1	1	1
	12:41:00	30.01	33.42	28.94	29.75	29.21	29.33	32.97	28.16	29.05	28.62	27.74	31.68	26.82	27.42	27.23	30.266	29.626	28.178	0	0	0	0	0	0	1	1	1
	12:42:00	29.83	32.9	28.85	29.62	29.1	29.16	32.43	28.01	28.88	28.52	27.61	31.22	26.72	27.24	27.14	30.06	29.4	27.986	0	0	0	0	0	0	1	1	1
	12:43:00	29.68	32.41	28.78	29.51	29.02	29.01	31.97	27.9	28.74	28.43	27.49	30.79	26.65	27.09	27.06	29.88	29.21	27.816	0	0	0	0	0	0	1	1	1
	12:44:00	29.54	32.03	28.7	29.42	28.97	28.86	31.58	27.79	28.59	28.34	27.35	30.37	26.56	26.95	26.98	29.732	29.032	27.642	0	0	0	0	0	0	1	1	1
	12:45:00	29.44	31.73	28.62	29.29	28.91	28.72	31.22	27.71	28.45	28.25	27.24	30.01	26.49	26.85	26.92	29.598	28.87	27.502	0	0	0	0	0	0	1	1	1
	12:46:00	29.33	31.47	28.56	29.2	28.85	28.61	30.91	27.63	28.35	28.18	27.12	29.69	26.41	26.74	26.85	29.482	28.736	27.362	0	0	0	0	0	0	1	1	1
	12:47:00	29.26	31.27	28.5	29.11	28.81	28.5	30.66	27.57	28.25	28.1	27.02	29.4	26.35	26.68	26.79	29.39	28.616	27.248	0	0	0	0	0	0	1	1	1
	12:48:00	29.21	31.18	28.47	29.05	28.78	28.43	30.59	27.53	28.18	28.04	26.94	29.24	26.33	26.69	26.76	29.338	28.554	27.192	0	0	0	0	0	0	1	1	1
	12:49:00	29.19	31.28	28.44	29	28.8	28.42	30.86	27.52	28.17	28	26.89	29.31	26.33	26.82	26.76	29.342	28.594	27.222	0	0	0	0	0	0	1	1	1
	12:50:00	29.28	31.53	28.44	29	28.83	28.48	31.08	27.58	28.21	28	26.88	29.34	26.36	26.93	26.75	29.416	28.67	27.252	0	0	0	0	0	0	1	1	1
	12:51:00	29.21	31.33	28.44	29.01	28.8	28.42	30.83	27.54	28.18	27.96	26.87	29.38	26.33	26.88	26.72	29.358	28.586	27.236	0	0	0	0	0	0	1	1	1
	12:52:00	29.14	31.13	28.4	29	28.75	28.35	30.57	27.48	28.13	27.91	26.84	29.31	26.28	26.78	26.7	29.284	28.488	27.182	0	0	0	0	0	0	1	1	1
	12:53:00	29.09	30.95	28.37	28.97	28.71	28.26	30.36	27.42	28.07	27.86	26.8	29.15	26.25	26.73	26.67	29.218	28.394	27.12	0	0	0	0	0	0	1	1	1
	12:54:00	29.06	30.86	28.35	28.92	28.68	28.21	30.21	27.38	28.03	27.81	26.74	29.01	26.22	26.7	26.62	29.174	28.328	27.058	0	0	0	0	0	0	1	1	1
	12:55:00	29.09	31.04	28.33	28.88	28.7	28.22	30.5	27.37	28.05	27.8	26.72	29.05	26.23	26.83	26.62	29.208	28.388	27.09	0	0	0	0	0	0	1	1	1
	12:56:00	29.23	31.53	28.37	28.94	28.78	28.34	31.02	27.46	28.15	27.82	26.73	29.19	26.27	27.01	26.65	29.37	28.558	27.17	0	0	0	0	0	0	1	1	1
	12:57:00	29.18	31.39	28.36	29	28.75	28.29	30.76	27.45	28.15	27.8	26.75	29.26	26.24	26.95	26.63	29.336	28.49	27.166	0	0	0	0	0	0	1	1	1
	12:58:00	29.14	31.24	28.35	29.02	28.7	28.24	30.56	27.41	28.13	27.77	26.75	29.24	26.23	26.89	26.61	29.29	28.422	27.144	0	0	0	0	0	0	1	1	1
	12:59:00	29	31.01	28.25	28.91	28.58	28.2	30.4	27.38	28.11	27.74	26.73	29.17	26.21	26.85	26.58	29.15	28.366	27.108	0	0	0	0	0	0	1	1	1
	13:00:00	28.98	31.01	28.23	28.91	28.58	28.18	30.38	27.38	28.1	27.72	26.72	29.11	26.2	26.84	26.57	29.142	28.352	27.088	0	0	0	0	0	0	1	1	1
	13:01:00	29.11	31.43	28.26	28.9	28.64	28.26	30.84	27.43	28.17	27.73	26.72	29.18	26.22	26.98	26.59	29.268	28.486	27.138	0	0	0	0	0	0	1	1	1
	13:02:00	29.27	32.03	28.29	28.94	28.71	28.39	31.49	27.51	28.29	27.78	26.75	29.49	26.29	27.21	26.62	29.448	28.692	27.272	0	0	0	0	0	0	1	1	1
	13:03:00	29.42	32.56	28.33	29.04	28.79	28.54	32.02	27.62	28.45	27.82	26.83	29.82	26.36	27.44	26.68	29.628	28.89	27.426	0	0	0	0	0	0	1	1	1
	13:04:00	29.54	33.04	28.42	29.17	28.86	28.67	32.61	27.71	28.61	27.88	26.93	30.28	26.43	27.65	26.73	29.806	29.096	27.604	0	0	0	0	0	0	1	1	1
	13:05:00	29.8	33.66	28.58	29.39	29.03	28.82	33.19	27.79	28.77	27.96	27.04	30.72	26.5	27.86	26.8	30.092	29.306	27.784	0	0	0	0	0	0	1	1	1
	13:06:00	29.92	34.03	28.64	29.57	29.09	28.96	33.65	27.86	28.93	28.02	27.15	31.17	26.58	28.06	26.86	30.25	29.484	27.964	0	0	0	0	0	0	1	1	1
	13:07:00	30	34.35	28.69	29.71	29.14	29.07	34.05	27.94	29.1	28.07	27.25	31.58	26.66	28.24	26.93	30.378	29.646	28.132	0	0	0	0	0	0	1	1	1
	13:08:00	30.07	34.64	28.75	29.85	29.19	29.28	34.47	28.11	29.35	28.24	27.47	32.08	26.81	28.47	27.08	30.5	29.89	28.382	0	0	0	0	0	0	1	1	1
	13:09:00	30.22	34.96	28.89	30.08	29.32	29.37	34.82	28.16	29.48	28.29	27.57	32.43	26.86	28.59	27.14	30.694	30.024	28.518	0	0	0	0	0	0	1	1	1
	13:10:00	30.27	35.12	28.93	30.2	29.36	29.46	35.07	28.22	29.61	28.34	27.65	32.74	26.92	28.72	27.19	30.776	30.14	28.644	0	0	0	0	0	0	1	1	1
	13:11:00	30.22	34.86	28.93	30.29	29.31	29.47	34.86	28.23	29.65	28.37	27.72	32.88	26.94	28.73	27.21	30.722	30.116	28.696	0	0	0	0	0	0	1	1	1
	13:12:00	30.22	34.64	29.03	30.4	29.38	29.41	34.72	28.18	29.65	28.37	27.86	33.13	27.04	28.83	27.33	30.734	30.066	28.838	0	0	0	0	0	0	1	1	1
	13:13:00	30.29	34.85	29.03	30.39	29.41	29.59	35.04	28.32	29.81	28.51	27.9	33.24	27.07	28.9	27.36	30.794	30.254	28.894	0	0	0	0	0	0	1	1	1
	13:14:00	30.16	34.32	29.01	30.39	29.33	29.47	34.3	28.26	29.71	28.48	27.9	33.04	27.03	28.67	27.34	30.642	30.044	28.796	0	0	0	0	0	0	1	1	1
	13:15:00	30.09	33.82	29.05	30.4	29.33	29.31	33.57	28.15	29.57	28.43	27.87	32.71	26.95	28.38	27.29	30.538	29.806	28.64	0	0	0	0	0	0	1	1	1
	13:16:00	29.98	33.41	29.01	30.32	29.28	29.18	33.15	28.07	29.43	28.37	27.79	32.39	26.9	28.25	27.26	30.4	29.64	28.518	0	0	0	0	0	0	1	1	1
	13:17:00	29.95	33.41	28.98	30.21	29.28	29.14	33.15	28.04	29.36	28.34	27.81	32.22	26.98	28.32	27.32	30.366	29.606	28.53	0	0	0	0	0	0	1	1	1
	13:18:00	29.99	33.6	28.96	30.12	29.3	29.15	33.28	28.05	29.35	28.34	27.77	31.95	26.98	28.34	27.31	30.394	29.634	28.47	0	0	0	0	0	0	1	1	1
	13:19:00	29.86	33.13	28.92	30.12	29.22	29.03	32.75	27.97	29.18	28.29	27.71	31.68	26.92	28.13	27.26	30.25	29.444	28.34	0	0	0	0	0	0	1	1	1
	13:20:00	29.82	32.82	28.97	30.14	29.25	28.89	32.32	27.86	29.05	28.22	27.63	31.36	26.85	27.94	27.21	30.2	29.268	28.198	0	0	0	0	0	0	1	1	1
	13:21:00	29.74	32.6	28.91	30.05	29.22	28.79	32.02	27.79	28.9	28.17	27.54	30.99	26.8	27.79	27.16	30.104	29.134	28.056	0	0	0	0	0	0	1	1	1
	13:22:00	29.62	32.24	28.86	29.94	29.14	28.64	31.55	27.71	28.76	28.1	27.45	30.64	26.73	27.62	27.1	29.96	28.952	27.908	0	0	0	0	0	0	1	1	1
	13:23:00	29.54	31.93	28.82	29.82	29.1	28.53	31.19	27.64	28.63	28.04	27.35	30.3	26.67	27.48	27.05	29.842	28.806	27.77	0	0	0	0	0	0	1	1	1
	13:24:00	29.44	31.65	28.78	29.73	29.04	28.43	30.88	27.58	28.51	27.98	27.26	29.99	26.62	27.35	26.99	29.728	28.676	27.642	0	0	0	0	0	0	1	1	1
	13:25:00	29.37	31.46	28.73	29.6	29	28.34	30.6	27.54	28.4	27.93	27.16	29.68	26.57	27.24	26.94	29.632	28.562	27.518	0	0	0	0	0	0	1	1	1
	13:26:00	29.21	31.19	28.58	29.4	28.85	28.26	30.38	27.5	28.3	27.87	27.09	29.44	26.53	27.16	26.91	29.446	28.462	27.426	0	0	0	0	0	0	1	1	1
	13:27:00	29.16	31.02	28.55	29.31	28.83	28.19	30.19	27.46	28.21	27.83	27.02	29.23	26.48	27.07	26.88	29.374	28.376	27.336	0	0	0	0	0	0	1	1	1
	13:28:00	29.11	30.86	28.52	29.25	28.8	28.12	30.01	27.42	28.13	27.8	26.96	29.04	26.45	27	26.84	29.308	28.296	27.258	0	0	0	0	0	0	1	1	1
	13:29:00	29.06	30.72	28.49	29.17	28.78	28.06	29.83	27.38	28.06	27.75	26.9	28.86	26.41	26.95	26.8	29.244	28.216	27.184	0	0	0	0	0	0	1	1	1
	13:30:00	29.02	30.59	28.48	29.12	28.76	28	29.66	27.34	27.98	27.71	26.86	28.7	26.38	26.87	26.76	29.194	28.138	27.114	0	0	0	0	0	0	1	1	1
	13:31:00	28.97	30.48	28.45	29.07	28.73	27.94	29.52	27.31	27.92	27.68	26.81	28.56	26.36	26.82	26.74	29.14	28.074	27.058	0	0	0	0	0	0	1	1	1
	13:32:00	28.92	30.36	28.42	29.03	28.71	27.89	29.39	27.27	27.85	27.63	26.77	28.43	26.32	26.79	26.71	29.088	28.006	27.004	0	0	0	0	0	0	1	1	1
	13:33:00	28.8	30.17	28.3	28.86	28.6	27.83	29.26	27.24	27.79	27.6	26.72	28.31	26.3	26.74	26.68	28.946	27.944	26.95	0	0	0	0	0	0	1	1	1
	13:34:00	28.77	30.08	28.28	28.83	28.56	27.69	29.05	27.1	27.64	27.46	26.68	28.19	26.28	26.71	26.65	28.904	27.788	26.902	0	0	0	0	0	0	1	1	1
	13:35:00	28.73	30	28.26	28.8	28.56	27.65	28.94	27.07	27.59	27.43	26.64	28.08	26.25	26.68	26.62	28.87	27.736	26.854	0	0	0	0	0	0	1	1	1
	13:36:00	28.71	29.94	28.25	28.78	28.55	27.61	28.87	27.04	27.55	27.4	26.6	27.99	26.24	26.65	26.6	28.846	27.694	26.816	0	0	0	0	0	0	1	1	1
	13:37:00	28.68	29.9	28.23	28.74	28.53	27.58	28.8	27.03	27.51	27.37	26.58	27.92	26.22	26.62	26.58	28.816	27.658	26.784	0	0	0	0	0	0	1	1	1
	13:38:00	28.56	29.75	28.11	28.62	28.42	27.55	28.76	27.01	27.48	27.34	26.45	27.74	26.1	26.49	26.46	28.692	27.628	26.648	0	0	0	0	0	0	1	1	1
	13:39:00	28.55	29.71	28.1	28.58	28.41	27.51	28.71	26.98	27.44	27.32	26.42	27.68	26.08	26.48	26.44	28.67	27.592	26.62	0	0	0	0	0	0	1	1	1
	13:40:00	28.53	29.65	28.09	28.56	28.39	27.48	28.64	26.96	27.41	27.3	26.4	27.62	26.07	26.45	26.42	28.644	27.558	26.592	0	0	0	0	0	0	1	1	1
	13:41:00	28.51	29.6	28.07	28.54	28.38	27.37	28.49	26.86	27.29	27.19	26.38	27.56	26.05	26.42	26.4	28.62	27.44	26.562	0	0	0	0	0	0	1	1	1
	13:42:00	28.49	29.55	28.07	28.53	28.37	27.35	28.44	26.85	27.25	27.17	26.35	27.51	26.04	26.4	26.4	28.602	27.412	26.54	0	0	0	0	0	0	1	1	1
	13:43:00	28.4	29.44	27.97	28.41	28.27	27.33	28.4	26.84	27.23	27.15	26.34	27.46	26.02	26.38	26.38	28.498	27.39	26.516	0	0	0	0	0	0	1	1	1
	13:44:00	28.39	29.41	27.95	28.4	28.26	27.31	28.38	26.82	27.21	27.14	26.33	27.43	26.02	26.38	26.37	28.482	27.372	26.506	0	0	0	0	0	0	1	1	1
	13:45:00	28.37	29.4	27.95	28.38	28.26	27.3	28.36	26.81	27.2	27.13	26.31	27.41	26.01	26.38	26.37	28.472	27.36	26.496	0	0	0	0	0	0	1	1	1
	13:46:00	28.38	29.4	27.95	28.39	28.27	27.29	28.36	26.82	27.18	27.12	26.2	27.3	25.91	26.27	26.26	28.478	27.354	26.388	0	0	0	0	0	0	1	1	1
	13:47:00	28.38	29.4	27.95	28.38	28.27	27.17	28.27	26.7	27.06	27.01	26.2	27.29	25.9	26.28	26.25	28.476	27.242	26.384	0	0	0	0	0	0	1	1	1
	13:48:00	28.28	29.31	27.82	28.26	28.14	27.16	28.27	26.7	27.06	27	26.19	27.3	25.9	26.3	26.25	28.362	27.238	26.388	0	0	0	0	0	0	1	1	1
	13:49:00	28.28	29.35	27.82	28.26	28.14	27.17	28.29	26.7	27.07	27	26.2	27.31	25.91	26.31	26.25	28.37	27.246	26.396	0	0	0	0	0	0	1	1	1
	13:50:00	28.31	29.46	27.83	28.28	28.16	27.17	28.4	26.71	27.1	27	26.2	27.38	25.91	26.37	26.25	28.408	27.276	26.422	0	0	0	0	0	0	1	1	1
	13:51:00	28.32	29.51	27.83	28.3	28.17	27.19	28.46	26.73	27.13	27	26.2	27.42	25.92	26.4	26.26	28.426	27.302	26.44	0	0	0	0	0	0	1	1	1
	13:52:00	28.32	29.49	27.83	28.31	28.16	27.19	28.45	26.72	27.13	26.99	26.21	27.45	25.92	26.41	26.26	28.422	27.296	26.45	0	0	0	0	0	0	1	1	1
	13:53:00	28.21	29.36	27.73	28.22	28.05	27.08	28.31	26.61	27.05	26.89	26.22	27.46	25.92	26.4	26.25	28.314	27.188	26.45	0	0	0	0	0	0	1	1	1
	13:54:00	28.19	29.28	27.74	28.23	28.03	27.07	28.23	26.6	27.05	26.87	26.11	27.32	25.81	26.29	26.14	28.294	27.164	26.334	0	0	0	0	0	0	1	1	1
	13:55:00	28.15	29.19	27.73	28.24	28.02	27.04	28.13	26.58	27.05	26.85	26.1	27.27	25.8	26.27	26.13	28.266	27.13	26.314	0	0	0	0	0	0	1	1	1
	13:56:00	28.12	29.08	27.72	28.24	28	27	28.03	26.57	27.04	26.84	26.09	27.2	25.79	26.25	26.11	28.232	27.096	26.288	0	0	0	0	0	0	1	1	1
	13:57:00	28.09	29.03	27.71	28.23	27.99	26.98	27.98	26.55	27.02	26.82	26.07	27.14	25.77	26.24	26.1	28.21	27.07	26.264	0	0	0	0	0	0	1	1	1
	13:58:00	27.95	28.88	27.59	28.11	27.87	26.95	27.93	26.53	27.01	26.8	26.06	27.07	25.76	26.24	26.08	28.08	27.044	26.242	0	0	0	0	0	0	1	1	1
	13:59:00	27.93	28.85	27.58	28.1	27.86	26.83	27.79	26.41	26.89	26.69	26.03	27.04	25.75	26.23	26.08	28.064	26.922	26.226	0	0	0	0	0	0	1	1	1
	14:00:00	27.91	28.82	27.57	28.08	27.85	26.79	27.74	26.4	26.88	26.68	26.02	27	25.74	26.2	26.06	28.046	26.898	26.204	0	0	0	0	0	0	1	1	1
	14:01:00	27.89	28.8	27.57	28.07	27.84	26.76	27.72	26.39	26.85	26.67	25.99	26.97	25.73	26.18	26.06	28.034	26.878	26.186	0	0	0	0	0	0	1	1	1
	14:02:00	27.87	28.82	27.57	28.06	27.84	26.74	27.75	26.39	26.84	26.66	25.97	26.97	25.72	26.18	26.05	28.032	26.876	26.178	0	0	0	0	0	0	1	1	1
	14:03:00	27.78	28.81	27.46	27.95	27.75	26.75	27.88	26.4	26.85	26.66	25.87	26.9	25.62	26.13	25.96	27.95	26.908	26.096	0	0	0	0	0	0	1	1	1
	14:04:00	27.77	28.8	27.46	27.95	27.75	26.64	27.76	26.29	26.73	26.56	25.86	26.92	25.62	26.12	25.95	27.946	26.796	26.094	0	0	0	0	0	0	1	1	1
	14:05:00	27.76	28.79	27.46	27.95	27.75	26.63	27.74	26.28	26.72	26.56	25.86	26.93	25.62	26.1	25.95	27.942	26.786	26.092	0	0	0	0	0	0	1	1	1
	14:06:00	27.75	28.78	27.45	27.94	27.75	26.62	27.72	26.27	26.71	26.56	25.84	26.93	25.62	26.08	25.95	27.934	26.776	26.084	0	0	0	0	0	0	1	1	1
	14:07:00	27.74	28.8	27.46	27.94	27.75	26.62	27.75	26.27	26.71	26.55	25.83	26.93	25.62	26.08	25.95	27.938	26.78	26.082	0	0	0	0	0	0	1	1	1
	14:08:00	27.75	28.84	27.46	27.94	27.76	26.61	27.79	26.28	26.71	26.56	25.83	26.96	25.62	26.1	25.94	27.95	26.79	26.09	0	0	0	0	0	0	1	1	1
	14:09:00	27.64	28.77	27.35	27.83	27.65	26.62	27.82	26.29	26.7	26.55	25.83	26.98	25.64	26.11	25.96	27.848	26.796	26.104	0	0	0	0	0	0	1	1	1
	14:10:00	27.64	28.8	27.35	27.83	27.65	26.52	27.77	26.2	26.62	26.45	25.83	27.03	25.64	26.14	25.96	27.854	26.712	26.12	0	0	0	0	0	0	1	1	1
	14:11:00	27.69	29.08	27.36	27.83	27.69	26.56	28.07	26.22	26.68	26.47	25.85	27.2	25.67	26.29	25.98	27.93	26.8	26.198	0	0	0	0	0	0	1	1	1
	14:12:00	27.74	29.27	27.38	27.87	27.71	26.6	28.22	26.26	26.72	26.49	25.77	27.18	25.6	26.25	25.91	27.994	26.858	26.142	0	0	0	0	0	0	1	1	1
	14:13:00	27.73	29.21	27.39	27.9	27.7	26.61	28.14	26.26	26.74	26.5	25.8	27.24	25.6	26.21	25.91	27.986	26.85	26.152	0	0	0	0	0	0	1	1	1
	14:14:00	27.71	29.08	27.39	27.93	27.68	26.6	28.03	26.24	26.73	26.49	25.8	27.25	25.59	26.16	25.91	27.958	26.818	26.142	0	0	0	0	0	0	1	1	1
	14:15:00	27.69	28.93	27.38	27.92	27.66	26.58	27.89	26.24	26.72	26.49	25.8	27.18	25.58	26.11	25.9	27.916	26.784	26.114	0	0	0	0	0	0	1	1	1
	14:16:00	27.57	28.72	27.29	27.81	27.55	26.46	27.67	26.12	26.59	26.37	25.78	27.09	25.57	26.06	25.88	27.788	26.642	26.076	0	0	0	0	0	0	1	1	1
	14:17:00	27.54	28.62	27.28	27.79	27.54	26.43	27.56	26.11	26.57	26.37	25.78	27	25.57	26.03	25.87	27.754	26.608	26.05	0	0	0	0	0	0	1	1	1
	14:18:00	27.53	28.52	27.27	27.76	27.52	26.42	27.45	26.1	26.55	26.36	25.76	26.9	25.56	25.99	25.86	27.72	26.576	26.014	0	0	0	0	0	0	1	1	1
	14:19:00	27.52	28.44	27.27	27.75	27.51	26.4	27.36	26.1	26.52	26.34	25.74	26.82	25.55	25.96	25.84	27.698	26.544	25.982	0	0	0	0	0	0	1	1	1
	14:20:00	27.49	28.37	27.25	27.72	27.5	26.38	27.28	26.09	26.48	26.32	25.73	26.73	25.55	25.94	25.84	27.666	26.51	25.958	0	0	0	0	0	0	1	1	1
	14:21:00	27.49	28.32	27.25	27.71	27.5	26.36	27.22	26.07	26.46	26.32	25.72	26.67	25.53	25.92	25.83	27.654	26.486	25.934	0	0	0	0	0	0	1	1	1
	14:22:00	27.37	28.18	27.12	27.57	27.37	26.25	27.07	25.97	26.35	26.21	25.61	26.5	25.43	25.81	25.72	27.522	26.37	25.814	0	0	0	0	0	0	1	1	1
	14:23:00	27.36	28.17	27.13	27.57	27.38	26.24	27.05	25.96	26.34	26.2	25.6	26.47	25.43	25.81	25.71	27.522	26.358	25.804	0	0	0	0	0	0	1	1	1
	14:24:00	27.36	28.15	27.12	27.55	27.37	26.23	27.04	25.96	26.33	26.2	25.59	26.45	25.42	25.81	25.7	27.51	26.352	25.794	0	0	0	0	0	0	1	1	1
	14:25:00	27.34	28.16	27.11	27.54	27.36	26.22	27.05	25.96	26.34	26.2	25.58	26.43	25.41	25.81	25.7	27.502	26.354	25.786	0	0	0	0	0	0	1	1	1
	14:26:00	27.36	28.19	27.12	27.55	27.38	26.23	27.08	25.96	26.34	26.2	25.59	26.45	25.42	25.84	25.71	27.52	26.362	25.802	0	0	0	0	0	0	1	1	1
	14:27:00	27.27	28.13	27.02	27.44	27.28	26.13	27	25.87	26.25	26.1	25.58	26.45	25.42	25.86	25.7	27.428	26.27	25.802	0	0	0	0	0	0	1	1	1
	14:28:00	27.28	28.16	27.03	27.45	27.29	26.14	27.04	25.88	26.26	26.1	25.58	26.47	25.42	25.87	25.7	27.442	26.284	25.808	0	0	0	0	0	0	1	1	1
	14:29:00	27.28	28.19	27.03	27.46	27.31	26.15	27.06	25.88	26.27	26.1	25.6	26.49	25.42	25.89	25.72	27.454	26.292	25.824	0	0	0	0	0	0	1	1	1
	14:30:00	27.3	28.22	27.04	27.47	27.3	26.15	27.09	25.88	26.29	26.12	25.49	26.42	25.33	25.81	25.62	27.466	26.306	25.734	0	0	0	0	0	0	1	1	1
	14:31:00	27.3	28.26	27.04	27.49	27.31	26.17	27.12	25.89	26.31	26.12	25.5	26.44	25.34	25.84	25.62	27.48	26.322	25.748	0	0	0	0	0	0	1	1	1
	14:32:00	27.21	28.19	26.94	27.39	27.22	26.18	27.17	25.9	26.33	26.12	25.51	26.48	25.34	25.88	25.64	27.39	26.34	25.77	0	0	0	0	0	0	1	1	1
	14:33:00	27.21	28.26	26.95	27.41	27.22	26.09	27.14	25.81	26.26	26.04	25.52	26.53	25.36	25.93	25.65	27.41	26.268	25.798	0	0	0	0	0	0	1	1	1
	14:34:00	27.3	28.8	26.97	27.47	27.3	26.17	27.71	25.87	26.39	26.08	25.55	26.82	25.41	26.2	25.7	27.568	26.444	25.936	0	0	0	0	0	0	1	1	1
	14:35:00	27.38	29.22	27.01	27.55	27.36	26.27	28.16	25.94	26.53	26.13	25.59	27.06	25.47	26.43	25.74	27.704	26.606	26.058	0	0	0	0	0	0	1	1	1
	14:36:00	27.44	29.56	27.05	27.68	27.4	26.33	28.46	25.99	26.68	26.18	25.65	27.42	25.51	26.59	25.79	27.826	26.728	26.192	0	0	0	0	0	0	1	1	1
	14:37:00	27.5	29.8	27.09	27.8	27.44	26.41	28.73	26.05	26.8	26.23	25.71	27.66	25.54	26.69	25.83	27.926	26.844	26.286	0	0	0	0	0	0	1	1	1
	14:38:00	27.47	29.57	27.1	27.9	27.43	26.4	28.53	26.05	26.81	26.24	25.75	27.75	25.55	26.6	25.84	27.894	26.806	26.298	0	0	0	0	0	0	1	1	1
	14:39:00	27.45	29.39	27.1	27.92	27.4	26.39	28.35	26.03	26.8	26.24	25.76	27.77	25.54	26.49	25.84	27.852	26.762	26.28	0	0	0	0	0	0	1	1	1
	14:40:00	27.45	29.34	27.1	27.91	27.39	26.4	28.35	26.03	26.8	26.24	25.77	27.73	25.55	26.48	25.85	27.838	26.764	26.276	0	0	0	0	0	0	1	1	1
	14:41:00	27.42	29.14	27.1	27.91	27.38	26.27	28.06	25.92	26.68	26.14	25.77	27.63	25.55	26.39	25.84	27.79	26.614	26.236	0	0	0	0	0	0	1	1	1
	14:42:00	27.38	28.94	27.09	27.88	27.36	26.24	27.87	25.9	26.63	26.14	25.76	27.5	25.52	26.31	25.82	27.73	26.556	26.182	0	0	0	0	0	0	1	1	1
	14:43:00	27.36	28.77	27.08	27.82	27.34	26.22	27.7	25.89	26.58	26.12	25.73	27.36	25.51	26.24	25.81	27.674	26.502	26.13	0	0	0	0	0	0	1	1	1
	14:44:00	27.33	28.64	27.06	27.78	27.32	26.19	27.55	25.87	26.53	26.1	25.72	27.21	25.51	26.18	25.8	27.626	26.448	26.084	0	0	0	0	0	0	1	1	1
	14:45:00	27.21	28.41	26.96	27.63	27.2	26.17	27.41	25.86	26.49	26.09	25.6	26.98	25.4	26.03	25.68	27.482	26.404	25.938	0	0	0	0	0	0	1	1	1
	14:46:00	27.2	28.33	26.95	27.58	27.19	26.15	27.31	25.85	26.45	26.09	25.58	26.87	25.39	26	25.68	27.45	26.37	25.904	0	0	0	0	0	0	1	1	1
	14:47:00	27.19	28.24	26.93	27.55	27.18	26.14	27.21	25.83	26.4	26.08	25.56	26.76	25.37	25.96	25.66	27.418	26.332	25.862	0	0	0	0	0	0	1	1	1
	14:48:00	27.17	28.17	26.92	27.52	27.17	26.02	27.04	25.72	26.28	25.96	25.56	26.7	25.37	25.94	25.65	27.39	26.204	25.844	0	0	0	0	0	0	1	1	1
	14:49:00	27.16	28.11	26.92	27.49	27.16	26.01	26.98	25.72	26.26	25.96	25.54	26.62	25.35	25.92	25.64	27.368	26.186	25.814	0	0	0	0	0	0	1	1	1
	14:50:00	27.14	28.05	26.91	27.48	27.15	25.99	26.92	25.71	26.24	25.94	25.53	26.55	25.35	25.92	25.63	27.346	26.16	25.796	0	0	0	0	0	0	1	1	1
	14:51:00	27.14	28.01	26.91	27.46	27.15	25.97	26.88	25.7	26.23	25.93	25.51	26.49	25.35	25.91	25.62	27.334	26.142	25.776	0	0	0	0	0	0	1	1	1
	14:52:00	27.03	27.87	26.8	27.33	27.03	25.96	26.83	25.69	26.22	25.93	25.5	26.43	25.33	25.9	25.61	27.212	26.126	25.754	0	0	0	0	0	0	1	1	1
	14:53:00	27.03	27.85	26.79	27.32	27.03	25.96	26.81	25.69	26.21	25.92	25.49	26.4	25.33	25.91	25.61	27.204	26.118	25.748	0	0	0	0	0	0	1	1	1
	14:54:00	27.02	27.85	26.78	27.32	27.03	25.95	26.8	25.69	26.2	25.91	25.49	26.39	25.32	25.92	25.6	27.2	26.11	25.744	0	0	0	0	0	0	1	1	1
	14:55:00	27.02	27.84	26.78	27.31	27.02	25.86	26.68	25.59	26.1	25.8	25.49	26.36	25.32	25.92	25.6	27.194	26.006	25.738	0	0	0	0	0	0	1	1	1
	14:56:00	27.01	27.79	26.78	27.31	27.01	25.86	26.65	25.58	26.08	25.8	25.47	26.33	25.32	25.89	25.6	27.18	25.994	25.722	0	0	0	0	0	0	1	1	1
	14:57:00	27.01	27.76	26.78	27.31	27.02	25.85	26.62	25.58	26.07	25.8	25.47	26.3	25.32	25.87	25.59	27.176	25.984	25.71	0	0	0	0	0	0	1	1	1
	14:58:00	27.01	27.74	26.78	27.3	27.01	25.85	26.59	25.58	26.06	25.78	25.37	26.18	25.22	25.75	25.48	27.168	25.972	25.6	0	0	0	0	0	0	1	1	1
	14:59:00	26.91	27.62	26.68	27.19	26.91	25.84	26.57	25.58	26.05	25.79	25.37	26.15	25.21	25.73	25.47	27.062	25.966	25.586	0	0	0	0	0	0	1	1	1
	15:00:00	26.9	27.6	26.68	27.16	26.9	25.84	26.55	25.57	26.02	25.78	25.36	26.12	25.22	25.71	25.48	27.048	25.952	25.578	0	0	0	0	0	0	1	1	1
	15:01:00	26.9	27.58	26.67	27.15	26.89	25.84	26.54	25.57	26.01	25.78	25.36	26.1	25.21	25.7	25.47	27.038	25.948	25.568	0	0	0	0	0	0	1	1	1
	15:02:00	26.9	27.58	26.67	27.15	26.89	25.74	26.43	25.46	25.9	25.68	25.36	26.09	25.21	25.68	25.47	27.038	25.842	25.562	0	0	0	0	0	0	1	1	1
	15:03:00	26.91	27.59	26.67	27.12	26.89	25.73	26.43	25.47	25.89	25.67	25.35	26.08	25.2	25.67	25.46	27.036	25.838	25.552	0	0	0	0	0	0	1	1	1
	15:04:00	26.9	27.58	26.67	27.11	26.89	25.73	26.43	25.47	25.89	25.67	25.35	26.07	25.2	25.67	25.46	27.03	25.838	25.55	0	0	0	0	0	0	1	1	1
	15:05:00	26.81	27.48	26.57	27.01	26.8	25.73	26.42	25.47	25.88	25.67	25.35	26.07	25.2	25.67	25.47	26.934	25.834	25.552	0	0	0	0	0	0	1	1	1
	15:06:00	26.81	27.49	26.58	27.01	26.8	25.74	26.44	25.47	25.88	25.67	25.36	26.08	25.21	25.7	25.46	26.938	25.84	25.562	0	0	0	0	0	0	1	1	1
	15:07:00	26.84	27.7	26.58	27.02	26.83	25.77	26.65	25.48	25.97	25.68	25.36	26.18	25.22	25.99	25.48	26.994	25.91	25.646	0	0	0	0	0	0	1	1	1
	15:08:00	26.85	27.74	26.58	27.07	26.83	25.79	26.7	25.51	26.02	25.69	25.27	26.12	25.13	25.95	25.39	27.014	25.942	25.572	0	0	0	0	0	0	1	1	1
	15:09:00	26.83	27.69	26.59	27.11	26.81	25.68	26.56	25.41	25.92	25.6	25.28	26.16	25.14	25.9	25.39	27.006	25.834	25.574	0	0	0	0	0	0	1	1	1
	15:10:00	26.81	27.63	26.59	27.12	26.82	25.66	26.51	25.4	25.93	25.6	25.28	26.15	25.13	25.84	25.38	26.994	25.82	25.556	0	0	0	0	0	0	1	1	1
	15:11:00	26.81	27.61	26.59	27.13	26.81	25.66	26.48	25.4	25.93	25.59	25.28	26.16	25.12	25.85	25.38	26.99	25.812	25.558	0	0	0	0	0	0	1	1	1
	15:12:00	26.72	27.62	26.49	27.04	26.72	25.68	26.59	25.41	26.01	25.6	25.28	26.17	25.13	25.95	25.38	26.918	25.858	25.582	0	0	0	0	0	0	1	1	1
	15:13:00	26.72	27.57	26.49	27.06	26.72	25.67	26.54	25.41	26.02	25.6	25.28	26.16	25.13	25.91	25.38	26.912	25.848	25.572	0	0	0	0	0	0	1	1	1
	15:14:00	26.71	27.51	26.49	27.08	26.72	25.67	26.49	25.4	26	25.6	25.28	26.14	25.13	25.87	25.38	26.902	25.832	25.56	0	0	0	0	0	0	1	1	1
	15:15:00	26.69	27.47	26.49	27.07	26.72	25.57	26.37	25.3	25.9	25.5	25.28	26.12	25.12	25.82	25.37	26.888	25.728	25.542	0	0	0	0	0	0	1	1	1
	15:16:00	26.69	27.44	26.49	27.06	26.71	25.57	26.34	25.3	25.89	25.5	25.27	26.09	25.12	25.79	25.37	26.878	25.72	25.528	0	0	0	0	0	0	1	1	1
	15:17:00	26.69	27.43	26.48	27.05	26.7	25.56	26.33	25.3	25.87	25.49	25.27	26.08	25.12	25.78	25.37	26.87	25.71	25.524	0	0	0	0	0	0	1	1	1
	15:18:00	26.69	27.42	26.48	27.04	26.71	25.57	26.32	25.3	25.85	25.5	25.26	26.06	25.12	25.78	25.37	26.868	25.708	25.518	0	0	0	0	0	0	1	1	1
	15:19:00	26.59	27.33	26.39	26.94	26.61	25.56	26.32	25.31	25.86	25.5	25.16	25.96	25.03	25.68	25.28	26.772	25.71	25.422	0	0	0	0	0	0	1	1	1
	15:20:00	26.6	27.37	26.38	26.93	26.62	25.57	26.35	25.31	25.86	25.5	25.16	25.98	25.03	25.7	25.27	26.78	25.718	25.428	0	0	0	0	0	0	1	1	1
	15:21:00	26.63	27.5	26.39	26.94	26.63	25.58	26.47	25.33	25.9	25.51	25.17	26.05	25.03	25.78	25.28	26.818	25.758	25.462	0	0	0	0	0	0	1	1	1
	15:22:00	26.68	27.9	26.41	27.02	26.68	25.65	26.88	25.37	26.05	25.55	25.19	26.25	25.08	26.09	25.32	26.938	25.9	25.586	0	0	0	0	0	0	1	1	1
	15:23:00	26.75	28.37	26.43	27.19	26.72	25.62	27.22	25.33	26.17	25.49	25.24	26.52	25.12	26.5	25.36	27.092	25.966	25.748	0	0	0	0	0	0	1	1	1
	15:24:00	26.82	28.73	26.47	27.49	26.77	25.71	27.6	25.39	26.41	25.55	25.28	26.82	25.16	26.9	25.41	27.256	26.132	25.914	0	0	0	0	0	0	1	1	1
	15:25:00	26.84	28.88	26.49	27.82	26.79	25.76	27.77	25.42	26.63	25.58	25.33	27.06	25.19	27.14	25.44	27.364	26.232	26.032	0	0	0	0	0	0	1	1	1
	15:26:00	26.88	29.05	26.51	28.12	26.82	25.8	27.96	25.45	26.92	25.61	25.38	27.31	25.22	27.53	25.47	27.476	26.348	26.182	0	0	0	0	0	0	1	1	1
	15:27:00	26.92	29.36	26.55	28.44	26.86	25.86	28.27	25.5	27.33	25.66	25.43	27.56	25.27	28.11	25.51	27.626	26.524	26.376	0	0	0	0	0	0	1	1	1
	15:28:00	26.96	29.56	26.57	28.8	26.88	25.92	28.47	25.54	27.76	25.7	25.47	27.78	25.29	28.62	25.54	27.754	26.678	26.54	0	0	0	0	0	0	1	1	1
	15:29:00	26.98	29.69	26.6	29.16	26.91	25.96	28.63	25.58	28.15	25.74	25.51	27.97	25.32	29.04	25.57	27.868	26.812	26.682	0	0	0	0	0	0	1	1	1
	15:30:00	27.01	29.8	26.62	29.5	26.93	26	28.73	25.6	28.49	25.77	25.55	28.14	25.34	29.3	25.6	27.972	26.918	26.786	0	0	0	0	0	0	1	1	1
	15:31:00	27.01	29.71	26.63	29.63	26.93	26	28.67	25.61	28.59	25.79	25.58	28.18	25.35	29.23	25.61	27.982	26.932	26.79	0	0	0	0	0	0	1	1	1
	15:32:00	27.01	29.65	26.64	29.74	26.92	26.01	28.61	25.61	28.69	25.8	25.6	28.19	25.35	29.15	25.62	27.992	26.944	26.782	0	0	0	0	0	0	1	1	1
	15:33:00	27.02	29.63	26.64	29.78	26.92	26.01	28.6	25.61	28.83	25.8	25.6	28.21	25.35	29.19	25.63	27.998	26.97	26.796	0	0	0	0	0	0	1	1	1
	15:34:00	27.04	29.73	26.65	29.8	26.94	26.04	28.73	25.63	29.01	25.83	25.62	28.24	25.37	29.41	25.64	28.032	27.048	26.856	0	0	0	0	0	0	1	1	1
	15:35:00	27.05	29.79	26.66	29.96	26.95	26.07	28.79	25.64	29.19	25.85	25.63	28.3	25.38	29.56	25.66	28.082	27.108	26.906	0	0	0	0	0	0	1	1	1
	15:36:00	27.05	29.76	26.67	30.09	26.95	26.08	28.8	25.66	29.26	25.85	25.65	28.31	25.39	29.56	25.67	28.104	27.13	26.916	0	0	0	0	0	0	1	1	1
	15:37:00	27.02	29.51	26.66	30.08	26.93	26.06	28.57	25.64	29.13	25.85	25.65	28.22	25.38	29.15	25.66	28.04	27.05	26.812	0	0	0	0	0	0	1	1	1
	15:38:00	26.98	29.3	26.66	29.97	26.91	26.03	28.4	25.62	28.96	25.84	25.64	28.14	25.36	28.85	25.64	27.964	26.97	26.726	0	0	0	0	0	0	1	1	1
	15:39:00	26.98	29.24	26.65	29.86	26.9	26.02	28.32	25.61	28.87	25.83	25.63	28.02	25.36	28.75	25.64	27.926	26.93	26.68	0	0	0	0	0	0	1	1	1
	15:40:00	26.94	28.99	26.64	29.67	26.88	25.98	28.05	25.6	28.64	25.82	25.6	27.85	25.35	28.43	25.62	27.824	26.818	26.57	0	0	0	0	0	0	1	1	1
	15:41:00	26.9	28.7	26.63	29.46	26.85	25.94	27.8	25.57	28.33	25.79	25.58	27.66	25.32	28.01	25.6	27.708	26.686	26.434	0	0	0	0	0	0	1	1	1
	15:42:00	26.86	28.47	26.6	29.2	26.81	25.81	27.47	25.44	27.93	25.66	25.56	27.46	25.3	27.65	25.57	27.588	26.462	26.308	0	0	0	0	0	0	1	1	1
	15:43:00	26.82	28.31	26.59	28.95	26.79	25.76	27.29	25.43	27.7	25.64	25.53	27.27	25.28	27.39	25.55	27.492	26.364	26.204	0	0	0	0	0	0	1	1	1
	15:44:00	26.8	28.18	26.58	28.66	26.77	25.73	27.13	25.41	27.49	25.62	25.5	27.09	25.27	27.19	25.52	27.398	26.276	26.114	0	0	0	0	0	0	1	1	1
	15:45:00	26.79	28.09	26.55	28.49	26.75	25.7	27.03	25.39	27.3	25.6	25.47	26.96	25.25	27.02	25.51	27.334	26.204	26.042	0	0	0	0	0	0	1	1	1
	15:46:00	26.69	27.99	26.44	28.2	26.66	25.7	27.02	25.39	27.17	25.6	25.45	26.89	25.25	26.93	25.5	27.196	26.176	26.004	0	0	0	0	0	0	1	1	1
	15:47:00	26.69	28.01	26.44	28.07	26.67	25.7	27.02	25.39	27.07	25.59	25.44	26.83	25.23	26.86	25.49	27.176	26.154	25.97	0	0	0	0	0	0	1	1	1
	15:48:00	26.69	28	26.43	27.94	26.66	25.69	27.02	25.39	26.96	25.6	25.43	26.8	25.23	26.77	25.48	27.144	26.132	25.942	0	0	0	0	0	0	1	1	1
	15:49:00	26.69	28	26.44	27.83	26.66	25.69	26.99	25.4	26.87	25.59	25.43	26.75	25.23	26.72	25.48	27.124	26.108	25.922	0	0	0	0	0	0	1	1	1
	15:50:00	26.69	27.98	26.42	27.74	26.66	25.68	26.96	25.39	26.8	25.58	25.42	26.74	25.22	26.66	25.48	27.098	26.082	25.904	0	0	0	0	0	0	1	1	1
	15:51:00	26.68	27.93	26.42	27.67	26.64	25.68	26.93	25.38	26.73	25.58	25.42	26.71	25.22	26.59	25.47	27.068	26.06	25.882	0	0	0	0	0	0	1	1	1
	15:52:00	26.67	27.86	26.41	27.6	26.64	25.68	26.88	25.38	26.67	25.58	25.41	26.68	25.22	26.53	25.48	27.036	26.038	25.864	0	0	0	0	0	0	1	1	1
	15:53:00	26.64	27.75	26.4	27.5	26.61	25.64	26.77	25.37	26.59	25.56	25.4	26.59	25.21	26.43	25.46	26.98	25.986	25.818	0	0	0	0	0	0	1	1	1
	15:54:00	26.61	27.61	26.4	27.42	26.6	25.62	26.65	25.34	26.49	25.54	25.39	26.51	25.19	26.31	25.45	26.928	25.928	25.77	0	0	0	0	0	0	1	1	1
	15:55:00	26.6	27.48	26.38	27.37	26.58	25.59	26.51	25.32	26.39	25.52	25.36	26.4	25.17	26.2	25.43	26.882	25.866	25.712	0	0	0	0	0	0	1	1	1
	15:56:00	26.56	27.37	26.37	27.29	26.55	25.47	26.3	25.21	26.2	25.41	25.33	26.29	25.15	26.1	25.41	26.828	25.718	25.656	0	0	0	0	0	0	1	1	1
	15:57:00	26.43	27.15	26.26	27.11	26.44	25.44	26.2	25.19	26.11	25.38	25.32	26.19	25.14	26.02	25.39	26.678	25.664	25.612	0	0	0	0	0	0	1	1	1
	15:58:00	26.43	27.08	26.24	27.04	26.42	25.41	26.1	25.18	26.03	25.37	25.3	26.1	25.12	25.93	25.37	26.642	25.618	25.564	0	0	0	0	0	0	1	1	1
	15:59:00	26.4	27.02	26.24	26.99	26.41	25.39	26.03	25.16	25.97	25.34	25.28	26.02	25.12	25.87	25.34	26.612	25.578	25.526	0	0	0	0	0	0	1	1	1
	16:00:00	26.39	26.96	26.23	26.93	26.4	25.37	25.97	25.15	25.91	25.33	25.26	25.94	25.11	25.83	25.33	26.582	25.546	25.494	0	0	0	0	0	0	1	1	1
	16:01:00	26.39	26.93	26.22	26.89	26.39	25.36	25.94	25.14	25.86	25.32	25.25	25.89	25.1	25.82	25.33	26.564	25.524	25.478	0	0	0	0	0	0	1	1	1
	16:02:00	26.38	26.9	26.21	26.85	26.39	25.35	25.91	25.14	25.82	25.31	25.13	25.74	24.99	25.68	25.22	26.546	25.506	25.352	0	0	0	0	0	0	1	1	1
	16:03:00	26.37	26.86	26.2	26.83	26.39	25.34	25.87	25.13	25.79	25.3	25.12	25.7	24.98	25.65	25.21	26.53	25.486	25.332	0	0	0	0	0	0	1	1	1
	16:04:00	26.37	26.83	26.2	26.8	26.38	25.33	25.82	25.12	25.76	25.29	25.11	25.66	24.98	25.61	25.2	26.516	25.464	25.312	0	0	0	0	0	0	1	1	1
	16:05:00	26.25	26.7	26.1	26.68	26.27	25.22	25.69	25.01	25.62	25.18	25.1	25.63	24.97	25.61	25.2	26.4	25.344	25.302	0	0	0	0	0	0	1	1	1
	16:06:00	26.24	26.66	26.08	26.66	26.27	25.21	25.67	25.01	25.6	25.18	25.09	25.6	24.96	25.59	25.2	26.382	25.334	25.288	0	0	0	0	0	0	1	1	1
	16:07:00	26.23	26.63	26.08	26.64	26.25	25.21	25.63	25	25.57	25.17	25.09	25.57	24.95	25.56	25.18	26.366	25.316	25.27	0	0	0	0	0	0	1	1	1
	16:08:00	26.22	26.59	26.08	26.61	26.24	25.19	25.59	24.99	25.53	25.16	25.07	25.54	24.95	25.52	25.17	26.348	25.292	25.25	0	0	0	0	0	0	1	1	1
	16:09:00	26.21	26.55	26.06	26.57	26.24	25.17	25.55	24.98	25.49	25.15	25.06	25.51	24.93	25.49	25.16	26.326	25.268	25.23	0	0	0	0	0	0	1	1	1
	16:10:00	26.2	26.52	26.06	26.56	26.23	25.16	25.52	24.97	25.46	25.14	25.05	25.48	24.94	25.47	25.16	26.314	25.25	25.22	0	0	0	0	0	0	1	1	1
	16:11:00	26.09	26.39	25.95	26.43	26.12	25.15	25.49	24.96	25.44	25.13	25.04	25.45	24.92	25.47	25.16	26.196	25.234	25.208	0	0	0	0	0	0	1	1	1
	16:12:00	26.07	26.35	25.94	26.4	26.11	25.14	25.46	24.96	25.41	25.12	25.04	25.43	24.93	25.44	25.15	26.174	25.218	25.198	0	0	0	0	0	0	1	1	1
	16:13:00	26.07	26.33	25.94	26.39	26.11	25.02	25.33	24.85	25.3	25.02	25.03	25.41	24.92	25.44	25.14	26.168	25.104	25.188	0	0	0	0	0	0	1	1	1
	16:14:00	26.06	26.31	25.93	26.36	26.1	25.02	25.31	24.84	25.27	25.01	24.93	25.29	24.82	25.32	25.04	26.152	25.09	25.08	0	0	0	0	0	0	1	1	1
	16:15:00	26.06	26.29	25.94	26.36	26.1	25.01	25.29	24.84	25.25	25	24.93	25.28	24.81	25.29	25.04	26.15	25.078	25.07	0	0	0	0	0	0	1	1	1
	16:16:00	26.05	26.28	25.93	26.33	26.09	25	25.27	24.83	25.22	24.99	24.92	25.25	24.81	25.27	25.03	26.136	25.062	25.056	0	0	0	0	0	0	1	1	1
	16:17:00	25.94	26.17	25.83	26.23	26	24.99	25.25	24.83	25.2	25	24.91	25.23	24.8	25.25	25.02	26.034	25.054	25.042	0	0	0	0	0	0	1	1	1
	16:18:00	25.94	26.15	25.83	26.22	26	24.98	25.22	24.81	25.19	24.98	24.91	25.21	24.8	25.23	25.02	26.028	25.036	25.034	0	0	0	0	0	0	1	1	1
	16:19:00	25.93	26.13	25.83	26.21	25.98	24.96	25.2	24.81	25.16	24.98	24.89	25.19	24.79	25.21	25.01	26.016	25.022	25.018	0	0	0	0	0	0	1	1	1
	16:20:00	25.92	26.11	25.82	26.18	25.97	24.96	25.17	24.8	25.15	24.97	24.88	25.17	24.78	25.18	25	26	25.01	25.002	0	0	0	0	0	0	1	1	1
	16:21:00	25.92	26.09	25.82	26.17	25.97	24.84	25.06	24.7	25.04	24.86	24.86	25.14	24.77	25.15	24.99	25.994	24.9	24.982	0	1	1	0	0	0	1	0	0
	16:22:00	25.91	26.07	25.82	26.16	25.97	24.83	25.03	24.69	25.01	24.85	24.85	25.12	24.77	25.14	24.98	25.986	24.882	24.972	0	1	1	0	0	0	1	0	0
	16:23:00	25.8	25.95	25.72	26.07	25.87	24.83	25.01	24.68	25	24.84	24.85	25.1	24.76	25.12	24.97	25.882	24.872	24.96	0	1	1	0	0	0	1	0	0
	16:24:00	25.79	25.93	25.71	26.04	25.86	24.81	24.99	24.68	24.98	24.83	24.74	24.98	24.66	25.01	24.86	25.866	24.858	24.85	0	1	1	0	0	0	1	0	0
	16:25:00	25.79	25.92	25.71	26.03	25.86	24.81	24.97	24.68	24.96	24.82	24.74	24.96	24.66	25.01	24.86	25.862	24.848	24.846	0	1	1	0	0	0	1	0	0
	16:26:00	25.78	25.91	25.7	26.02	25.84	24.79	24.95	24.66	24.95	24.82	24.72	24.93	24.65	25	24.85	25.85	24.834	24.83	0	1	1	0	0	0	1	0	0
	16:27:00	25.78	25.89	25.7	26.01	25.84	24.79	24.94	24.66	24.93	24.8	24.72	24.92	24.64	24.98	24.84	25.844	24.824	24.82	0	1	1	0	0	0	1	0	0
	16:28:00	25.77	25.88	25.7	26.01	25.85	24.68	24.82	24.57	24.82	24.7	24.71	24.9	24.64	24.97	24.83	25.842	24.718	24.81	0	1	1	0	0	0	1	0	0
	16:29:00	25.66	25.76	25.59	25.89	25.74	24.68	24.81	24.57	24.82	24.7	24.7	24.88	24.64	24.95	24.83	25.728	24.716	24.8	0	1	1	0	0	0	1	0	0
	16:30:00	25.65	25.74	25.59	25.88	25.73	24.67	24.8	24.56	24.81	24.69	24.69	24.86	24.64	24.95	24.82	25.718	24.706	24.792	0	1	1	0	0	0	1	0	0
	16:31:00	25.66	25.74	25.6	25.88	25.73	24.66	24.77	24.55	24.8	24.68	24.68	24.84	24.63	24.92	24.82	25.722	24.692	24.778	0	1	1	0	0	0	1	0	0
	16:32:00	25.65	25.72	25.58	25.87	25.72	24.65	24.76	24.55	24.79	24.68	24.68	24.83	24.63	24.91	24.81	25.708	24.686	24.772	0	1	1	0	0	0	1	0	0
	16:33:00	25.64	25.7	25.58	25.87	25.72	24.65	24.74	24.55	24.78	24.67	24.57	24.71	24.52	24.8	24.71	25.702	24.678	24.662	0	1	1	0	0	0	1	0	0
	16:34:00	25.54	25.6	25.48	25.76	25.62	24.64	24.72	24.54	24.77	24.67	24.57	24.7	24.51	24.8	24.7	25.6	24.668	24.656	0	1	1	0	0	0	1	0	0
	16:35:00	25.53	25.57	25.48	25.75	25.6	24.52	24.61	24.43	24.65	24.56	24.56	24.68	24.52	24.78	24.69	25.586	24.554	24.646	0	1	1	0	0	0	1	0	0
	16:36:00	25.53	25.56	25.47	25.74	25.61	24.52	24.59	24.43	24.65	24.56	24.55	24.68	24.51	24.78	24.69	25.582	24.55	24.642	0	1	1	0	0	0	1	0	0
	16:37:00	25.52	25.54	25.46	25.73	25.6	24.52	24.58	24.43	24.64	24.55	24.55	24.65	24.5	24.76	24.69	25.57	24.544	24.63	0	1	1	0	0	0	1	0	0
	16:38:00	25.51	25.53	25.47	25.72	25.6	24.52	24.57	24.42	24.64	24.54	24.54	24.64	24.5	24.75	24.68	25.566	24.538	24.622	0	1	1	0	0	0	1	0	0
	16:39:00	25.5	25.51	25.46	25.72	25.59	24.5	24.54	24.42	24.62	24.54	24.54	24.63	24.5	24.75	24.68	25.556	24.524	24.62	0	1	1	0	0	0	1	0	0
	16:40:00	25.41	25.4	25.37	25.61	25.49	24.5	24.53	24.42	24.62	24.53	24.53	24.62	24.49	24.73	24.67	25.456	24.52	24.608	0	1	1	0	0	0	1	0	0
	16:41:00	25.41	25.39	25.36	25.61	25.49	24.5	24.51	24.41	24.61	24.53	24.52	24.6	24.49	24.73	24.67	25.452	24.512	24.602	0	1	1	0	0	0	1	0	0
	16:42:00	25.41	25.39	25.36	25.61	25.49	24.4	24.41	24.32	24.5	24.43	24.43	24.49	24.39	24.63	24.56	25.452	24.412	24.5	0	1	1	0	0	0	1	0	0
	16:43:00	25.4	25.37	25.36	25.6	25.48	24.4	24.4	24.32	24.49	24.42	24.43	24.48	24.39	24.62	24.56	25.442	24.406	24.496	0	1	1	0	0	0	1	0	0
	16:44:00	25.41	25.37	25.37	25.6	25.49	24.39	24.4	24.32	24.49	24.42	24.42	24.46	24.39	24.61	24.55	25.448	24.404	24.486	0	1	1	0	0	0	1	0	0
	16:45:00	25.4	25.35	25.36	25.59	25.48	24.38	24.37	24.31	24.48	24.42	24.42	24.46	24.39	24.61	24.56	25.436	24.392	24.488	0	1	1	0	0	0	1	0	0
	16:46:00	25.29	25.24	25.27	25.48	25.37	24.38	24.36	24.31	24.48	24.42	24.41	24.44	24.39	24.6	24.55	25.33	24.39	24.478	0	1	1	0	0	0	1	0	0
	16:47:00	25.28	25.23	25.25	25.47	25.37	24.38	24.35	24.31	24.48	24.42	24.41	24.43	24.39	24.59	24.55	25.32	24.388	24.474	0	1	1	0	0	0	1	0	0
	16:48:00	25.28	25.22	25.25	25.47	25.36	24.28	24.24	24.2	24.37	24.31	24.4	24.42	24.37	24.58	24.55	25.316	24.28	24.464	0	1	1	0	0	0	1	0	0
	16:49:00	25.28	25.22	25.25	25.47	25.36	24.26	24.22	24.2	24.36	24.31	24.4	24.41	24.38	24.58	24.54	25.316	24.27	24.462	0	1	1	0	0	0	1	0	0
	16:50:00	25.28	25.2	25.25	25.46	25.36	24.26	24.23	24.19	24.36	24.3	24.3	24.31	24.28	24.48	24.44	25.31	24.268	24.362	0	1	1	0	0	0	1	0	0
	16:51:00	25.27	25.2	25.25	25.45	25.36	24.26	24.22	24.2	24.35	24.3	24.29	24.3	24.27	24.47	24.44	25.306	24.266	24.354	0	1	1	0	0	0	1	0	0
	16:52:00	25.18	25.09	25.15	25.37	25.26	24.26	24.21	24.2	24.35	24.3	24.29	24.29	24.27	24.47	24.44	25.21	24.264	24.352	0	1	1	0	0	0	1	0	0
	16:53:00	25.17	25.08	25.15	25.36	25.27	24.26	24.2	24.19	24.34	24.3	24.29	24.28	24.27	24.47	24.44	25.206	24.258	24.35	0	1	1	0	0	0	1	0	0
	16:54:00	25.17	25.09	25.15	25.35	25.26	24.16	24.1	24.09	24.25	24.2	24.29	24.28	24.26	24.47	24.43	25.204	24.16	24.346	0	1	1	0	0	0	1	0	0
	16:55:00	25.17	25.08	25.15	25.36	25.26	24.15	24.08	24.09	24.25	24.2	24.29	24.27	24.26	24.46	24.43	25.204	24.154	24.342	0	1	1	0	0	0	1	0	0
	16:56:00	25.16	25.07	25.14	25.34	25.26	24.15	24.08	24.09	24.24	24.19	24.29	24.26	24.27	24.47	24.43	25.194	24.15	24.344	0	1	1	0	0	0	1	0	0
	16:57:00	25.06	24.97	25.05	25.24	25.15	24.15	24.08	24.09	24.24	24.19	24.29	24.26	24.27	24.47	24.43	25.094	24.15	24.344	0	1	1	0	0	0	1	0	0
	16:58:00	25.06	24.95	25.04	25.24	25.15	24.14	24.07	24.09	24.24	24.19	24.18	24.15	24.17	24.36	24.33	25.088	24.146	24.238	0	1	1	0	0	0	1	0	0
	16:59:00	25.06	24.96	25.04	25.25	25.15	24.14	24.06	24.09	24.24	24.18	24.18	24.14	24.17	24.36	24.32	25.092	24.142	24.234	0	1	1	0	0	0	1	0	0
	17:00:00	25.06	24.95	25.05	25.25	25.16	24.14	24.06	24.09	24.23	24.18	24.18	24.15	24.16	24.35	24.32	25.094	24.14	24.232	0	1	1	0	0	0	1	0	0
	17:01:00	25.06	24.94	25.03	25.24	25.15	24.03	23.95	23.99	24.12	24.07	24.18	24.14	24.17	24.36	24.32	25.084	24.032	24.234	0	1	1	0	0	0	1	0	0
	17:02:00	24.96	24.84	24.94	25.14	25.05	24.02	23.95	23.98	24.12	24.07	24.19	24.14	24.17	24.35	24.33	24.986	24.028	24.236	1	1	1	0	0	0	0	0	0
	17:03:00	24.96	24.84	24.94	25.13	25.04	24.03	23.94	23.98	24.12	24.07	24.18	24.14	24.18	24.36	24.33	24.982	24.028	24.238	1	1	1	0	0	0	0	0	0
	17:04:00	24.96	24.84	24.94	25.14	25.06	24.03	23.93	23.98	24.12	24.06	24.19	24.13	24.17	24.35	24.33	24.988	24.024	24.234	1	1	1	0	0	0	0	0	0
	17:05:00	24.96	24.84	24.94	25.13	25.05	24.02	23.94	23.99	24.12	24.07	24.18	24.13	24.17	24.36	24.33	24.984	24.028	24.234	1	1	1	0	0	0	0	0	0
	17:06:00	24.97	24.84	24.94	25.13	25.05	24.03	23.93	23.99	24.12	24.06	24.08	24.02	24.07	24.25	24.23	24.986	24.026	24.13	1	1	1	0	0	0	0	0	0
	17:07:00	24.95	24.83	24.94	25.14	25.05	23.93	23.83	23.89	24.02	23.97	24.07	24.02	24.07	24.25	24.23	24.982	23.928	24.128	1	1	1	0	0	0	0	0	0
	17:08:00	24.85	24.73	24.84	25.04	24.94	23.93	23.83	23.88	24.01	23.96	24.08	24.02	24.07	24.25	24.23	24.88	23.922	24.13	1	1	1	0	0	0	0	0	0
	17:09:00	24.84	24.72	24.83	25.03	24.94	23.93	23.82	23.89	24.02	23.96	24.07	24.01	24.07	24.26	24.22	24.872	23.924	24.126	1	1	1	0	0	0	0	0	0
	17:10:00	24.85	24.72	24.83	25.03	24.93	23.93	23.82	23.88	24.02	23.96	24.08	24.02	24.07	24.26	24.24	24.872	23.922	24.134	1	1	1	0	0	0	0	0	0
	17:11:00	24.85	24.72	24.84	25.02	24.93	23.92	23.83	23.89	24.01	23.95	24.08	24.02	24.07	24.26	24.23	24.872	23.92	24.132	1	1	1	0	0	0	0	0	0
	17:12:00	24.85	24.72	24.84	25.02	24.94	23.92	23.82	23.88	24.01	23.95	24.08	24.02	24.07	24.26	24.23	24.874	23.916	24.132	1	1	1	0	0	0	0	0	0
	17:13:00	24.76	24.63	24.75	24.93	24.83	23.83	23.71	23.78	23.91	23.85	24.07	24.01	24.08	24.26	24.23	24.78	23.816	24.13	1	1	1	0	0	0	0	0	0
	17:14:00	24.75	24.62	24.74	24.93	24.84	23.82	23.71	23.78	23.91	23.85	24.08	24.01	24.08	24.26	24.24	24.776	23.814	24.134	1	1	1	0	0	0	0	0	0
	17:15:00	24.74	24.61	24.73	24.93	24.83	23.82	23.71	23.79	23.91	23.85	23.98	23.91	23.98	24.17	24.15	24.768	23.816	24.038	1	1	1	0	0	0	0	0	0
	17:16:00	24.75	24.62	24.74	24.92	24.84	23.81	23.71	23.79	23.91	23.85	23.99	23.92	23.99	24.17	24.15	24.774	23.814	24.044	1	1	1	0	0	0	0	0	0
	17:17:00	24.75	24.62	24.75	24.93	24.84	23.82	23.71	23.79	23.92	23.86	23.98	23.91	23.98	24.17	24.14	24.778	23.82	24.036	1	1	1	0	0	0	0	0	0
	17:18:00	24.75	24.62	24.75	24.94	24.85	23.82	23.71	23.79	23.91	23.86	24	23.92	23.99	24.17	24.15	24.782	23.818	24.046	1	1	1	0	0	0	0	0	0
	17:19:00	24.65	24.51	24.65	24.82	24.74	23.82	23.7	23.78	23.92	23.85	23.99	23.91	23.99	24.17	24.15	24.674	23.814	24.042	1	1	1	0	0	0	0	0	0
	17:20:00	24.65	24.51	24.64	24.82	24.74	23.73	23.61	23.7	23.82	23.77	23.99	23.92	23.99	24.18	24.15	24.672	23.726	24.046	1	1	1	0	0	0	0	0	0
	17:21:00	24.65	24.51	24.65	24.83	24.75	23.72	23.61	23.7	23.81	23.76	24	23.92	24	24.18	24.15	24.678	23.72	24.05	1	1	1	0	0	0	0	0	0
	17:22:00	24.65	24.5	24.65	24.81	24.74	23.72	23.61	23.7	23.82	23.76	24	23.92	24	24.18	24.16	24.67	23.722	24.052	1	1	1	0	0	0	0	0	0
	17:23:00	24.65	24.51	24.65	24.83	24.74	23.73	23.61	23.7	23.82	23.76	23.89	23.81	23.89	24.07	24.05	24.676	23.724	23.942	1	1	1	0	0	0	0	0	0
	17:24:00	24.55	24.41	24.56	24.73	24.65	23.73	23.6	23.7	23.82	23.76	23.9	23.82	23.9	24.08	24.06	24.58	23.722	23.952	1	1	1	0	0	0	0	0	0
	17:25:00	24.55	24.41	24.56	24.72	24.64	23.73	23.6	23.7	23.82	23.76	23.9	23.82	23.9	24.08	24.05	24.576	23.722	23.95	1	1	1	0	0	0	0	0	0
	17:26:00	24.55	24.4	24.55	24.72	24.64	23.73	23.6	23.7	23.82	23.76	23.9	23.82	23.9	24.08	24.06	24.572	23.722	23.952	1	1	1	0	0	0	0	0	0
	17:27:00	24.55	24.41	24.56	24.73	24.64	23.63	23.5	23.6	23.72	23.65	23.91	23.83	23.92	24.09	24.06	24.578	23.62	23.962	1	1	1	0	0	0	0	0	0
	17:28:00	24.55	24.41	24.55	24.72	24.64	23.63	23.5	23.6	23.72	23.66	23.9	23.83	23.91	24.09	24.07	24.574	23.622	23.96	1	1	1	0	0	0	0	0	0
	17:29:00	24.56	24.41	24.56	24.72	24.64	23.63	23.5	23.6	23.72	23.65	23.92	23.83	23.92	24.09	24.08	24.578	23.62	23.968	1	1	1	0	0	0	0	0	0
	17:30:00	24.46	24.31	24.46	24.63	24.54	23.63	23.5	23.61	23.72	23.65	23.91	23.83	23.91	24.09	24.07	24.48	23.622	23.962	1	1	1	0	0	0	0	0	0
	17:31:00	24.45	24.31	24.46	24.63	24.54	23.63	23.5	23.61	23.72	23.66	23.92	23.82	23.92	24.09	24.08	24.478	23.624	23.966	1	1	1	0	0	0	0	0	0
	17:32:00	24.46	24.31	24.46	24.63	24.55	23.63	23.51	23.61	23.72	23.66	23.92	23.83	23.92	24.1	24.08	24.482	23.626	23.97	1	1	1	0	0	0	0	0	0
	17:33:00	24.47	24.32	24.46	24.64	24.56	23.53	23.41	23.52	23.63	23.56	23.92	23.83	23.92	24.11	24.08	24.49	23.53	23.972	1	1	1	0	0	0	0	0	0
	17:34:00	24.47	24.32	24.46	24.62	24.55	23.53	23.41	23.51	23.63	23.57	23.82	23.73	23.82	24	23.99	24.484	23.53	23.872	1	1	1	0	0	0	0	0	0
	17:35:00	24.37	24.22	24.37	24.54	24.46	23.53	23.4	23.52	23.63	23.57	23.82	23.73	23.82	24.01	23.99	24.392	23.53	23.874	1	1	1	0	0	0	0	0	0
	17:36:00	24.38	24.23	24.37	24.53	24.45	23.53	23.41	23.53	23.63	23.57	23.83	23.74	23.82	24.01	23.99	24.392	23.534	23.878	1	1	1	0	0	0	0	0	0
	17:37:00	24.37	24.21	24.37	24.54	24.45	23.53	23.41	23.52	23.63	23.57	23.83	23.73	23.83	24.01	23.99	24.388	23.532	23.878	1	1	1	0	0	0	0	0	0
	17:38:00	24.37	24.21	24.37	24.54	24.46	23.55	23.41	23.53	23.64	23.57	23.83	23.74	23.83	24.02	24	24.39	23.54	23.884	1	1	1	0	0	0	0	0	0
	17:39:00	24.36	24.21	24.36	24.53	24.45	23.55	23.42	23.54	23.64	23.58	23.83	23.73	23.83	24.02	24	24.382	23.546	23.882	1	1	1	0	0	0	0	0	0
	17:40:00	24.37	24.21	24.36	24.53	24.45	23.44	23.31	23.42	23.53	23.48	23.83	23.74	23.84	24.02	24	24.384	23.436	23.886	1	1	1	0	0	0	0	0	0
	17:41:00	24.37	24.21	24.37	24.53	24.46	23.44	23.31	23.43	23.54	23.48	23.84	23.75	23.84	24.02	24	24.388	23.44	23.89	1	1	1	0	0	0	0	0	0
	17:42:00	24.27	24.1	24.27	24.42	24.34	23.44	23.31	23.43	23.54	23.48	23.84	23.74	23.84	24.02	24.01	24.28	23.44	23.89	1	1	1	0	0	0	0	0	0
	17:43:00	24.28	24.11	24.27	24.43	24.35	23.45	23.31	23.43	23.54	23.48	23.84	23.74	23.84	24.02	24.01	24.288	23.442	23.89	1	1	1	0	0	0	0	0	0
	17:44:00	24.27	24.1	24.27	24.43	24.36	23.45	23.32	23.43	23.54	23.48	23.74	23.64	23.74	23.92	23.91	24.286	23.444	23.79	1	1	1	0	0	0	0	0	0
	17:45:00	24.26	24.11	24.27	24.44	24.36	23.45	23.32	23.44	23.55	23.48	23.74	23.64	23.74	23.93	23.9	24.288	23.448	23.79	1	1	1	0	0	0	0	0	0
	17:46:00	24.26	24.1	24.27	24.43	24.36	23.35	23.21	23.33	23.44	23.38	23.75	23.66	23.75	23.93	23.92	24.284	23.342	23.802	1	1	1	0	0	0	0	0	0
	17:47:00	24.26	24.1	24.27	24.43	24.35	23.35	23.21	23.33	23.45	23.38	23.75	23.65	23.74	23.93	23.91	24.282	23.344	23.796	1	1	1	0	0	0	0	0	0
	17:48:00	24.17	24	24.17	24.33	24.26	23.36	23.22	23.34	23.44	23.38	23.75	23.65	23.75	23.93	23.92	24.186	23.348	23.8	1	1	1	0	0	0	0	0	0
	17:49:00	24.17	24.01	24.18	24.33	24.27	23.35	23.22	23.34	23.44	23.38	23.75	23.65	23.75	23.93	23.92	24.192	23.346	23.8	1	1	1	0	0	0	0	0	0
	17:50:00	24.17	24	24.18	24.33	24.26	23.36	23.22	23.34	23.45	23.38	23.76	23.65	23.75	23.93	23.92	24.188	23.35	23.802	1	1	1	0	0	0	0	0	0
	17:51:00	24.17	24.01	24.18	24.33	24.26	23.35	23.22	23.34	23.45	23.38	23.75	23.65	23.76	23.94	23.91	24.19	23.348	23.802	1	1	1	0	0	0	0	0	0
	17:52:00	24.17	24.01	24.17	24.32	24.26	23.36	23.22	23.35	23.45	23.38	23.76	23.66	23.76	23.94	23.92	24.186	23.352	23.808	1	1	1	0	0	0	0	0	0
	17:53:00	24.17	24.01	24.17	24.33	24.25	23.25	23.12	23.24	23.35	23.28	23.76	23.65	23.76	23.94	23.93	24.186	23.248	23.808	1	1	1	0	0	0	0	0	0
	17:54:00	24.07	23.9	24.07	24.23	24.15	23.26	23.12	23.24	23.34	23.28	23.76	23.66	23.76	23.95	23.92	24.084	23.248	23.81	1	1	1	0	0	0	0	0	0
	17:55:00	24.07	23.9	24.07	24.23	24.16	23.25	23.11	23.24	23.35	23.28	23.67	23.56	23.66	23.86	23.82	24.086	23.246	23.714	1	1	1	0	0	0	0	0	0
	17:56:00	24.06	23.9	24.07	24.23	24.15	23.25	23.11	23.25	23.35	23.28	23.67	23.56	23.66	23.85	23.83	24.082	23.248	23.714	1	1	1	0	0	0	0	0	0
	17:57:00	24.06	23.89	24.07	24.23	24.15	23.26	23.12	23.25	23.36	23.28	23.67	23.55	23.66	23.85	23.83	24.08	23.254	23.712	1	1	1	0	0	0	0	0	0
	17:58:00	24.06	23.9	24.07	24.24	24.15	23.26	23.12	23.25	23.35	23.28	23.67	23.56	23.67	23.86	23.83	24.084	23.252	23.718	1	1	1	0	0	0	0	0	0
	17:59:00	24.07	23.89	24.07	24.23	24.15	23.26	23.11	23.25	23.36	23.28	23.68	23.57	23.68	23.86	23.83	24.082	23.252	23.724	1	1	1	0	0	0	0	0	0
	18:00:00	23.96	23.79	23.97	24.13	24.05	23.16	23.03	23.15	23.25	23.18	23.67	23.57	23.68	23.86	23.84	23.98	23.154	23.724	1	1	1	0	0	0	0	0	0
	18:01:00	23.96	23.79	23.97	24.13	24.04	23.16	23.01	23.16	23.25	23.18	23.67	23.57	23.68	23.87	23.84	23.978	23.152	23.726	1	1	1	0	0	0	0	0	0
	18:02:00	23.96	23.79	23.96	24.12	24.04	23.16	23.01	23.15	23.26	23.18	23.68	23.56	23.68	23.87	23.85	23.974	23.152	23.728	1	1	1	0	0	0	0	0	0
	18:03:00	23.96	23.79	23.97	24.13	24.05	23.17	23.02	23.15	23.26	23.18	23.68	23.57	23.68	23.87	23.84	23.98	23.156	23.728	1	1	1	0	0	0	0	0	0
	18:04:00	23.96	23.78	23.97	24.13	24.05	23.16	23.03	23.16	23.26	23.18	23.68	23.57	23.69	23.87	23.84	23.978	23.158	23.73	1	1	1	0	0	0	0	0	0
	18:05:00	23.97	23.79	23.97	24.12	24.05	23.16	23.02	23.16	23.26	23.18	23.68	23.58	23.69	23.88	23.85	23.98	23.156	23.736	1	1	1	0	0	0	0	0	0
	18:06:00	23.96	23.78	23.97	24.13	24.05	23.17	23.03	23.17	23.26	23.19	23.58	23.46	23.58	23.78	23.75	23.978	23.164	23.63	1	1	1	0	0	0	0	0	0
	18:07:00	23.86	23.69	23.87	24.03	23.95	23.06	22.92	23.06	23.16	23.08	23.58	23.47	23.59	23.77	23.74	23.88	23.056	23.63	1	1	1	0	0	0	0	0	0
	18:08:00	23.86	23.69	23.88	24.03	23.95	23.06	22.92	23.06	23.16	23.08	23.58	23.47	23.58	23.77	23.75	23.882	23.056	23.63	1	1	1	0	0	0	0	0	0
	18:09:00	23.86	23.69	23.88	24.03	23.95	23.06	22.92	23.06	23.16	23.08	23.59	23.47	23.59	23.78	23.75	23.882	23.056	23.636	1	1	1	0	0	0	0	0	0
	18:10:00	23.86	23.68	23.88	24.03	23.95	23.06	22.92	23.06	23.16	23.08	23.59	23.47	23.59	23.78	23.75	23.88	23.056	23.636	1	1	1	0	0	0	0	0	0
	18:11:00	23.85	23.68	23.87	24.03	23.96	23.07	22.92	23.07	23.16	23.09	23.6	23.47	23.59	23.78	23.75	23.878	23.062	23.638	1	1	1	0	0	0	0	0	0
	18:12:00	23.86	23.68	23.87	24.02	23.95	23.07	22.92	23.06	23.17	23.09	23.6	23.48	23.6	23.79	23.77	23.876	23.062	23.648	1	1	1	0	0	0	0	0	0
	18:13:00	23.76	23.58	23.78	23.92	23.84	23.07	22.93	23.07	23.16	23.08	23.6	23.48	23.6	23.78	23.75	23.776	23.062	23.642	1	1	1	0	0	0	0	0	0
	18:14:00	23.76	23.58	23.77	23.92	23.84	23.07	22.92	23.07	23.16	23.09	23.59	23.47	23.59	23.78	23.75	23.774	23.062	23.636	1	1	1	0	0	0	0	0	0
	18:15:00	23.76	23.57	23.78	23.92	23.84	22.97	22.84	22.98	23.07	22.98	23.6	23.48	23.6	23.78	23.75	23.774	22.968	23.642	1	1	1	0	0	0	0	0	0
	18:16:00	23.75	23.57	23.78	23.93	23.85	22.98	22.84	22.98	23.07	22.99	23.6	23.48	23.6	23.79	23.75	23.776	22.972	23.644	1	1	1	0	0	0	0	0	0
	18:17:00	23.77	23.59	23.78	23.93	23.84	22.98	22.84	22.98	23.07	22.99	23.6	23.47	23.59	23.79	23.76	23.782	22.972	23.642	1	1	1	0	0	0	0	0	0
	18:18:00	23.77	23.59	23.77	23.93	23.85	22.98	22.84	22.98	23.07	23	23.6	23.47	23.6	23.78	23.76	23.782	22.974	23.642	1	1	1	0	0	0	0	0	0
	18:19:00	23.76	23.58	23.77	23.92	23.84	22.98	22.84	22.98	23.07	23	23.5	23.38	23.51	23.69	23.66	23.774	22.974	23.548	1	1	1	0	0	0	0	0	0
	18:20:00	23.66	23.48	23.67	23.82	23.75	22.98	22.84	22.98	23.07	23	23.49	23.38	23.51	23.69	23.66	23.676	22.974	23.546	1	1	1	0	0	0	0	0	0
	18:21:00	23.66	23.49	23.67	23.82	23.75	22.99	22.85	22.99	23.07	23.01	23.5	23.38	23.5	23.7	23.66	23.678	22.982	23.548	1	1	1	0	0	0	0	0	0
	18:22:00	23.66	23.48	23.67	23.82	23.75	22.88	22.74	22.89	22.98	22.91	23.5	23.38	23.5	23.7	23.66	23.676	22.88	23.548	1	1	1	0	0	0	0	0	0
	18:23:00	23.66	23.49	23.67	23.83	23.75	22.88	22.75	22.88	22.98	22.9	23.51	23.39	23.51	23.7	23.67	23.68	22.878	23.556	1	1	1	0	0	0	0	0	0
	18:24:00	23.67	23.49	23.68	23.82	23.75	22.89	22.75	22.89	22.99	22.91	23.51	23.38	23.51	23.7	23.67	23.682	22.886	23.554	1	1	1	0	0	0	0	0	0
	18:25:00	23.66	23.49	23.68	23.82	23.75	22.88	22.74	22.88	22.98	22.91	23.51	23.39	23.52	23.7	23.67	23.68	22.878	23.558	1	1	1	0	0	0	0	0	0
	18:26:00	23.57	23.38	23.59	23.74	23.66	22.89	22.74	22.89	22.99	22.9	23.51	23.39	23.51	23.71	23.67	23.588	22.882	23.558	1	1	1	0	0	0	0	0	0
	18:27:00	23.57	23.39	23.58	23.74	23.66	22.89	22.75	22.9	22.98	22.91	23.51	23.39	23.5	23.69	23.68	23.588	22.886	23.554	1	1	1	0	0	0	0	0	0
	18:28:00	23.57	23.39	23.59	23.73	23.66	22.89	22.75	22.89	22.99	22.9	23.51	23.38	23.51	23.7	23.67	23.588	22.884	23.554	1	1	1	0	0	0	0	0	0
	18:29:00	23.57	23.39	23.59	23.74	23.66	22.89	22.76	22.89	22.99	22.91	23.51	23.39	23.52	23.7	23.67	23.59	22.888	23.558	1	1	1	0	0	0	0	0	0
	18:30:00	23.57	23.39	23.59	23.74	23.66	22.89	22.75	22.89	22.98	22.91	23.51	23.39	23.51	23.69	23.67	23.59	22.884	23.554	1	1	1	0	0	0	0	0	0
	18:31:00	23.57	23.39	23.58	23.73	23.65	22.8	22.66	22.8	22.89	22.82	23.51	23.39	23.52	23.7	23.67	23.584	22.794	23.558	1	1	1	0	0	0	0	0	0
	18:32:00	23.57	23.39	23.59	23.73	23.66	22.8	22.65	22.8	22.89	22.81	23.52	23.39	23.52	23.71	23.68	23.588	22.79	23.564	1	1	1	0	0	0	0	0	0
	18:33:00	23.46	23.29	23.48	23.63	23.55	22.8	22.66	22.8	22.89	22.82	23.52	23.39	23.52	23.7	23.67	23.482	22.794	23.56	1	1	1	0	0	0	0	0	0
	18:34:00	23.46	23.28	23.49	23.62	23.55	22.8	22.65	22.81	22.89	22.83	23.41	23.29	23.42	23.61	23.58	23.48	22.796	23.462	1	1	1	0	0	0	0	0	0
	18:35:00	23.47	23.28	23.49	23.63	23.55	22.81	22.66	22.81	22.9	22.82	23.42	23.3	23.42	23.61	23.58	23.484	22.8	23.466	1	1	1	0	0	0	0	0	0
	18:36:00	23.46	23.28	23.47	23.62	23.55	22.81	22.66	22.81	22.9	22.82	23.41	23.29	23.42	23.61	23.58	23.476	22.8	23.462	1	1	1	0	0	0	0	0	0
	18:37:00	23.47	23.29	23.48	23.62	23.55	22.81	22.67	22.81	22.9	22.83	23.42	23.29	23.42	23.61	23.58	23.482	22.804	23.464	1	1	1	0	0	0	0	0	0
	18:38:00	23.47	23.29	23.49	23.63	23.55	22.82	22.67	22.82	22.9	22.83	23.42	23.29	23.42	23.61	23.58	23.486	22.808	23.464	1	1	1	0	0	0	0	0	0
	18:39:00	23.47	23.29	23.49	23.63	23.55	22.82	22.67	22.82	22.9	22.83	23.42	23.3	23.42	23.61	23.58	23.486	22.808	23.466	1	1	1	0	0	0	0	0	0
	18:40:00	23.37	23.19	23.39	23.54	23.46	22.72	22.57	22.72	22.81	22.73	23.43	23.3	23.42	23.61	23.58	23.39	22.71	23.468	1	1	1	0	0	0	0	0	0
	18:41:00	23.36	23.18	23.39	23.53	23.45	22.72	22.57	22.72	22.82	22.73	23.42	23.29	23.42	23.61	23.58	23.382	22.712	23.464	1	1	1	0	0	0	0	0	0
	18:42:00	23.35	23.18	23.39	23.52	23.45	22.72	22.57	22.72	22.81	22.73	23.42	23.3	23.43	23.62	23.58	23.378	22.71	23.47	1	1	1	0	0	0	0	0	0
	18:43:00	23.35	23.18	23.38	23.53	23.45	22.72	22.57	22.73	22.82	22.74	23.42	23.29	23.42	23.62	23.59	23.378	22.716	23.468	1	1	1	0	0	0	0	0	0
	18:44:00	23.35	23.17	23.39	23.53	23.45	22.72	22.58	22.72	22.82	22.74	23.42	23.3	23.43	23.62	23.59	23.378	22.716	23.472	1	1	1	0	0	0	0	0	0
	18:45:00	23.35	23.16	23.37	23.52	23.44	22.72	22.57	22.73	22.82	22.74	23.43	23.3	23.43	23.62	23.58	23.368	22.716	23.472	1	1	1	0	0	0	0	0	0
	18:46:00	23.36	23.18	23.39	23.52	23.45	22.72	22.57	22.72	22.82	22.74	23.43	23.3	23.43	23.62	23.59	23.38	22.714	23.474	1	1	1	0	0	0	0	0	0
	18:47:00	23.25	23.07	23.27	23.41	23.34	22.72	22.58	22.73	22.82	22.74	23.43	23.3	23.43	23.62	23.58	23.268	22.718	23.472	1	1	1	0	0	0	0	0	0
	18:48:00	23.26	23.07	23.28	23.42	23.34	22.62	22.48	22.64	22.72	22.64	23.44	23.3	23.43	23.62	23.59	23.274	22.62	23.476	1	1	1	0	0	0	0	0	0
	18:49:00	23.25	23.08	23.28	23.42	23.34	22.63	22.48	22.64	22.72	22.65	23.33	23.2	23.34	23.52	23.49	23.274	22.624	23.376	1	1	1	0	0	0	0	0	0
	18:50:00	23.26	23.08	23.28	23.42	23.34	22.63	22.48	22.64	22.72	22.65	23.33	23.2	23.33	23.52	23.49	23.276	22.624	23.374	1	1	1	0	0	0	0	0	0
	18:51:00	23.26	23.08	23.28	23.42	23.34	22.63	22.49	22.65	22.73	22.65	23.33	23.2	23.34	23.52	23.49	23.276	22.63	23.376	1	1	1	0	0	0	0	0	0
	18:52:00	23.26	23.07	23.29	23.42	23.35	22.64	22.49	22.65	22.73	22.66	23.33	23.21	23.35	23.53	23.5	23.278	22.634	23.384	1	1	1	0	0	0	0	0	0
	18:53:00	23.26	23.07	23.28	23.41	23.34	22.64	22.48	22.65	22.73	22.65	23.34	23.2	23.34	23.52	23.5	23.272	22.63	23.38	1	1	1	0	0	0	0	0	0
	18:54:00	23.16	22.98	23.18	23.32	23.24	22.64	22.48	22.65	22.73	22.65	23.34	23.2	23.34	23.53	23.5	23.176	22.63	23.382	1	1	1	0	0	0	0	0	0
	18:55:00	23.16	22.98	23.18	23.32	23.24	22.64	22.49	22.64	22.73	22.65	23.34	23.2	23.34	23.53	23.5	23.176	22.63	23.382	1	1	1	0	0	0	0	0	0
	18:56:00	23.15	22.98	23.18	23.33	23.25	22.64	22.49	22.65	22.73	22.65	23.33	23.2	23.34	23.53	23.5	23.178	22.632	23.38	1	1	1	0	0	0	0	0	0
	18:57:00	23.16	22.97	23.19	23.33	23.25	22.54	22.39	22.54	22.63	22.55	23.33	23.2	23.34	23.53	23.49	23.18	22.53	23.378	1	1	1	0	0	0	0	0	0
	18:58:00	23.16	22.98	23.19	23.33	23.26	22.54	22.39	22.55	22.64	22.56	23.34	23.2	23.34	23.53	23.5	23.184	22.536	23.382	1	1	1	0	0	0	0	0	0
	18:59:00	23.17	22.97	23.18	23.32	23.25	22.54	22.39	22.55	22.64	22.55	23.34	23.2	23.34	23.53	23.5	23.178	22.534	23.382	1	1	1	0	0	0	0	0	0
	19:00:00	23.16	22.97	23.18	23.32	23.25	22.54	22.39	22.55	22.63	22.56	23.34	23.2	23.34	23.53	23.5	23.176	22.534	23.382	1	1	1	0	0	0	0	0	0
	19:01:00	23.16	22.98	23.18	23.32	23.25	22.54	22.4	22.55	22.64	22.55	23.34	23.2	23.33	23.52	23.5	23.178	22.536	23.378	1	1	1	0	0	0	0	0	0
	19:02:00	23.06	22.88	23.08	23.22	23.14	22.55	22.39	22.55	22.64	22.56	23.34	23.2	23.34	23.53	23.5	23.076	22.538	23.382	1	1	1	0	0	0	0	0	0
	19:03:00	23.06	22.88	23.09	23.23	23.15	22.55	22.4	22.56	22.64	22.56	23.34	23.21	23.33	23.53	23.5	23.082	22.542	23.382	1	1	1	0	0	0	0	0	0
	19:04:00	23.07	22.88	23.08	23.22	23.15	22.55	22.39	22.55	22.64	22.56	23.34	23.21	23.34	23.53	23.51	23.08	22.538	23.386	1	1	1	0	0	0	0	0	0
	19:05:00	23.06	22.88	23.08	23.22	23.15	22.54	22.4	22.56	22.65	22.56	23.24	23.1	23.24	23.43	23.4	23.078	22.542	23.282	1	1	1	0	0	0	0	0	0
	19:06:00	23.06	22.88	23.09	23.23	23.15	22.45	22.3	22.46	22.55	22.46	23.23	23.11	23.24	23.43	23.4	23.082	22.444	23.282	1	1	1	0	0	0	0	0	0
	19:07:00	23.07	22.88	23.09	23.22	23.15	22.45	22.31	22.47	22.55	22.47	23.24	23.1	23.24	23.43	23.4	23.082	22.45	23.282	1	1	1	0	0	0	0	0	0
	19:08:00	23.07	22.89	23.09	23.22	23.14	22.45	22.31	22.46	22.55	22.46	23.24	23.1	23.24	23.44	23.41	23.082	22.446	23.286	1	1	1	0	0	0	0	0	0
	19:09:00	22.98	22.8	23	23.12	23.05	22.45	22.3	22.46	22.55	22.47	23.23	23.1	23.24	23.43	23.4	22.99	22.446	23.28	1	1	1	0	0	0	0	0	0
	19:10:00	22.98	22.8	22.99	23.12	23.05	22.46	22.31	22.46	22.55	22.47	23.24	23.1	23.24	23.43	23.4	22.988	22.45	23.282	1	1	1	0	0	0	0	0	0
	19:11:00	22.99	22.81	23.01	23.13	23.06	22.45	22.31	22.47	22.56	22.47	23.24	23.1	23.24	23.43	23.4	23	22.452	23.282	1	1	1	0	0	0	0	0	0
	19:12:00	22.98	22.8	23	23.13	23.06	22.46	22.31	22.46	22.55	22.47	23.24	23.1	23.25	23.43	23.4	22.994	22.45	23.284	1	1	1	0	0	0	0	0	0
	19:13:00	22.99	22.8	23	23.13	23.05	22.46	22.31	22.47	22.55	22.47	23.24	23.1	23.25	23.43	23.4	22.994	22.452	23.284	1	1	1	0	0	0	0	0	0
	19:14:00	22.98	22.8	23	23.13	23.05	22.46	22.31	22.47	22.55	22.48	23.24	23.1	23.24	23.43	23.4	22.992	22.454	23.282	1	1	1	0	0	0	0	0	0
	19:15:00	22.97	22.79	23	23.13	23.05	22.37	22.21	22.38	22.45	22.38	23.24	23.11	23.24	23.43	23.39	22.988	22.358	23.282	1	1	1	0	0	0	0	0	0
	19:16:00	22.88	22.69	22.89	23.02	22.95	22.36	22.21	22.38	22.45	22.37	23.24	23.11	23.25	23.44	23.4	22.886	22.354	23.288	1	1	1	0	0	0	0	0	0
	19:17:00	22.86	22.69	22.89	23.03	22.94	22.37	22.22	22.37	22.46	22.38	23.24	23.1	23.25	23.43	23.41	22.882	22.36	23.286	1	1	1	0	0	0	0	0	0
	19:18:00	22.87	22.69	22.9	23.02	22.94	22.37	22.22	22.38	22.46	22.38	23.24	23.11	23.25	23.43	23.4	22.884	22.362	23.286	1	1	1	0	0	0	0	0	0
	19:19:00	22.87	22.69	22.9	23.03	22.94	22.38	22.22	22.39	22.46	22.39	23.24	23.1	23.25	23.43	23.4	22.886	22.368	23.284	1	1	1	0	0	0	0	0	0
	19:20:00	22.87	22.7	22.89	23.02	22.95	22.38	22.22	22.39	22.47	22.39	23.24	23.1	23.24	23.44	23.41	22.886	22.37	23.286	1	1	1	0	0	0	0	0	0
	19:21:00	22.86	22.7	22.89	23.02	22.94	22.38	22.22	22.39	22.46	22.39	23.24	23.1	23.25	23.43	23.4	22.882	22.368	23.284	1	1	1	0	0	0	0	0	0
	19:22:00	22.87	22.69	22.91	23.03	22.95	22.37	22.22	22.38	22.47	22.39	23.25	23.11	23.25	23.44	23.4	22.89	22.366	23.29	1	1	1	0	0	0	0	0	0
	19:23:00	22.87	22.7	22.9	23.03	22.95	22.38	22.23	22.39	22.47	22.39	23.15	23	23.15	23.33	23.3	22.89	22.372	23.186	1	1	1	0	0	0	0	0	0
	19:24:00	22.77	22.59	22.8	22.92	22.85	22.38	22.23	22.39	22.46	22.38	23.15	23	23.14	23.33	23.31	22.786	22.368	23.186	1	1	1	0	0	0	0	0	0
	19:25:00	22.78	22.6	22.8	22.93	22.86	22.28	22.13	22.29	22.38	22.29	23.15	23.01	23.14	23.34	23.31	22.794	22.274	23.19	1	1	1	0	0	0	0	0	0
	19:26:00	22.78	22.59	22.8	22.93	22.86	22.28	22.13	22.29	22.37	22.29	23.15	23.01	23.15	23.33	23.3	22.792	22.272	23.188	1	1	1	0	0	0	0	0	0
	19:27:00	22.78	22.6	22.8	22.93	22.86	22.29	22.13	22.29	22.38	22.3	23.15	23.02	23.15	23.34	23.3	22.794	22.278	23.192	1	1	1	0	0	0	0	0	0
	19:28:00	22.78	22.6	22.79	22.93	22.86	22.29	22.13	22.29	22.38	22.3	23.14	23.01	23.15	23.34	23.31	22.792	22.278	23.19	1	1	1	0	0	0	0	0	0
	19:29:00	22.77	22.59	22.8	22.93	22.85	22.29	22.13	22.3	22.38	22.3	23.15	23.02	23.15	23.34	23.31	22.788	22.28	23.194	1	1	1	0	0	0	0	0	0
	19:30:00	22.77	22.6	22.8	22.93	22.86	22.29	22.14	22.3	22.39	22.3	23.14	23.02	23.15	23.33	23.3	22.792	22.284	23.188	1	1	1	0	0	0	0	0	0
	19:31:00	22.78	22.6	22.81	22.93	22.85	22.29	22.14	22.3	22.38	22.3	23.15	23.02	23.15	23.35	23.31	22.794	22.282	23.196	1	1	1	0	0	0	0	0	0
	19:32:00	22.68	22.5	22.71	22.83	22.75	22.29	22.14	22.3	22.38	22.3	23.15	23.02	23.15	23.34	23.3	22.694	22.282	23.192	1	1	1	0	0	0	0	0	0
	19:33:00	22.69	22.49	22.71	22.82	22.76	22.29	22.14	22.3	22.38	22.3	23.14	23.02	23.15	23.34	23.31	22.694	22.282	23.192	1	1	1	0	0	0	0	0	0
	19:34:00	22.69	22.5	22.71	22.84	22.77	22.29	22.14	22.3	22.38	22.3	23.15	23.03	23.16	23.34	23.31	22.702	22.282	23.198	1	1	1	0	0	0	0	0	0
	19:35:00	22.68	22.5	22.71	22.83	22.75	22.19	22.04	22.21	22.27	22.21	23.14	23.02	23.15	23.34	23.3	22.694	22.184	23.19	1	1	1	0	0	0	0	0	0
	19:36:00	22.67	22.49	22.71	22.83	22.75	22.19	22.04	22.21	22.27	22.2	23.14	23.02	23.15	23.34	23.31	22.69	22.182	23.192	1	1	1	0	0	0	0	0	0
	19:37:00	22.68	22.5	22.71	22.83	22.76	22.19	22.04	22.2	22.28	22.21	23.15	23.02	23.15	23.34	23.3	22.696	22.184	23.192	1	1	1	0	0	0	0	0	0
	19:38:00	22.68	22.5	22.71	22.83	22.77	22.19	22.05	22.21	22.28	22.2	23.14	23.02	23.15	23.34	23.31	22.698	22.186	23.192	1	1	1	0	0	0	0	0	0
	19:39:00	22.67	22.49	22.71	22.83	22.76	22.2	22.04	22.21	22.28	22.21	23.14	23.01	23.16	23.33	23.31	22.692	22.188	23.19	1	1	1	0	0	0	0	0	0
	19:40:00	22.58	22.4	22.61	22.74	22.67	22.19	22.04	22.22	22.28	22.21	23.15	23.02	23.15	23.35	23.31	22.6	22.188	23.196	1	1	1	0	0	0	0	0	0
	19:41:00	22.57	22.4	22.61	22.73	22.66	22.19	22.05	22.21	22.28	22.2	23.04	22.92	23.05	23.24	23.2	22.594	22.186	23.09	1	1	1	0	0	0	0	0	0
	19:42:00	22.58	22.4	22.61	22.74	22.67	22.2	22.05	22.21	22.29	22.2	23.05	22.92	23.05	23.24	23.2	22.6	22.19	23.092	1	1	1	0	0	0	0	0	0
	19:43:00	22.59	22.4	22.61	22.74	22.67	22.21	22.05	22.22	22.29	22.21	23.05	22.92	23.05	23.24	23.21	22.602	22.196	23.094	1	1	1	0	0	0	0	0	0
	19:44:00	22.58	22.41	22.61	22.74	22.67	22.2	22.05	22.21	22.29	22.21	23.05	22.92	23.05	23.24	23.2	22.602	22.192	23.092	1	1	1	0	0	0	0	0	0
	19:45:00	22.58	22.4	22.61	22.74	22.67	22.2	22.06	22.22	22.29	22.21	23.05	22.92	23.06	23.24	23.2	22.6	22.196	23.094	1	1	1	0	0	0	0	0	0
	19:46:00	22.59	22.4	22.61	22.73	22.67	22.2	22.06	22.22	22.29	22.21	23.05	22.92	23.05	23.24	23.2	22.6	22.196	23.092	1	1	1	0	0	0	0	0	0
	19:47:00	22.58	22.4	22.61	22.72	22.66	22.21	22.06	22.22	22.29	22.21	23.05	22.92	23.05	23.24	23.2	22.594	22.198	23.092	1	1	1	0	0	0	0	0	0
	19:48:00	22.59	22.41	22.61	22.73	22.67	22.11	21.96	22.12	22.2	22.12	23.05	22.92	23.05	23.24	23.21	22.602	22.102	23.094	1	1	1	0	0	0	0	0	0
	19:49:00	22.49	22.31	22.51	22.64	22.57	22.1	21.96	22.12	22.2	22.11	23.05	22.91	23.04	23.23	23.2	22.504	22.098	23.086	1	1	1	0	0	0	0	0	0
	19:50:00	22.47	22.3	22.51	22.64	22.57	22.1	21.96	22.12	22.2	22.11	23.05	22.92	23.05	23.24	23.21	22.498	22.098	23.094	1	1	1	0	0	0	0	0	0
	19:51:00	22.48	22.3	22.51	22.64	22.57	22.11	21.96	22.13	22.2	22.12	23.05	22.92	23.05	23.24	23.21	22.5	22.104	23.094	1	1	1	0	0	0	0	0	0
	19:52:00	22.49	22.3	22.51	22.64	22.56	22.11	21.96	22.12	22.2	22.12	23.05	22.93	23.05	23.24	23.21	22.5	22.102	23.096	1	1	1	0	0	0	0	0	0
	19:53:00	22.48	22.3	22.51	22.64	22.57	22.11	21.96	22.13	22.2	22.12	23.05	22.91	23.06	23.24	23.2	22.5	22.104	23.092	1	1	1	0	0	0	0	0	0
	19:54:00	22.48	22.3	22.51	22.64	22.56	22.11	21.97	22.13	22.2	22.12	23.05	22.91	23.05	23.24	23.2	22.498	22.106	23.09	1	1	1	0	0	0	0	0	0
	19:55:00	22.48	22.31	22.52	22.65	22.56	22.11	21.97	22.13	22.21	22.12	23.05	22.91	23.05	23.23	23.21	22.504	22.108	23.09	1	1	1	0	0	0	0	0	0
	19:56:00	22.47	22.31	22.51	22.64	22.56	22.11	21.97	22.13	22.21	22.12	23.04	22.92	23.05	23.24	23.2	22.498	22.108	23.09	1	1	1	0	0	0	0	0	0
	19:57:00	22.37	22.21	22.41	22.54	22.46	22.11	21.97	22.13	22.21	22.12	23.05	22.91	23.05	23.24	23.21	22.398	22.108	23.092	1	1	1	0	0	0	0	0	0
	19:58:00	22.38	22.21	22.41	22.53	22.46	22.11	21.96	22.13	22.2	22.12	23.05	22.92	23.05	23.24	23.2	22.398	22.104	23.092	1	1	1	0	0	0	0	0	0
	19:59:00	22.39	22.21	22.41	22.55	22.47	22.01	21.87	22.03	22.1	22.02	23.05	22.91	23.05	23.24	23.21	22.406	22.006	23.092	1	1	1	0	0	0	0	0	0
	20:00:00	22.39	22.22	22.42	22.54	22.47	22.01	21.87	22.03	22.1	22.02	22.96	22.82	22.95	23.15	23.1	22.408	22.006	22.996	1	1	1	0	0	0	0	0	0
	20:01:00	22.39	22.22	22.42	22.55	22.48	22.01	21.87	22.03	22.11	22.02	22.95	22.82	22.95	23.14	23.11	22.412	22.008	22.994	1	1	1	0	0	0	0	0	0
	20:02:00	22.39	22.22	22.42	22.55	22.47	22.02	21.87	22.03	22.11	22.02	22.95	22.82	22.96	23.13	23.1	22.41	22.01	22.992	1	1	1	0	0	0	0	0	0
	20:03:00	22.39	22.22	22.42	22.55	22.47	22.02	21.87	22.03	22.1	22.02	22.95	22.82	22.95	23.13	23.1	22.41	22.008	22.99	1	1	1	0	0	0	0	0	0
	20:04:00	22.39	22.22	22.42	22.55	22.47	22.01	21.87	22.04	22.1	22.02	22.96	22.83	22.96	23.14	23.11	22.41	22.008	23	1	1	1	0	0	0	0	0	0
	20:05:00	22.38	22.21	22.42	22.55	22.47	22.02	21.87	22.03	22.11	22.02	22.96	22.83	22.95	23.14	23.11	22.406	22.01	22.998	1	1	1	0	0	0	0	0	0
	20:06:00	22.29	22.12	22.32	22.45	22.38	22.02	21.87	22.03	22.11	22.02	22.96	22.83	22.97	23.14	23.11	22.312	22.01	23.002	1	1	1	0	0	0	0	0	0
	20:07:00	22.28	22.11	22.32	22.44	22.37	22.02	21.87	22.04	22.11	22.03	22.96	22.83	22.97	23.14	23.11	22.304	22.014	23.002	1	1	1	0	0	0	0	0	0
	20:08:00	22.28	22.11	22.32	22.44	22.37	22.02	21.87	22.04	22.11	22.03	22.96	22.83	22.97	23.14	23.11	22.304	22.014	23.002	1	1	1	0	0	0	0	0	0
	20:09:00	22.29	22.12	22.32	22.44	22.38	22.03	21.87	22.04	22.12	22.03	22.97	22.83	22.96	23.14	23.12	22.31	22.018	23.004	1	1	1	0	0	0	0	0	0
	20:10:00	22.28	22.11	22.32	22.44	22.38	22.03	21.87	22.04	22.11	22.03	22.96	22.84	22.97	23.14	23.11	22.306	22.016	23.004	1	1	1	0	0	0	0	0	0
	20:11:00	22.28	22.12	22.32	22.45	22.37	21.93	21.77	21.94	22.01	21.93	22.96	22.83	22.96	23.13	23.11	22.308	21.916	22.998	1	1	1	0	0	0	0	0	0
	20:12:00	22.28	22.11	22.33	22.45	22.38	21.92	21.77	21.94	22	21.93	22.96	22.83	22.97	23.15	23.11	22.31	21.912	23.004	1	1	1	0	0	0	0	0	0
	20:13:00	22.29	22.12	22.32	22.45	22.38	21.93	21.77	21.94	22.01	21.94	22.96	22.83	22.96	23.14	23.11	22.312	21.918	23	1	1	1	0	0	0	0	0	0
	20:14:00	22.2	22.02	22.23	22.35	22.28	21.93	21.78	21.94	22.02	21.94	22.96	22.83	22.96	23.14	23.11	22.216	21.922	23	1	1	1	0	0	0	0	0	0
	20:15:00	22.19	22.02	22.23	22.35	22.28	21.93	21.78	21.95	22.02	21.94	22.97	22.83	22.97	23.14	23.11	22.214	21.924	23.004	1	1	1	0	0	0	0	0	0
	20:16:00	22.19	22.02	22.24	22.36	22.29	21.93	21.78	21.94	22.02	21.93	22.96	22.83	22.96	23.13	23.11	22.22	21.92	22.998	1	1	1	0	0	0	0	0	0
	20:17:00	22.2	22.02	22.23	22.36	22.29	21.93	21.78	21.94	22.02	21.93	22.96	22.83	22.96	23.13	23.11	22.22	21.92	22.998	1	1	1	0	0	0	0	0	0
	20:18:00	22.19	22.02	22.23	22.35	22.28	21.94	21.78	21.95	22.02	21.94	22.95	22.83	22.96	23.13	23.1	22.214	21.926	22.994	1	1	1	0	0	0	0	0	0
	20:19:00	22.2	22.02	22.23	22.36	22.28	21.93	21.78	21.95	22.02	21.94	22.86	22.73	22.86	23.04	23.01	22.218	21.924	22.9	1	1	1	0	0	0	0	0	0
	20:20:00	22.21	22.03	22.23	22.35	22.29	21.93	21.78	21.94	22.02	21.94	22.86	22.73	22.87	23.04	23.01	22.222	21.922	22.902	1	1	1	0	0	0	0	0	0
	20:21:00	22.21	22.02	22.23	22.36	22.29	21.93	21.78	21.95	22.02	21.94	22.86	22.73	22.87	23.04	23.01	22.222	21.924	22.902	1	1	1	0	0	0	0	0	0
	20:22:00	22.21	22.03	22.23	22.36	22.29	21.93	21.78	21.95	22.01	21.94	22.85	22.72	22.85	23.03	23.01	22.224	21.922	22.892	1	1	1	0	0	0	0	0	0
	20:23:00	22.11	21.93	22.14	22.26	22.2	21.93	21.79	21.95	22.02	21.95	22.86	22.72	22.86	23.04	23	22.128	21.928	22.896	1	1	1	0	0	0	0	0	0
	20:24:00	22.1	21.93	22.13	22.26	22.19	21.83	21.68	21.84	21.91	21.83	22.85	22.73	22.86	23.03	23.01	22.122	21.818	22.896	1	1	1	0	0	0	0	0	0
	20:25:00	22.11	21.94	22.13	22.25	22.19	21.83	21.68	21.84	21.91	21.84	22.85	22.73	22.86	23.04	23.02	22.124	21.82	22.9	1	1	1	0	0	0	0	0	0
	20:26:00	22.11	21.93	22.13	22.26	22.2	21.83	21.69	21.84	21.92	21.84	22.86	22.73	22.87	23.04	23.01	22.126	21.824	22.902	1	1	1	0	0	0	0	0	0
	20:27:00	22.11	21.94	22.14	22.26	22.19	21.83	21.68	21.84	21.92	21.84	22.86	22.73	22.87	23.03	23	22.128	21.822	22.898	1	1	1	0	0	0	0	0	0
	20:28:00	22.11	21.94	22.14	22.25	22.19	21.83	21.68	21.84	21.92	21.84	22.86	22.72	22.86	23.04	23	22.126	21.822	22.896	1	1	1	0	0	0	0	0	0
	20:29:00	22.1	21.94	22.14	22.26	22.2	21.83	21.68	21.84	21.92	21.84	22.86	22.73	22.86	23.04	23.01	22.128	21.822	22.9	1	1	1	0	0	0	0	0	0
	20:30:00	22.1	21.93	22.13	22.26	22.2	21.84	21.69	21.84	21.92	21.84	22.86	22.73	22.86	23.04	23.01	22.124	21.826	22.9	1	1	1	0	0	0	0	0	0
	20:31:00	22.11	21.93	22.14	22.26	22.2	21.83	21.69	21.84	21.91	21.84	22.86	22.72	22.86	23.04	23.01	22.128	21.822	22.898	1	1	1	0	0	0	0	0	0
	20:32:00	22	21.83	22.03	22.15	22.09	21.83	21.69	21.85	21.91	21.84	22.85	22.72	22.86	23.03	23.01	22.02	21.824	22.894	1	1	1	0	0	0	0	0	0
	20:33:00	22.01	21.83	22.03	22.15	22.09	21.83	21.69	21.85	21.92	21.84	22.85	22.73	22.87	23.04	23.01	22.022	21.826	22.9	1	1	1	0	0	0	0	0	0
	20:34:00	22	21.83	22.03	22.15	22.1	21.83	21.68	21.85	21.92	21.84	22.85	22.73	22.86	23.03	23	22.022	21.824	22.894	1	1	1	0	0	0	0	0	0
	20:35:00	22.02	21.83	22.03	22.15	22.1	21.84	21.69	21.85	21.92	21.84	22.85	22.73	22.86	23.04	23.01	22.026	21.828	22.898	1	1	1	0	0	0	0	0	0
	20:36:00	22.01	21.83	22.04	22.16	22.09	21.84	21.69	21.85	21.92	21.84	22.85	22.72	22.85	23.03	22.99	22.026	21.828	22.888	1	1	1	0	0	0	0	0	0
	20:37:00	22.01	21.84	22.04	22.17	22.09	21.83	21.69	21.85	21.93	21.84	22.85	22.73	22.86	23.04	23	22.03	21.828	22.896	1	1	1	0	0	0	0	0	0
	20:38:00	22.01	21.83	22.03	22.16	22.09	21.84	21.69	21.85	21.92	21.84	22.86	22.73	22.86	23.03	23	22.024	21.828	22.896	1	1	1	0	0	0	0	0	0
	20:39:00	22.01	21.83	22.04	22.16	22.09	21.74	21.59	21.76	21.82	21.74	22.75	22.63	22.76	22.93	22.9	22.026	21.73	22.794	1	1	1	0	0	0	0	0	0
	20:40:00	22.01	21.83	22.04	22.16	22.09	21.73	21.59	21.75	21.81	21.74	22.74	22.63	22.75	22.93	22.9	22.026	21.724	22.79	1	1	1	0	0	0	0	0	0
	20:41:00	21.91	21.73	21.94	22.06	22	21.73	21.59	21.75	21.82	21.74	22.75	22.63	22.76	22.93	22.9	21.928	21.726	22.794	1	1	1	0	0	0	0	0	0
	20:42:00	21.91	21.73	21.94	22.07	22	21.75	21.6	21.76	21.82	21.74	22.75	22.63	22.76	22.93	22.9	21.93	21.734	22.794	1	1	1	0	0	0	0	0	0
	20:43:00	21.91	21.74	21.93	22.06	22	21.74	21.59	21.75	21.82	21.74	22.75	22.62	22.76	22.93	22.9	21.928	21.728	22.792	1	1	1	0	0	0	0	0	0
	20:44:00	21.91	21.73	21.94	22.06	22	21.73	21.59	21.75	21.82	21.74	22.75	22.63	22.75	22.93	22.89	21.928	21.726	22.79	1	1	1	0	0	0	0	0	0
	20:45:00	21.91	21.74	21.94	22.06	21.99	21.74	21.59	21.75	21.82	21.74	22.74	22.63	22.75	22.93	22.9	21.928	21.728	22.79	1	1	1	0	0	0	0	0	0
	20:46:00	21.92	21.73	21.94	22.07	22	21.74	21.6	21.76	21.82	21.74	22.74	22.63	22.76	22.93	22.89	21.932	21.732	22.79	1	1	1	0	0	0	0	0	0
	20:47:00	21.92	21.74	21.93	22.06	22	21.73	21.59	21.75	21.82	21.74	22.74	22.62	22.76	22.92	22.89	21.93	21.726	22.786	1	1	1	0	0	0	0	0	0
	20:48:00	21.92	21.74	21.93	22.06	22	21.74	21.6	21.76	21.82	21.74	22.75	22.62	22.75	22.92	22.9	21.93	21.732	22.788	1	1	1	0	0	0	0	0	0
	20:49:00	21.92	21.74	21.94	22.06	22	21.74	21.59	21.76	21.82	21.75	22.75	22.63	22.76	22.92	22.9	21.932	21.732	22.792	1	1	1	0	0	0	0	0	0
	20:50:00	21.82	21.64	21.84	21.96	21.89	21.74	21.6	21.76	21.83	21.74	22.75	22.63	22.75	22.93	22.9	21.83	21.734	22.792	1	1	1	0	0	0	0	0	0
	20:51:00	21.81	21.64	21.84	21.97	21.91	21.74	21.6	21.75	21.83	21.75	22.74	22.63	22.75	22.92	22.89	21.834	21.734	22.786	1	1	1	0	0	0	0	0	0
	20:52:00	21.82	21.64	21.85	21.97	21.91	21.74	21.6	21.76	21.82	21.75	22.74	22.62	22.76	22.93	22.9	21.838	21.734	22.79	1	1	1	0	0	0	0	0	0
	20:53:00	21.82	21.65	21.85	21.97	21.91	21.74	21.6	21.76	21.83	21.75	22.75	22.63	22.76	22.93	22.89	21.84	21.736	22.792	1	1	1	0	0	0	0	0	0
	20:54:00	21.82	21.64	21.85	21.97	21.91	21.64	21.51	21.66	21.72	21.64	22.75	22.63	22.75	22.93	22.89	21.838	21.634	22.79	1	1	1	0	0	0	0	0	0
	20:55:00	21.82	21.64	21.86	21.97	21.91	21.64	21.5	21.66	21.73	21.65	22.74	22.63	22.75	22.92	22.89	21.84	21.636	22.786	1	1	1	0	0	0	0	0	0
	20:56:00	21.81	21.64	21.85	21.98	21.91	21.64	21.5	21.66	21.73	21.65	22.74	22.62	22.75	22.93	22.89	21.838	21.636	22.786	1	1	1	0	0	0	0	0	0
	20:57:00	21.81	21.64	21.84	21.97	21.91	21.64	21.5	21.66	21.73	21.65	22.74	22.63	22.75	22.92	22.89	21.834	21.636	22.786	1	1	1	0	0	0	0	0	0
	20:58:00	21.81	21.64	21.84	21.97	21.9	21.64	21.51	21.67	21.73	21.65	22.74	22.62	22.75	22.92	22.89	21.832	21.64	22.784	1	1	1	0	0	0	0	0	0
	20:59:00	21.71	21.54	21.74	21.87	21.79	21.64	21.5	21.67	21.73	21.64	22.74	22.63	22.75	22.92	22.89	21.73	21.636	22.786	1	1	1	0	0	0	0	0	0
	21:00:00	21.72	21.54	21.74	21.87	21.8	21.65	21.5	21.66	21.73	21.65	22.64	22.52	22.65	22.82	22.79	21.734	21.638	22.684	1	1	1	0	0	0	0	0	0
	21:01:00	21.71	21.54	21.74	21.86	21.8	21.65	21.5	21.66	21.73	21.65	22.64	22.52	22.65	22.83	22.79	21.73	21.638	22.686	1	1	1	0	0	0	0	0	0
	21:02:00	21.71	21.55	21.75	21.86	21.8	21.65	21.51	21.66	21.73	21.66	22.64	22.52	22.65	22.82	22.79	21.734	21.642	22.684	1	1	1	0	0	0	0	0	0
	21:03:00	21.72	21.55	21.75	21.86	21.8	21.66	21.5	21.66	21.73	21.65	22.64	22.52	22.65	22.82	22.79	21.736	21.64	22.684	1	1	1	0	0	0	0	0	0
	21:04:00	21.72	21.55	21.75	21.87	21.81	21.66	21.51	21.66	21.73	21.64	22.64	22.53	22.65	22.82	22.79	21.74	21.64	22.686	1	1	1	0	0	0	0	0	0
	21:05:00	21.72	21.56	21.75	21.87	21.8	21.65	21.51	21.66	21.74	21.65	22.63	22.52	22.65	22.82	22.8	21.74	21.642	22.684	1	1	1	0	0	0	0	0	0
	21:06:00	21.72	21.55	21.74	21.86	21.8	21.65	21.51	21.67	21.73	21.65	22.63	22.51	22.65	22.82	22.79	21.734	21.642	22.68	1	1	1	0	0	0	0	0	0
	21:07:00	21.71	21.55	21.75	21.87	21.81	21.65	21.51	21.66	21.73	21.65	22.64	22.52	22.65	22.82	22.79	21.738	21.64	22.684	1	1	1	0	0	0	0	0	0
	21:08:00	21.71	21.55	21.75	21.87	21.8	21.65	21.51	21.67	21.73	21.65	22.63	22.52	22.65	22.82	22.79	21.736	21.642	22.682	1	1	1	0	0	0	0	0	0
	21:09:00	21.61	21.45	21.66	21.77	21.71	21.55	21.41	21.56	21.63	21.55	22.64	22.52	22.65	22.82	22.79	21.64	21.54	22.684	1	1	1	0	0	0	0	0	0
	21:10:00	21.62	21.46	21.65	21.77	21.71	21.55	21.4	21.57	21.63	21.55	22.64	22.52	22.65	22.82	22.79	21.642	21.54	22.684	1	1	1	0	0	0	0	0	0
	21:11:00	21.62	21.45	21.66	21.77	21.71	21.55	21.41	21.57	21.63	21.55	22.64	22.51	22.65	22.82	22.79	21.642	21.542	22.682	1	1	1	0	0	0	0	0	0
	21:12:00	21.61	21.45	21.65	21.77	21.71	21.55	21.4	21.57	21.63	21.56	22.64	22.51	22.64	22.81	22.79	21.638	21.542	22.678	1	1	1	0	0	0	0	0	0
	21:13:00	21.61	21.44	21.65	21.77	21.71	21.56	21.41	21.57	21.63	21.56	22.64	22.52	22.64	22.81	22.78	21.636	21.546	22.678	1	1	1	0	0	0	0	0	0
	21:14:00	21.61	21.44	21.65	21.77	21.71	21.55	21.4	21.56	21.63	21.55	22.64	22.52	22.65	22.82	22.79	21.636	21.538	22.684	1	1	1	0	0	0	0	0	0
	21:15:00	21.6	21.44	21.64	21.77	21.7	21.56	21.41	21.57	21.63	21.56	22.64	22.51	22.65	22.81	22.79	21.63	21.546	22.68	1	1	1	0	0	0	0	0	0
	21:16:00	21.61	21.44	21.65	21.77	21.7	21.54	21.41	21.57	21.64	21.55	22.63	22.52	22.64	22.81	22.79	21.634	21.542	22.678	1	1	1	0	0	0	0	0	0
	21:17:00	21.6	21.44	21.65	21.77	21.7	21.56	21.41	21.57	21.64	21.56	22.64	22.52	22.65	22.82	22.79	21.632	21.548	22.684	1	1	1	0	0	0	0	0	0
	21:18:00	21.61	21.45	21.65	21.77	21.7	21.56	21.41	21.57	21.63	21.55	22.64	22.52	22.65	22.82	22.78	21.636	21.544	22.682	1	1	1	0	0	0	0	0	0
	21:19:00	21.51	21.34	21.55	21.66	21.59	21.55	21.41	21.57	21.64	21.56	22.54	22.42	22.55	22.72	22.7	21.53	21.546	22.586	1	1	1	0	0	0	0	0	0
	21:20:00	21.5	21.34	21.53	21.66	21.6	21.56	21.41	21.57	21.64	21.56	22.54	22.42	22.54	22.72	22.69	21.526	21.548	22.582	1	1	1	0	0	0	0	0	0
	21:21:00	21.5	21.34	21.55	21.67	21.59	21.56	21.42	21.57	21.64	21.56	22.54	22.42	22.55	22.72	22.7	21.53	21.55	22.586	1	1	1	0	0	0	0	0	0
	21:22:00	21.5	21.34	21.55	21.66	21.6	21.55	21.41	21.57	21.64	21.57	22.55	22.42	22.55	22.72	22.7	21.53	21.548	22.588	1	1	1	0	0	0	0	0	0
	21:23:00	21.5	21.34	21.54	21.65	21.59	21.56	21.41	21.57	21.64	21.56	22.54	22.42	22.55	22.72	22.69	21.524	21.548	22.584	1	1	1	0	0	0	0	0	0
	21:24:00	21.51	21.34	21.54	21.66	21.6	21.56	21.42	21.57	21.64	21.56	22.54	22.42	22.55	22.72	22.69	21.53	21.55	22.584	1	1	1	0	0	0	0	0	0
	21:25:00	21.5	21.34	21.54	21.66	21.6	21.46	21.32	21.47	21.54	21.46	22.54	22.43	22.55	22.72	22.69	21.528	21.45	22.586	1	1	1	0	0	0	0	0	0
	21:26:00	21.52	21.35	21.54	21.66	21.6	21.46	21.32	21.47	21.55	21.47	22.55	22.43	22.55	22.72	22.69	21.534	21.454	22.588	1	1	1	0	0	0	0	0	0
	21:27:00	21.51	21.35	21.54	21.66	21.6	21.46	21.32	21.47	21.54	21.46	22.55	22.42	22.56	22.72	22.69	21.532	21.45	22.588	1	1	1	0	0	0	0	0	0
	21:28:00	21.52	21.35	21.55	21.66	21.6	21.47	21.33	21.48	21.55	21.47	22.53	22.41	22.55	22.72	22.69	21.536	21.46	22.58	1	1	1	0	0	0	0	0	0
	21:29:00	21.42	21.26	21.45	21.57	21.51	21.46	21.32	21.47	21.55	21.46	22.54	22.42	22.55	22.72	22.69	21.442	21.452	22.584	1	1	1	0	0	0	0	0	0
	21:30:00	21.42	21.25	21.45	21.57	21.51	21.47	21.33	21.47	21.54	21.47	22.54	22.42	22.55	22.72	22.69	21.44	21.456	22.584	1	1	1	0	0	0	0	0	0
	21:31:00	21.42	21.26	21.45	21.57	21.51	21.46	21.33	21.47	21.54	21.46	22.54	22.42	22.55	22.72	22.69	21.442	21.452	22.584	1	1	1	0	0	0	0	0	0
	21:32:00	21.42	21.25	21.44	21.56	21.51	21.46	21.32	21.47	21.54	21.46	22.53	22.41	22.54	22.72	22.68	21.436	21.45	22.576	1	1	1	0	0	0	0	0	0
	21:33:00	21.41	21.25	21.45	21.57	21.51	21.46	21.32	21.47	21.54	21.46	22.53	22.42	22.54	22.71	22.68	21.438	21.45	22.576	1	1	1	0	0	0	0	0	0
	21:34:00	21.41	21.26	21.46	21.58	21.51	21.47	21.33	21.47	21.55	21.46	22.53	22.42	22.55	22.72	22.68	21.444	21.456	22.58	1	1	1	0	0	0	0	0	0
	21:35:00	21.41	21.25	21.45	21.57	21.5	21.46	21.33	21.47	21.54	21.47	22.53	22.41	22.54	22.71	22.69	21.436	21.454	22.576	1	1	1	0	0	0	0	0	0
	21:36:00	21.41	21.25	21.45	21.57	21.51	21.46	21.32	21.48	21.54	21.47	22.54	22.41	22.54	22.71	22.69	21.438	21.454	22.578	1	1	1	0	0	0	0	0	0
	21:37:00	21.4	21.24	21.45	21.56	21.5	21.47	21.33	21.47	21.55	21.47	22.54	22.42	22.54	22.71	22.68	21.43	21.458	22.578	1	1	1	0	0	0	0	0	0
	21:38:00	21.4	21.24	21.44	21.56	21.5	21.46	21.32	21.47	21.55	21.47	22.43	22.32	22.44	22.61	22.58	21.428	21.454	22.476	1	1	1	0	0	0	0	0	0
	21:39:00	21.3	21.14	21.35	21.47	21.4	21.46	21.32	21.48	21.54	21.47	22.43	22.32	22.44	22.6	22.58	21.332	21.454	22.474	1	1	1	0	0	0	0	0	0
	21:40:00	21.3	21.14	21.34	21.46	21.4	21.47	21.33	21.48	21.54	21.47	22.43	22.31	22.44	22.61	22.58	21.328	21.458	22.474	1	1	1	0	0	0	0	0	0
	21:41:00	21.31	21.15	21.34	21.46	21.4	21.37	21.23	21.37	21.44	21.37	22.42	22.31	22.44	22.6	22.58	21.332	21.356	22.47	1	1	1	0	0	0	0	0	0
	21:42:00	21.31	21.14	21.34	21.46	21.4	21.37	21.22	21.38	21.44	21.37	22.43	22.31	22.44	22.61	22.58	21.33	21.356	22.474	1	1	1	0	0	0	0	0	0
	21:43:00	21.31	21.15	21.35	21.47	21.41	21.36	21.23	21.38	21.45	21.37	22.42	22.31	22.44	22.6	22.58	21.338	21.358	22.47	1	1	1	0	0	0	0	0	0
	21:44:00	21.31	21.15	21.34	21.46	21.41	21.36	21.23	21.38	21.44	21.37	22.42	22.31	22.44	22.6	22.57	21.334	21.356	22.468	1	1	1	0	0	0	0	0	0
	21:45:00	21.32	21.15	21.34	21.46	21.41	21.37	21.23	21.38	21.45	21.37	22.42	22.31	22.44	22.61	22.58	21.336	21.36	22.472	1	1	1	0	0	0	0	0	0
	21:46:00	21.31	21.15	21.34	21.46	21.4	21.36	21.23	21.38	21.45	21.37	22.42	22.31	22.44	22.6	22.57	21.332	21.358	22.468	1	1	1	0	0	0	0	0	0
	21:47:00	21.31	21.14	21.35	21.46	21.4	21.37	21.23	21.38	21.45	21.37	22.42	22.31	22.44	22.61	22.58	21.332	21.36	22.472	1	1	1	0	0	0	0	0	0
	21:48:00	21.31	21.15	21.34	21.47	21.4	21.37	21.23	21.38	21.45	21.37	22.43	22.31	22.44	22.61	22.57	21.334	21.36	22.472	1	1	1	0	0	0	0	0	0
	21:49:00	21.21	21.06	21.25	21.37	21.3	21.37	21.23	21.38	21.44	21.37	22.42	22.31	22.44	22.6	22.57	21.238	21.358	22.468	1	1	1	0	0	0	0	0	0
	21:50:00	21.22	21.06	21.25	21.37	21.31	21.37	21.24	21.38	21.45	21.38	22.42	22.31	22.43	22.6	22.57	21.242	21.364	22.466	1	1	1	0	0	0	0	0	0
	21:51:00	21.22	21.07	21.25	21.37	21.31	21.37	21.24	21.38	21.45	21.38	22.42	22.31	22.43	22.6	22.57	21.244	21.364	22.466	1	1	1	0	0	0	0	0	0
	21:52:00	21.21	21.06	21.25	21.38	21.31	21.37	21.24	21.39	21.45	21.38	22.42	22.3	22.44	22.6	22.58	21.242	21.366	22.468	1	1	1	0	0	0	0	0	0
	21:53:00	21.21	21.06	21.25	21.37	21.31	21.37	21.24	21.38	21.45	21.37	22.42	22.3	22.43	22.59	22.56	21.24	21.362	22.46	1	1	1	0	0	0	0	0	0
	21:54:00	21.21	21.06	21.25	21.37	21.31	21.37	21.23	21.38	21.45	21.37	22.42	22.3	22.42	22.59	22.56	21.24	21.36	22.458	1	1	1	0	0	0	0	0	0
	21:55:00	21.21	21.07	21.25	21.36	21.31	21.37	21.24	21.38	21.45	21.38	22.41	22.3	22.42	22.6	22.56	21.24	21.364	22.458	1	1	1	0	0	0	0	0	0
	21:56:00	21.21	21.06	21.25	21.37	21.31	21.37	21.24	21.39	21.46	21.38	22.41	22.3	22.42	22.59	22.56	21.24	21.368	22.456	1	1	1	0	0	0	0	0	0
	21:57:00	21.22	21.06	21.25	21.37	21.31	21.37	21.23	21.39	21.45	21.38	22.41	22.29	22.42	22.59	22.56	21.242	21.364	22.454	1	1	1	0	0	0	0	0	0
	21:58:00	21.21	21.06	21.25	21.37	21.31	21.37	21.24	21.38	21.45	21.37	22.32	22.21	22.34	22.5	22.47	21.24	21.362	22.368	1	1	1	0	0	0	0	0	0
	21:59:00	21.11	20.95	21.14	21.27	21.2	21.37	21.23	21.38	21.45	21.37	22.32	22.2	22.34	22.5	22.47	21.134	21.36	22.366	1	1	1	0	0	0	0	0	0
	22:00:00	21.11	20.95	21.14	21.26	21.2	21.37	21.24	21.39	21.45	21.37	22.32	22.2	22.34	22.5	22.47	21.132	21.364	22.366	1	1	1	0	0	0	0	0	0
	22:01:00	21.11	20.96	21.15	21.27	21.21	21.27	21.14	21.29	21.35	21.27	22.32	22.2	22.34	22.5	22.48	21.14	21.264	22.368	1	1	1	0	0	0	0	0	0
	22:02:00	21.11	20.95	21.15	21.27	21.21	21.27	21.14	21.28	21.35	21.27	22.32	22.21	22.34	22.49	22.47	21.138	21.262	22.366	1	1	1	0	0	0	0	0	0
	22:03:00	21.11	20.96	21.14	21.26	21.2	21.27	21.14	21.28	21.35	21.27	22.32	22.21	22.34	22.49	22.47	21.134	21.262	22.366	1	1	1	0	0	0	0	0	0
	22:04:00	21.11	20.95	21.14	21.26	21.2	21.27	21.13	21.28	21.35	21.27	22.32	22.21	22.34	22.49	22.47	21.132	21.26	22.366	1	1	1	0	0	0	0	0	0
	22:05:00	21.11	20.95	21.14	21.26	21.21	21.27	21.14	21.29	21.35	21.28	22.32	22.21	22.33	22.49	22.47	21.134	21.266	22.364	1	1	1	0	0	0	0	0	0
	22:06:00	21.12	20.95	21.15	21.27	21.21	21.27	21.14	21.29	21.36	21.27	22.31	22.2	22.34	22.49	22.46	21.14	21.266	22.36	1	1	1	0	0	0	0	0	0
	22:07:00	21.11	20.95	21.13	21.26	21.2	21.27	21.14	21.28	21.36	21.27	22.32	22.2	22.33	22.5	22.46	21.13	21.264	22.362	1	1	1	0	0	0	0	0	0
	22:08:00	21.11	20.94	21.14	21.25	21.2	21.27	21.14	21.28	21.35	21.27	22.32	22.2	22.34	22.49	22.46	21.128	21.262	22.362	1	1	1	0	0	0	0	0	0
	22:09:00	21.01	20.84	21.03	21.16	21.11	21.27	21.14	21.28	21.35	21.27	22.31	22.21	22.33	22.49	22.47	21.03	21.262	22.362	1	1	1	0	0	0	0	0	0
	22:10:00	21.02	20.85	21.04	21.16	21.1	21.26	21.13	21.28	21.35	21.27	22.32	22.2	22.34	22.49	22.46	21.034	21.258	22.362	1	1	1	0	0	0	0	0	0
	22:11:00	21.01	20.84	21.04	21.15	21.09	21.26	21.13	21.28	21.35	21.27	22.31	22.21	22.33	22.49	22.46	21.026	21.258	22.36	1	1	1	0	0	0	0	0	0
	22:12:00	21.01	20.85	21.04	21.16	21.09	21.27	21.13	21.28	21.35	21.27	22.31	22.2	22.33	22.49	22.46	21.03	21.26	22.358	1	1	1	0	0	0	0	0	0
	22:13:00	21.01	20.85	21.04	21.16	21.1	21.27	21.13	21.27	21.35	21.27	22.31	22.2	22.33	22.49	22.46	21.032	21.258	22.358	1	1	1	0	0	0	0	0	0
	22:14:00	21.02	20.85	21.04	21.15	21.1	21.27	21.14	21.28	21.35	21.27	22.32	22.2	22.33	22.49	22.46	21.032	21.262	22.36	1	1	1	0	0	0	0	0	0
	22:15:00	21.01	20.85	21.04	21.15	21.1	21.27	21.13	21.28	21.34	21.27	22.32	22.21	22.33	22.49	22.46	21.03	21.258	22.362	1	1	1	0	0	0	0	0	0
	22:16:00	21.01	20.85	21.04	21.16	21.1	21.27	21.13	21.27	21.34	21.27	22.32	22.21	22.33	22.49	22.46	21.032	21.256	22.362	1	1	1	0	0	0	0	0	0
	22:17:00	21.01	20.85	21.04	21.17	21.1	21.27	21.13	21.28	21.35	21.27	22.31	22.2	22.33	22.48	22.45	21.034	21.26	22.354	1	1	1	0	0	0	0	0	0
	22:18:00	21.01	20.85	21.04	21.16	21.1	21.17	21.03	21.17	21.24	21.17	22.21	22.1	22.23	22.39	22.36	21.032	21.156	22.258	1	1	1	0	0	0	0	0	0
	22:19:00	21	20.84	21.04	21.15	21.09	21.17	21.03	21.17	21.25	21.17	22.21	22.1	22.23	22.39	22.36	21.024	21.158	22.258	1	1	1	0	0	0	0	0	0
	22:20:00	21	20.84	21.04	21.15	21.09	21.17	21.03	21.18	21.24	21.17	22.21	22.1	22.23	22.39	22.36	21.024	21.158	22.258	1	1	1	0	0	0	0	0	0
	22:21:00	20.9	20.74	20.93	21.05	20.99	21.17	21.03	21.18	21.25	21.17	22.21	22.1	22.23	22.39	22.36	20.922	21.16	22.258	1	1	1	0	0	0	0	0	0
	22:22:00	20.9	20.74	20.94	21.06	20.99	21.17	21.03	21.17	21.24	21.17	22.21	22.1	22.22	22.39	22.36	20.926	21.156	22.256	1	1	1	0	0	0	0	0	0
	22:23:00	20.9	20.74	20.93	21.05	21	21.17	21.03	21.18	21.24	21.17	22.21	22.1	22.23	22.38	22.36	20.924	21.158	22.256	1	1	1	0	0	0	0	0	0
	22:24:00	20.9	20.73	20.92	21.05	20.99	21.17	21.03	21.17	21.25	21.17	22.21	22.1	22.23	22.38	22.36	20.918	21.158	22.256	1	1	1	0	0	0	0	0	0
	22:25:00	20.9	20.74	20.93	21.05	20.99	21.17	21.03	21.18	21.24	21.16	22.21	22.1	22.23	22.38	22.35	20.922	21.156	22.254	1	1	1	0	0	0	0	0	0
	22:26:00	20.9	20.74	20.94	21.06	20.99	21.17	21.03	21.18	21.24	21.17	22.2	22.1	22.22	22.38	22.36	20.926	21.158	22.252	1	1	1	0	0	0	0	0	0
	22:27:00	20.9	20.74	20.93	21.05	20.99	21.17	21.03	21.18	21.25	21.16	22.21	22.09	22.22	22.38	22.35	20.922	21.158	22.25	1	1	1	0	0	0	0	0	0
	22:28:00	20.9	20.74	20.94	21.04	20.99	21.17	21.02	21.17	21.24	21.16	22.21	22.09	22.23	22.38	22.35	20.922	21.152	22.252	1	1	1	0	0	0	0	0	0
	22:29:00	20.9	20.74	20.93	21.05	21	21.16	21.02	21.17	21.24	21.17	22.2	22.09	22.22	22.38	22.35	20.924	21.152	22.248	1	1	1	0	0	0	0	0	0
	22:30:00	20.9	20.74	20.93	21.05	20.99	21.17	21.03	21.18	21.24	21.17	22.2	22.08	22.21	22.37	22.35	20.922	21.158	22.242	1	1	1	0	0	0	0	0	0
	22:31:00	20.9	20.74	20.94	21.06	21	21.16	21.04	21.18	21.24	21.17	22.19	22.08	22.21	22.37	22.34	20.928	21.158	22.238	1	1	1	0	0	0	0	0	0
	22:32:00	20.9	20.74	20.94	21.05	20.99	21.16	21.03	21.18	21.24	21.16	22.2	22.08	22.22	22.37	22.35	20.924	21.154	22.244	1	1	1	0	0	0	0	0	0
	22:33:00	20.8	20.64	20.84	20.95	20.89	21.17	21.03	21.17	21.24	21.17	22.2	22.08	22.21	22.37	22.35	20.824	21.156	22.242	1	1	1	0	0	0	0	0	0
	22:34:00	20.8	20.64	20.84	20.95	20.89	21.16	21.02	21.17	21.24	21.16	22.2	22.09	22.22	22.38	22.35	20.824	21.15	22.248	1	1	1	0	0	0	0	0	0
	22:35:00	20.8	20.63	20.83	20.95	20.88	21.17	21.03	21.17	21.24	21.17	22.2	22.08	22.22	22.38	22.35	20.818	21.156	22.246	1	1	1	0	0	0	0	0	0
	22:36:00	20.79	20.63	20.84	20.95	20.89	21.17	21.03	21.18	21.24	21.17	22.19	22.08	22.22	22.38	22.34	20.82	21.158	22.242	1	1	1	0	0	0	0	0	0
	22:37:00	20.8	20.64	20.83	20.95	20.89	21.17	21.03	21.17	21.24	21.17	22.2	22.08	22.22	22.38	22.35	20.822	21.156	22.246	1	1	1	0	0	0	0	0	0
	22:38:00	20.8	20.65	20.83	20.95	20.89	21.07	20.92	21.08	21.14	21.07	22.09	21.98	22.12	22.27	22.25	20.824	21.056	22.142	1	1	1	0	0	0	0	0	0
	22:39:00	20.8	20.63	20.83	20.95	20.88	21.07	20.93	21.08	21.15	21.07	22.09	21.98	22.12	22.27	22.24	20.818	21.06	22.14	1	1	1	0	0	0	0	0	0
	22:40:00	20.8	20.63	20.84	20.94	20.89	21.07	20.93	21.08	21.15	21.07	22.1	21.98	22.12	22.27	22.24	20.82	21.06	22.142	1	1	1	0	0	0	0	0	0
	22:41:00	20.8	20.64	20.83	20.94	20.89	21.07	20.93	21.08	21.15	21.07	22.1	21.98	22.12	22.27	22.24	20.82	21.06	22.142	1	1	1	0	0	0	0	0	0
	22:42:00	20.8	20.64	20.83	20.95	20.89	21.07	20.93	21.08	21.14	21.07	22.09	21.98	22.12	22.27	22.24	20.822	21.058	22.14	1	1	1	0	0	0	0	0	0
	22:43:00	20.8	20.64	20.84	20.95	20.9	21.07	20.93	21.07	21.14	21.06	22.1	21.99	22.12	22.27	22.24	20.826	21.054	22.144	1	1	1	0	0	0	0	0	0
	22:44:00	20.7	20.54	20.73	20.85	20.79	21.07	20.93	21.08	21.15	21.07	22.1	21.98	22.12	22.27	22.24	20.722	21.06	22.142	1	1	1	0	0	0	0	0	0
	22:45:00	20.7	20.55	20.73	20.84	20.79	21.07	20.93	21.07	21.13	21.06	22.09	21.99	22.12	22.27	22.24	20.722	21.052	22.142	1	1	1	0	0	0	0	0	0
	22:46:00	20.69	20.54	20.74	20.86	20.79	21.07	20.93	21.07	21.15	21.07	22.1	21.99	22.12	22.27	22.24	20.724	21.058	22.144	1	1	1	0	0	0	0	0	0
	22:47:00	20.69	20.54	20.73	20.85	20.78	21.07	20.92	21.08	21.15	21.07	22.1	21.98	22.11	22.27	22.24	20.718	21.058	22.14	1	1	1	0	0	0	0	0	0
	22:48:00	20.69	20.53	20.74	20.85	20.78	21.06	20.93	21.07	21.14	21.06	22.1	21.99	22.11	22.27	22.24	20.718	21.052	22.142	1	1	1	0	0	0	0	0	0
	22:49:00	20.69	20.53	20.74	20.85	20.78	21.07	20.93	21.07	21.15	21.06	22.1	21.98	22.11	22.28	22.25	20.718	21.056	22.144	1	1	1	0	0	0	0	0	0
	22:50:00	20.68	20.53	20.73	20.84	20.78	21.07	20.93	21.08	21.14	21.06	22.1	21.99	22.12	22.27	22.24	20.712	21.056	22.144	1	1	1	0	0	0	0	0	0
	22:51:00	20.7	20.53	20.73	20.85	20.79	21.06	20.92	21.08	21.14	21.06	22.1	21.99	22.12	22.27	22.25	20.72	21.052	22.146	1	1	1	0	0	0	0	0	0
	22:52:00	20.69	20.53	20.73	20.84	20.78	21.06	20.93	21.07	21.14	21.06	22.1	21.98	22.12	22.27	22.25	20.714	21.052	22.144	1	1	1	0	0	0	0	0	0
	22:53:00	20.7	20.55	20.74	20.86	20.8	21.06	20.92	21.07	21.14	21.06	21.99	21.88	22.01	22.17	22.15	20.73	21.05	22.04	1	1	1	0	0	0	0	0	0
	22:54:00	20.6	20.45	20.64	20.75	20.69	21.07	20.94	21.08	21.15	21.06	21.99	21.87	22.01	22.17	22.14	20.626	21.06	22.036	1	1	1	0	0	0	0	0	0
	22:55:00	20.6	20.44	20.64	20.75	20.7	21.07	20.93	21.07	21.14	21.07	21.99	21.88	22.01	22.17	22.15	20.626	21.056	22.04	1	1	1	0	0	0	0	0	0
	22:56:00	20.6	20.44	20.64	20.75	20.69	20.97	20.83	20.98	21.05	20.97	21.99	21.88	22.01	22.17	22.14	20.624	20.96	22.038	1	1	1	0	0	0	0	0	0
	22:57:00	20.6	20.44	20.64	20.76	20.69	20.96	20.83	20.97	21.04	20.97	21.99	21.88	22.01	22.17	22.14	20.626	20.954	22.038	1	1	1	0	0	0	0	0	0
	22:58:00	20.6	20.44	20.64	20.76	20.7	20.96	20.84	20.97	21.04	20.96	21.99	21.88	22.01	22.17	22.14	20.628	20.954	22.038	1	1	1	0	0	0	0	0	0
	22:59:00	20.6	20.44	20.64	20.75	20.69	20.96	20.83	20.97	21.04	20.97	21.99	21.87	22.01	22.17	22.14	20.624	20.954	22.036	1	1	1	0	0	0	0	0	0
	23:00:00	20.6	20.44	20.64	20.76	20.7	20.96	20.82	20.97	21.04	20.97	21.98	21.88	22.01	22.17	22.14	20.628	20.952	22.036	1	1	1	0	0	0	0	0	0
	23:01:00	20.6	20.45	20.64	20.75	20.7	20.96	20.83	20.98	21.03	20.96	21.99	21.87	22.01	22.17	22.14	20.628	20.952	22.036	1	1	1	0	0	0	0	0	0
	23:02:00	20.6	20.45	20.64	20.75	20.7	20.97	20.83	20.98	21.05	20.97	21.99	21.88	22.02	22.17	22.14	20.628	20.96	22.04	1	1	1	0	0	0	0	0	0
	23:03:00	20.6	20.44	20.64	20.76	20.69	20.97	20.83	20.98	21.05	20.97	21.99	21.88	22.02	22.17	22.15	20.626	20.96	22.042	1	1	1	0	0	0	0	0	0
	23:04:00	20.51	20.35	20.53	20.64	20.59	20.97	20.83	20.98	21.05	20.97	21.99	21.88	22.01	22.17	22.14	20.524	20.96	22.038	1	1	1	0	0	0	0	0	0
	23:05:00	20.5	20.35	20.54	20.65	20.59	20.97	20.83	20.97	21.04	20.97	21.98	21.87	22.01	22.17	22.14	20.526	20.956	22.034	1	1	1	0	0	0	0	0	0
	23:06:00	20.5	20.34	20.54	20.65	20.59	20.97	20.82	20.97	21.04	20.96	21.99	21.88	22.01	22.17	22.14	20.524	20.952	22.038	1	1	1	0	0	0	0	0	0
	23:07:00	20.5	20.34	20.54	20.64	20.59	20.97	20.84	20.98	21.04	20.97	21.99	21.88	22.02	22.17	22.14	20.522	20.96	22.04	1	1	1	0	0	0	0	0	0
	23:08:00	20.5	20.35	20.53	20.65	20.59	20.96	20.83	20.97	21.04	20.97	21.99	21.88	22.01	22.18	22.14	20.524	20.954	22.04	1	1	1	0	0	0	0	0	0
	23:09:00	20.5	20.35	20.55	20.65	20.59	20.96	20.83	20.98	21.04	20.97	21.98	21.87	22.01	22.16	22.14	20.528	20.956	22.032	1	1	1	0	0	0	0	0	0
	23:10:00	20.5	20.35	20.55	20.66	20.59	20.97	20.83	20.98	21.05	20.97	21.98	21.87	22.01	22.16	22.14	20.53	20.96	22.032	1	1	1	0	0	0	0	0	0
	23:11:00	20.51	20.35	20.54	20.65	20.6	20.96	20.83	20.98	21.05	20.96	21.88	21.77	21.91	22.07	22.04	20.53	20.956	21.934	1	1	1	0	0	0	0	0	0
	23:12:00	20.51	20.36	20.55	20.66	20.6	20.97	20.83	20.97	21.05	20.97	21.88	21.77	21.92	22.07	22.04	20.536	20.958	21.936	1	1	1	0	0	0	0	0	0
	23:13:00	20.5	20.36	20.55	20.65	20.6	20.97	20.83	20.98	21.05	20.97	21.88	21.77	21.91	22.07	22.04	20.532	20.96	21.934	1	1	1	0	0	0	0	0	0
	23:14:00	20.5	20.35	20.54	20.65	20.6	20.87	20.73	20.88	20.95	20.87	21.88	21.77	21.92	22.07	22.04	20.528	20.86	21.936	1	1	1	0	0	0	0	0	0
	23:15:00	20.4	20.25	20.43	20.54	20.5	20.86	20.73	20.88	20.94	20.87	21.89	21.77	21.91	22.07	22.04	20.424	20.856	21.936	1	1	1	0	0	0	0	0	0
	23:16:00	20.4	20.25	20.44	20.55	20.49	20.86	20.73	20.88	20.94	20.87	21.88	21.77	21.91	22.07	22.03	20.426	20.856	21.932	1	1	1	0	0	0	0	0	0
	23:17:00	20.4	20.25	20.44	20.55	20.49	20.87	20.73	20.88	20.94	20.86	21.89	21.78	21.91	22.07	22.04	20.426	20.856	21.938	1	1	1	0	0	0	0	0	0
	23:18:00	20.4	20.25	20.44	20.56	20.5	20.87	20.73	20.88	20.94	20.87	21.88	21.77	21.91	22.06	22.03	20.43	20.858	21.93	1	1	1	0	0	0	0	0	0
	23:19:00	20.4	20.25	20.44	20.55	20.5	20.86	20.73	20.87	20.94	20.87	21.87	21.77	21.91	22.06	22.03	20.428	20.854	21.928	1	1	1	0	0	0	0	0	0
	23:20:00	20.4	20.25	20.44	20.54	20.49	20.86	20.74	20.88	20.94	20.87	21.89	21.77	21.91	22.07	22.03	20.424	20.858	21.934	1	1	1	0	0	0	0	0	0
	23:21:00	20.4	20.25	20.44	20.56	20.49	20.87	20.73	20.88	20.94	20.87	21.88	21.76	21.9	22.06	22.04	20.428	20.858	21.928	1	1	1	0	0	0	0	0	0
	23:22:00	20.4	20.25	20.44	20.56	20.5	20.86	20.73	20.88	20.94	20.87	21.88	21.77	21.91	22.06	22.03	20.43	20.856	21.93	1	1	1	0	0	0	0	0	0
	23:23:00	20.4	20.26	20.44	20.55	20.5	20.87	20.74	20.88	20.94	20.87	21.88	21.78	21.91	22.06	22.04	20.43	20.86	21.934	1	1	1	0	0	0	0	0	0
	23:24:00	20.4	20.26	20.44	20.55	20.5	20.87	20.73	20.89	20.94	20.87	21.89	21.77	21.91	22.06	22.03	20.43	20.86	21.932	1	1	1	0	0	0	0	0	0
	23:25:00	20.41	20.26	20.44	20.56	20.5	20.87	20.73	20.88	20.94	20.86	21.88	21.77	21.9	22.06	22.04	20.434	20.856	21.93	1	1	1	0	0	0	0	0	0
	23:26:00	20.41	20.26	20.44	20.55	20.5	20.87	20.73	20.88	20.95	20.87	21.89	21.77	21.91	22.07	22.04	20.432	20.86	21.936	1	1	1	0	0	0	0	0	0
	23:27:00	20.31	20.16	20.34	20.46	20.4	20.86	20.73	20.88	20.94	20.87	21.89	21.78	21.91	22.07	22.04	20.334	20.856	21.938	1	1	1	0	0	0	0	0	0
	23:28:00	20.31	20.15	20.34	20.45	20.39	20.87	20.74	20.88	20.95	20.87	21.78	21.67	21.8	21.97	21.94	20.328	20.862	21.832	1	1	1	0	0	0	0	0	0
	23:29:00	20.31	20.15	20.34	20.45	20.39	20.87	20.73	20.88	20.95	20.87	21.79	21.68	21.81	21.97	21.94	20.328	20.86	21.838	1	1	1	0	0	0	0	0	0
	23:30:00	20.3	20.15	20.34	20.45	20.39	20.87	20.74	20.88	20.95	20.87	21.78	21.68	21.81	21.96	21.94	20.326	20.862	21.834	1	1	1	0	0	0	0	0	0
	23:31:00	20.31	20.15	20.33	20.45	20.39	20.87	20.74	20.88	20.95	20.87	21.79	21.68	21.81	21.96	21.93	20.326	20.862	21.834	1	1	1	0	0	0	0	0	0
	23:32:00	20.31	20.16	20.33	20.45	20.39	20.87	20.73	20.88	20.95	20.87	21.78	21.68	21.81	21.96	21.93	20.328	20.86	21.832	1	1	1	0	0	0	0	0	0
	23:33:00	20.31	20.16	20.35	20.45	20.39	20.87	20.74	20.88	20.95	20.87	21.78	21.67	21.81	21.95	21.93	20.332	20.862	21.828	1	1	1	0	0	0	0	0	0
	23:34:00	20.31	20.16	20.35	20.46	20.4	20.77	20.63	20.78	20.85	20.77	21.78	21.67	21.8	21.96	21.93	20.336	20.76	21.828	1	1	1	0	0	0	0	0	0
	23:35:00	20.31	20.16	20.34	20.46	20.39	20.77	20.64	20.78	20.84	20.77	21.78	21.67	21.81	21.95	21.92	20.332	20.76	21.826	1	1	1	0	0	0	0	0	0
	23:36:00	20.31	20.16	20.35	20.46	20.4	20.77	20.64	20.78	20.84	20.77	21.78	21.67	21.8	21.96	21.93	20.336	20.76	21.828	1	1	1	0	0	0	0	0	0
	23:37:00	20.3	20.14	20.34	20.45	20.39	20.77	20.64	20.77	20.84	20.77	21.77	21.66	21.8	21.95	21.93	20.324	20.758	21.822	1	1	1	0	0	0	0	0	0
	23:38:00	20.3	20.15	20.35	20.46	20.39	20.76	20.64	20.77	20.84	20.77	21.78	21.67	21.81	21.95	21.93	20.33	20.756	21.828	1	1	1	0	0	0	0	0	0
	23:39:00	20.2	20.06	20.25	20.35	20.3	20.77	20.64	20.78	20.84	20.77	21.78	21.68	21.81	21.96	21.94	20.232	20.76	21.834	1	1	1	0	0	0	0	0	0
	23:40:00	20.2	20.06	20.24	20.35	20.3	20.77	20.64	20.77	20.85	20.77	21.77	21.68	21.81	21.96	21.93	20.23	20.76	21.83	1	1	1	0	0	0	0	0	0
	23:41:00	20.2	20.05	20.24	20.35	20.29	20.77	20.64	20.78	20.84	20.77	21.78	21.68	21.8	21.95	21.93	20.226	20.76	21.828	1	1	1	0	0	0	0	0	0
	23:42:00	20.2	20.05	20.25	20.35	20.3	20.77	20.64	20.78	20.85	20.77	21.78	21.67	21.8	21.95	21.93	20.23	20.762	21.826	1	1	1	0	0	0	0	0	0
	23:43:00	20.2	20.05	20.24	20.35	20.29	20.77	20.64	20.78	20.84	20.77	21.78	21.67	21.8	21.95	21.93	20.226	20.76	21.826	1	1	1	0	0	0	0	0	0
	23:44:00	20.2	20.05	20.24	20.36	20.29	20.77	20.64	20.78	20.84	20.77	21.78	21.67	21.8	21.96	21.93	20.228	20.76	21.828	1	1	1	0	0	0	0	0	0
	23:45:00	20.2	20.06	20.25	20.35	20.29	20.77	20.64	20.78	20.84	20.77	21.78	21.67	21.81	21.96	21.93	20.23	20.76	21.83	1	1	1	0	0	0	0	0	0
	23:46:00	20.2	20.06	20.24	20.35	20.29	20.77	20.64	20.79	20.85	20.77	21.68	21.57	21.71	21.86	21.83	20.228	20.764	21.73	1	1	1	0	0	0	0	0	0
	23:47:00	20.2	20.06	20.24	20.34	20.3	20.77	20.64	20.79	20.84	20.77	21.68	21.57	21.7	21.86	21.83	20.228	20.762	21.728	1	1	1	0	0	0	0	0	0
	23:48:00	20.21	20.06	20.24	20.35	20.31	20.77	20.64	20.78	20.84	20.77	21.68	21.58	21.7	21.86	21.82	20.234	20.76	21.728	1	1	1	0	0	0	0	0	0
	23:49:00	20.2	20.06	20.24	20.35	20.29	20.77	20.64	20.78	20.84	20.77	21.68	21.57	21.7	21.85	21.82	20.228	20.76	21.724	1	1	1	0	0	0	0	0	0
	23:50:00	20.2	20.05	20.24	20.35	20.29	20.77	20.64	20.78	20.84	20.77	21.68	21.57	21.7	21.85	21.83	20.226	20.76	21.726	1	1	1	0	0	0	0	0	0
	23:51:00	20.2	20.06	20.25	20.35	20.3	20.77	20.64	20.78	20.85	20.77	21.68	21.58	21.7	21.86	21.83	20.232	20.762	21.73	1	1	1	0	0	0	0	0	0
	23:52:00	20.1	19.96	20.15	20.26	20.2	20.77	20.64	20.78	20.85	20.77	21.69	21.58	21.71	21.86	21.83	20.134	20.762	21.734	1	1	1	0	0	0	0	0	0
	23:53:00	20.1	19.96	20.14	20.26	20.2	20.77	20.64	20.78	20.84	20.77	21.68	21.58	21.7	21.86	21.83	20.132	20.76	21.73	1	1	1	0	0	0	0	0	0
	23:54:00	20.11	19.96	20.14	20.25	20.2	20.66	20.54	20.67	20.74	20.67	21.68	21.58	21.7	21.85	21.83	20.132	20.656	21.728	1	1	1	0	0	0	0	0	0
	23:55:00	20.1	19.96	20.14	20.25	20.2	20.66	20.53	20.67	20.74	20.66	21.69	21.57	21.71	21.86	21.83	20.13	20.652	21.732	1	1	1	0	0	0	0	0	0
	23:56:00	20.1	19.96	20.14	20.25	20.2	20.66	20.53	20.67	20.74	20.66	21.69	21.58	21.71	21.86	21.83	20.13	20.652	21.734	1	1	1	0	0	0	0	0	0
	23:57:00	20.1	19.97	20.15	20.26	20.2	20.66	20.53	20.68	20.74	20.66	21.68	21.57	21.7	21.85	21.83	20.136	20.654	21.726	1	1	1	0	0	0	0	0	0
	23:58:00	20.11	19.96	20.15	20.25	20.2	20.66	20.53	20.68	20.74	20.66	21.69	21.58	21.7	21.86	21.83	20.134	20.654	21.732	1	1	1	0	0	0	0	0	0
	23:59:00	20.11	19.98	20.14	20.25	20.19	20.66	20.54	20.68	20.74	20.66	21.68	21.57	21.7	21.85	21.82	20.134	20.656	21.724	1	1	1	0	0	0	0	0	0
2016-01-16	00:00:00	20.11	19.97	20.15	20.26	20.2	20.66	20.54	20.68	20.74	20.66	21.68	21.57	21.7	21.85	21.83	20.138	20.656	21.726	1	1	1	0	0	0	0	0	0
	00:01:00	20.11	19.97	20.15	20.26	20.21	20.66	20.53	20.67	20.74	20.67	21.67	21.57	21.7	21.86	21.83	20.14	20.654	21.726	1	1	1	0	0	0	0	0	0
	00:02:00	20.1	19.97	20.16	20.27	20.21	20.67	20.53	20.67	20.74	20.66	21.58	21.47	21.61	21.75	21.73	20.142	20.654	21.628	1	1	1	0	0	0	0	0	0
	00:03:00	20.1	19.96	20.14	20.25	20.19	20.66	20.53	20.67	20.74	20.66	21.58	21.48	21.6	21.75	21.74	20.128	20.652	21.63	1	1	1	0	0	0	0	0	0
	00:04:00	20.1	19.96	20.14	20.26	20.2	20.66	20.54	20.67	20.74	20.66	21.58	21.48	21.61	21.76	21.73	20.132	20.654	21.632	1	1	1	0	0	0	0	0	0
	00:05:00	20	19.86	20.05	20.16	20.1	20.66	20.53	20.67	20.74	20.66	21.57	21.48	21.6	21.76	21.72	20.034	20.652	21.626	1	1	1	0	0	0	0	0	0
	00:06:00	20	19.86	20.04	20.15	20.1	20.66	20.53	20.68	20.74	20.67	21.57	21.48	21.61	21.75	21.73	20.03	20.656	21.628	1	1	1	0	0	0	0	0	0
	00:07:00	20.01	19.86	20.05	20.14	20.09	20.66	20.54	20.68	20.74	20.67	21.57	21.47	21.6	21.75	21.74	20.03	20.658	21.626	1	1	1	0	0	0	0	0	0
	00:08:00	20	19.86	20.03	20.15	20.09	20.66	20.54	20.68	20.74	20.66	21.58	21.47	21.61	21.75	21.73	20.026	20.656	21.628	1	1	1	0	0	0	0	0	0
	00:09:00	20	19.86	20.05	20.15	20.09	20.66	20.54	20.67	20.74	20.66	21.58	21.48	21.6	21.76	21.72	20.03	20.654	21.628	1	1	1	0	0	0	0	0	0
	00:10:00	20	19.87	20.05	20.16	20.1	20.66	20.54	20.68	20.74	20.66	21.57	21.48	21.6	21.75	21.73	20.036	20.656	21.626	1	1	1	0	0	0	0	0	0
	00:11:00	20.01	19.87	20.05	20.16	20.11	20.67	20.54	20.68	20.74	20.66	21.58	21.47	21.6	21.75	21.73	20.04	20.658	21.626	1	1	1	0	0	0	0	0	0
	00:12:00	20.01	19.86	20.04	20.16	20.1	20.66	20.53	20.67	20.74	20.66	21.57	21.47	21.61	21.75	21.73	20.034	20.652	21.626	1	1	1	0	0	0	0	0	0
	00:13:00	20.01	19.87	20.05	20.16	20.11	20.56	20.44	20.58	20.65	20.57	21.58	21.47	21.61	21.76	21.73	20.04	20.56	21.63	1	1	1	0	0	0	0	0	0
	00:14:00	20	19.87	20.05	20.16	20.1	20.56	20.43	20.58	20.64	20.56	21.57	21.47	21.6	21.75	21.72	20.036	20.554	21.622	1	1	1	0	0	0	0	0	0
	00:15:00	20	19.87	20.05	20.16	20.1	20.56	20.44	20.58	20.64	20.57	21.57	21.48	21.6	21.75	21.73	20.036	20.558	21.626	1	1	1	0	0	0	0	0	0
	00:16:00	20.01	19.87	20.05	20.16	20.09	20.56	20.43	20.58	20.64	20.57	21.57	21.47	21.6	21.75	21.72	20.036	20.556	21.622	1	1	1	0	0	0	0	0	0
	00:17:00	20	19.86	20.05	20.15	20.09	20.57	20.44	20.58	20.64	20.57	21.57	21.47	21.6	21.75	21.72	20.03	20.56	21.622	1	1	1	0	0	0	0	0	0
	00:18:00	19.91	19.78	19.96	20.06	20.01	20.57	20.44	20.58	20.64	20.57	21.58	21.47	21.61	21.75	21.73	19.944	20.56	21.628	1	1	1	0	0	0	0	0	0
	00:19:00	19.91	19.77	19.95	20.06	20	20.56	20.44	20.58	20.64	20.57	21.48	21.37	21.5	21.65	21.62	19.938	20.558	21.524	1	1	1	0	0	0	0	0	0
	00:20:00	19.9	19.77	19.96	20.06	20	20.56	20.43	20.58	20.65	20.57	21.47	21.37	21.5	21.65	21.62	19.938	20.558	21.522	1	1	1	0	0	0	0	0	0
	00:21:00	19.91	19.77	19.95	20.06	20	20.56	20.43	20.58	20.64	20.57	21.47	21.37	21.51	21.64	21.62	19.938	20.556	21.522	1	1	1	0	0	0	0	0	0
	00:22:00	19.9	19.76	19.95	20.05	20	20.57	20.44	20.58	20.64	20.57	21.47	21.36	21.5	21.64	21.62	19.932	20.56	21.518	1	1	1	0	0	0	0	0	0
	00:23:00	19.9	19.77	19.95	20.05	20	20.56	20.43	20.58	20.65	20.57	21.47	21.36	21.5	21.64	21.63	19.934	20.558	21.52	1	1	1	0	0	0	0	0	0
	00:24:00	19.9	19.77	19.95	20.05	20	20.56	20.44	20.58	20.65	20.57	21.47	21.36	21.5	21.64	21.62	19.934	20.56	21.518	1	1	1	0	0	0	0	0	0
	00:25:00	19.9	19.77	19.94	20.05	19.99	20.57	20.44	20.58	20.65	20.57	21.46	21.36	21.5	21.64	21.63	19.93	20.562	21.518	1	1	1	0	0	0	0	0	0
	00:26:00	19.89	19.76	19.94	20.04	20	20.56	20.44	20.58	20.64	20.57	21.47	21.37	21.5	21.65	21.62	19.926	20.558	21.522	1	1	1	0	0	0	0	0	0
	00:27:00	19.9	19.76	19.94	20.06	20	20.56	20.44	20.57	20.64	20.57	21.47	21.36	21.49	21.64	21.61	19.932	20.556	21.514	1	1	1	0	0	0	0	0	0
	00:28:00	19.9	19.77	19.95	20.06	20	20.56	20.44	20.58	20.64	20.57	21.46	21.36	21.49	21.64	21.62	19.936	20.558	21.514	1	1	1	0	0	0	0	0	0
	00:29:00	19.9	19.76	19.94	20.06	20	20.56	20.43	20.58	20.65	20.56	21.47	21.37	21.49	21.64	21.62	19.932	20.556	21.518	1	1	1	0	0	0	0	0	0
	00:30:00	19.91	19.77	19.95	20.05	20.01	20.56	20.44	20.58	20.64	20.57	21.46	21.37	21.5	21.64	21.61	19.938	20.558	21.516	1	1	1	0	0	0	0	0	0
	00:31:00	19.82	19.68	19.85	19.96	19.91	20.56	20.44	20.57	20.64	20.57	21.47	21.36	21.49	21.65	21.61	19.844	20.556	21.516	1	1	1	0	0	0	0	0	0
	00:32:00	19.82	19.68	19.85	19.96	19.91	20.57	20.44	20.58	20.65	20.57	21.47	21.36	21.5	21.65	21.62	19.844	20.562	21.52	1	1	1	0	0	0	0	0	0
	00:33:00	19.82	19.68	19.85	19.96	19.91	20.46	20.33	20.47	20.54	20.46	21.47	21.36	21.49	21.65	21.62	19.844	20.452	21.518	1	1	1	0	0	0	0	0	0
	00:34:00	19.83	19.68	19.85	19.96	19.91	20.46	20.33	20.48	20.54	20.46	21.46	21.36	21.5	21.65	21.62	19.846	20.454	21.518	1	1	1	0	0	0	0	0	0
	00:35:00	19.83	19.68	19.85	19.96	19.91	20.47	20.34	20.48	20.54	20.46	21.47	21.37	21.5	21.64	21.62	19.846	20.458	21.52	1	1	1	0	0	0	0	0	0
	00:36:00	19.82	19.69	19.85	19.96	19.91	20.46	20.34	20.48	20.54	20.46	21.47	21.37	21.5	21.65	21.62	19.846	20.456	21.522	1	1	1	0	0	0	0	0	0
	00:37:00	19.82	19.68	19.85	19.96	19.9	20.47	20.34	20.48	20.54	20.47	21.47	21.36	21.5	21.64	21.61	19.842	20.46	21.516	1	1	1	0	0	0	0	0	0
	00:38:00	19.81	19.68	19.86	19.96	19.91	20.46	20.34	20.48	20.54	20.46	21.47	21.37	21.5	21.64	21.62	19.844	20.456	21.52	1	1	1	0	0	0	0	0	0
	00:39:00	19.81	19.68	19.85	19.96	19.91	20.47	20.34	20.48	20.55	20.47	21.37	21.26	21.4	21.54	21.53	19.842	20.462	21.42	1	1	1	0	0	0	0	0	0
	00:40:00	19.81	19.68	19.85	19.96	19.92	20.47	20.35	20.48	20.54	20.47	21.37	21.27	21.4	21.54	21.52	19.844	20.462	21.42	1	1	1	0	0	0	0	0	0
	00:41:00	19.81	19.68	19.85	19.96	19.91	20.47	20.35	20.48	20.54	20.47	21.38	21.27	21.4	21.55	21.53	19.842	20.462	21.426	1	1	1	0	0	0	0	0	0
	00:42:00	19.72	19.58	19.76	19.87	19.82	20.46	20.34	20.48	20.54	20.46	21.38	21.27	21.4	21.55	21.52	19.75	20.456	21.424	1	1	1	0	0	0	0	0	0
	00:43:00	19.72	19.58	19.75	19.86	19.81	20.46	20.33	20.48	20.54	20.46	21.36	21.27	21.4	21.54	21.51	19.744	20.454	21.416	1	1	1	0	0	0	0	0	0
	00:44:00	19.73	19.59	19.77	19.86	19.82	20.47	20.34	20.48	20.54	20.47	21.37	21.27	21.4	21.54	21.52	19.754	20.46	21.42	1	1	1	0	0	0	0	0	0
	00:45:00	19.72	19.58	19.76	19.87	19.82	20.47	20.34	20.48	20.54	20.47	21.37	21.27	21.4	21.54	21.52	19.75	20.46	21.42	1	1	1	0	0	0	0	0	0
	00:46:00	19.73	19.59	19.76	19.87	19.82	20.46	20.34	20.48	20.54	20.47	21.36	21.27	21.4	21.54	21.52	19.754	20.458	21.418	1	1	1	0	0	0	0	0	0
	00:47:00	19.73	19.59	19.76	19.87	19.82	20.47	20.34	20.48	20.54	20.47	21.37	21.27	21.4	21.55	21.53	19.754	20.46	21.424	1	1	1	0	0	0	0	0	0
	00:48:00	19.74	19.6	19.76	19.86	19.82	20.47	20.34	20.49	20.55	20.48	21.37	21.27	21.41	21.55	21.52	19.756	20.466	21.424	1	1	1	0	0	0	0	0	0
	00:49:00	19.73	19.59	19.77	19.87	19.82	20.46	20.35	20.48	20.56	20.47	21.37	21.27	21.41	21.55	21.53	19.756	20.464	21.426	1	1	1	0	0	0	0	0	0
	00:50:00	19.74	19.59	19.77	19.86	19.82	20.46	20.35	20.48	20.55	20.47	21.37	21.27	21.4	21.54	21.52	19.756	20.462	21.42	1	1	1	0	0	0	0	0	0
	00:51:00	19.74	19.6	19.77	19.87	19.83	20.46	20.34	20.48	20.54	20.47	21.37	21.27	21.41	21.55	21.52	19.762	20.458	21.424	1	1	1	0	0	0	0	0	0
	00:52:00	19.74	19.6	19.77	19.87	19.83	20.47	20.34	20.48	20.54	20.47	21.37	21.27	21.4	21.54	21.52	19.762	20.46	21.42	1	1	1	0	0	0	0	0	0
	00:53:00	19.74	19.6	19.77	19.87	19.83	20.37	20.25	20.39	20.45	20.38	21.37	21.27	21.4	21.55	21.52	19.762	20.368	21.422	1	1	1	0	0	0	0	0	0
	00:54:00	19.64	19.51	19.67	19.77	19.72	20.37	20.25	20.39	20.46	20.38	21.38	21.27	21.4	21.55	21.52	19.662	20.37	21.424	1	1	1	0	0	0	0	0	0
	00:55:00	19.64	19.5	19.68	19.78	19.73	20.37	20.25	20.39	20.46	20.38	21.27	21.17	21.31	21.44	21.42	19.666	20.37	21.322	1	1	1	0	0	0	0	0	0
	00:56:00	19.64	19.5	19.67	19.78	19.72	20.37	20.25	20.4	20.46	20.38	21.27	21.18	21.31	21.45	21.42	19.662	20.372	21.326	1	1	1	0	0	0	0	0	0
	00:57:00	19.63	19.51	19.68	19.77	19.73	20.37	20.26	20.39	20.45	20.38	21.27	21.17	21.31	21.45	21.44	19.664	20.37	21.328	1	1	1	0	0	0	0	0	0
	00:58:00	19.64	19.5	19.67	19.77	19.72	20.37	20.25	20.39	20.45	20.39	21.28	21.18	21.3	21.45	21.43	19.66	20.37	21.328	1	1	1	0	0	0	0	0	0
	00:59:00	19.63	19.5	19.67	19.78	19.72	20.38	20.25	20.39	20.45	20.38	21.28	21.19	21.31	21.45	21.42	19.66	20.37	21.33	1	1	1	0	0	0	0	0	0
	01:00:00	19.63	19.5	19.68	19.78	19.72	20.38	20.26	20.39	20.46	20.39	21.28	21.18	21.31	21.46	21.43	19.662	20.376	21.332	1	1	1	0	0	0	0	0	0
	01:01:00	19.63	19.5	19.67	19.77	19.73	20.38	20.26	20.39	20.46	20.38	21.27	21.18	21.31	21.44	21.43	19.66	20.374	21.326	1	1	1	0	0	0	0	0	0
	01:02:00	19.63	19.5	19.68	19.78	19.73	20.38	20.25	20.4	20.46	20.38	21.27	21.16	21.31	21.44	21.43	19.664	20.374	21.322	1	1	1	0	0	0	0	0	0
	01:03:00	19.64	19.5	19.67	19.77	19.72	20.38	20.25	20.4	20.45	20.38	21.27	21.16	21.3	21.44	21.42	19.66	20.372	21.318	1	1	1	0	0	0	0	0	0
	01:04:00	19.63	19.51	19.67	19.78	19.73	20.38	20.26	20.4	20.46	20.38	21.27	21.17	21.3	21.44	21.42	19.664	20.376	21.32	1	1	1	0	0	0	0	0	0
	01:05:00	19.63	19.5	19.68	19.78	19.73	20.37	20.26	20.4	20.46	20.38	21.27	21.16	21.3	21.44	21.42	19.664	20.374	21.318	1	1	1	0	0	0	0	0	0
	01:06:00	19.64	19.5	19.68	19.78	19.73	20.38	20.25	20.39	20.46	20.39	21.27	21.17	21.3	21.44	21.42	19.666	20.374	21.32	1	1	1	0	0	0	0	0	0
	01:07:00	19.54	19.41	19.58	19.68	19.64	20.38	20.26	20.4	20.46	20.39	21.27	21.17	21.31	21.45	21.43	19.57	20.378	21.326	1	1	1	0	0	0	0	0	0
	01:08:00	19.54	19.4	19.57	19.68	19.63	20.38	20.26	20.4	20.46	20.39	21.27	21.17	21.31	21.44	21.42	19.564	20.378	21.322	1	1	1	0	0	0	0	0	0
	01:09:00	19.54	19.4	19.58	19.69	19.64	20.38	20.26	20.4	20.46	20.38	21.27	21.16	21.3	21.44	21.42	19.57	20.376	21.318	1	1	1	0	0	0	0	0	0
	01:10:00	19.53	19.4	19.58	19.68	19.63	20.38	20.26	20.4	20.46	20.39	21.27	21.17	21.3	21.44	21.43	19.564	20.378	21.322	1	1	1	0	0	0	0	0	0
	01:11:00	19.53	19.4	19.58	19.69	19.64	20.37	20.25	20.39	20.46	20.38	21.27	21.17	21.31	21.45	21.42	19.568	20.37	21.324	1	1	1	0	0	0	0	0	0
	01:12:00	19.54	19.4	19.58	19.68	19.63	20.38	20.26	20.4	20.46	20.38	21.17	21.08	21.21	21.34	21.32	19.566	20.376	21.224	1	1	1	0	0	0	0	0	0
	01:13:00	19.54	19.39	19.57	19.68	19.62	20.28	20.16	20.29	20.36	20.28	21.16	21.07	21.2	21.34	21.32	19.56	20.274	21.218	1	1	1	0	0	0	0	0	0
	01:14:00	19.54	19.4	19.57	19.68	19.63	20.28	20.15	20.29	20.35	20.28	21.17	21.07	21.2	21.34	21.33	19.564	20.27	21.222	1	1	1	0	0	0	0	0	0
	01:15:00	19.54	19.4	19.58	19.68	19.63	20.27	20.15	20.29	20.35	20.28	21.17	21.07	21.2	21.34	21.31	19.566	20.268	21.218	1	1	1	0	0	0	0	0	0
	01:16:00	19.54	19.4	19.57	19.68	19.63	20.28	20.15	20.29	20.36	20.27	21.17	21.07	21.2	21.34	21.32	19.564	20.27	21.22	1	1	1	0	0	0	0	0	0
	01:17:00	19.55	19.41	19.58	19.68	19.63	20.28	20.15	20.3	20.36	20.28	21.17	21.07	21.2	21.34	21.31	19.57	20.274	21.218	1	1	1	0	0	0	0	0	0
	01:18:00	19.54	19.41	19.59	19.68	19.63	20.27	20.16	20.29	20.35	20.27	21.17	21.07	21.2	21.34	21.32	19.57	20.268	21.22	1	1	1	0	0	0	0	0	0
	01:19:00	19.55	19.41	19.59	19.68	19.63	20.27	20.15	20.29	20.35	20.27	21.17	21.08	21.2	21.34	21.31	19.572	20.266	21.22	1	1	1	0	0	0	0	0	0
	01:20:00	19.55	19.41	19.58	19.68	19.64	20.27	20.15	20.29	20.35	20.27	21.16	21.07	21.21	21.34	21.31	19.572	20.266	21.218	1	1	1	0	0	0	0	0	0
	01:21:00	19.45	19.3	19.48	19.58	19.53	20.27	20.15	20.29	20.35	20.28	21.17	21.07	21.2	21.34	21.32	19.468	20.268	21.22	1	1	1	0	0	0	0	0	0
	01:22:00	19.45	19.31	19.49	19.59	19.53	20.27	20.15	20.29	20.35	20.28	21.16	21.06	21.21	21.34	21.32	19.474	20.268	21.218	1	1	1	0	0	0	0	0	0
	01:23:00	19.44	19.3	19.49	19.59	19.54	20.27	20.15	20.29	20.35	20.27	21.16	21.06	21.2	21.33	21.31	19.472	20.266	21.212	1	1	1	0	0	0	0	0	0
	01:24:00	19.44	19.31	19.49	19.59	19.54	20.27	20.14	20.29	20.35	20.27	21.16	21.06	21.2	21.34	21.32	19.474	20.264	21.216	1	1	1	0	0	0	0	0	0
	01:25:00	19.44	19.31	19.48	19.59	19.54	20.27	20.15	20.29	20.36	20.28	21.16	21.07	21.21	21.33	21.31	19.472	20.27	21.216	1	1	1	0	0	0	0	0	0
	01:26:00	19.45	19.31	19.49	19.59	19.53	20.28	20.15	20.29	20.35	20.27	21.16	21.07	21.2	21.33	21.31	19.474	20.268	21.214	1	1	1	0	0	0	0	0	0
	01:27:00	19.44	19.3	19.48	19.58	19.53	20.28	20.14	20.29	20.36	20.28	21.16	21.07	21.2	21.33	21.31	19.466	20.27	21.214	1	1	1	0	0	0	0	0	0
	01:28:00	19.44	19.31	19.48	19.59	19.53	20.27	20.15	20.29	20.35	20.27	21.16	21.07	21.21	21.34	21.32	19.47	20.266	21.22	1	1	1	0	0	0	0	0	0
	01:29:00	19.44	19.3	19.48	19.57	19.53	20.27	20.14	20.29	20.35	20.27	21.06	20.97	21.11	21.25	21.22	19.464	20.264	21.122	1	1	1	0	0	0	0	0	0
	01:30:00	19.44	19.3	19.49	19.59	19.53	20.27	20.15	20.29	20.35	20.27	21.07	20.98	21.11	21.24	21.22	19.47	20.266	21.124	1	1	1	0	0	0	0	0	0
	01:31:00	19.44	19.3	19.48	19.59	19.53	20.28	20.14	20.29	20.35	20.27	21.07	20.97	21.11	21.24	21.21	19.468	20.266	21.12	1	1	1	0	0	0	0	0	0
	01:32:00	19.45	19.31	19.48	19.58	19.53	20.27	20.15	20.28	20.35	20.27	21.08	20.98	21.1	21.24	21.21	19.47	20.264	21.122	1	1	1	0	0	0	0	0	0
	01:33:00	19.45	19.31	19.49	19.59	19.53	20.27	20.14	20.28	20.34	20.27	21.07	20.96	21.1	21.24	21.21	19.474	20.26	21.116	1	1	1	0	0	0	0	0	0
	01:34:00	19.34	19.21	19.39	19.5	19.44	20.27	20.15	20.29	20.36	20.27	21.06	20.96	21.1	21.24	21.21	19.376	20.268	21.114	1	1	1	0	0	0	0	0	0
	01:35:00	19.35	19.2	19.39	19.49	19.44	20.27	20.14	20.29	20.35	20.27	21.06	20.96	21.11	21.24	21.22	19.374	20.264	21.118	1	1	1	0	0	0	0	0	0
	01:36:00	19.35	19.21	19.39	19.49	19.44	20.26	20.15	20.29	20.34	20.27	21.06	20.96	21.11	21.23	21.21	19.376	20.262	21.114	1	1	1	0	0	0	0	0	0
	01:37:00	19.35	19.21	19.39	19.48	19.44	20.16	20.04	20.18	20.25	20.17	21.06	20.97	21.11	21.25	21.22	19.374	20.16	21.122	1	1	1	0	0	0	0	0	0
	01:38:00	19.34	19.2	19.39	19.49	19.44	20.17	20.04	20.18	20.25	20.17	21.07	20.96	21.11	21.24	21.22	19.372	20.162	21.12	1	1	1	0	0	0	0	0	0
	01:39:00	19.34	19.2	19.39	19.5	19.44	20.16	20.04	20.19	20.25	20.17	21.06	20.97	21.1	21.23	21.21	19.374	20.162	21.114	1	1	1	0	0	0	0	0	0
	01:40:00	19.34	19.2	19.39	19.49	19.43	20.17	20.04	20.19	20.25	20.17	21.06	20.96	21.1	21.24	21.21	19.37	20.164	21.114	1	1	1	0	0	0	0	0	0
	01:41:00	19.34	19.2	19.38	19.49	19.43	20.17	20.04	20.19	20.24	20.17	21.07	20.96	21.1	21.24	21.21	19.368	20.162	21.116	1	1	1	0	0	0	0	0	0
	01:42:00	19.35	19.2	19.38	19.49	19.44	20.16	20.04	20.18	20.24	20.17	21.06	20.96	21.1	21.24	21.2	19.372	20.158	21.112	1	1	1	0	0	0	0	0	0
	01:43:00	19.34	19.2	19.38	19.49	19.43	20.16	20.04	20.19	20.25	20.17	21.07	20.97	21.11	21.24	21.21	19.368	20.162	21.12	1	1	1	0	0	0	0	0	0
	01:44:00	19.35	19.21	19.38	19.49	19.44	20.16	20.04	20.18	20.24	20.16	21.07	20.96	21.11	21.24	21.21	19.374	20.156	21.118	1	1	1	0	0	0	0	0	0
	01:45:00	19.35	19.2	19.38	19.49	19.44	20.16	20.04	20.18	20.24	20.17	21.06	20.97	21.11	21.24	21.21	19.372	20.158	21.118	1	1	1	0	0	0	0	0	0
	01:46:00	19.35	19.21	19.38	19.48	19.43	20.16	20.04	20.19	20.25	20.17	21.07	20.97	21.1	21.24	21.21	19.37	20.162	21.118	1	1	1	0	0	0	0	0	0
	01:47:00	19.24	19.12	19.28	19.38	19.34	20.16	20.04	20.18	20.25	20.17	20.97	20.87	21.01	21.14	21.12	19.272	20.16	21.022	1	1	1	0	0	0	0	0	0
	01:48:00	19.24	19.11	19.28	19.38	19.33	20.16	20.04	20.18	20.25	20.17	20.96	20.87	21	21.13	21.11	19.268	20.16	21.014	1	1	1	0	0	0	0	0	0
	01:49:00	19.24	19.11	19.29	19.4	19.34	20.16	20.04	20.18	20.24	20.16	20.97	20.86	21.01	21.14	21.11	19.276	20.156	21.018	1	1	1	0	0	0	0	0	0
	01:50:00	19.23	19.11	19.28	19.38	19.34	20.16	20.04	20.18	20.24	20.17	20.96	20.85	21	21.13	21.11	19.268	20.158	21.01	1	1	1	0	0	0	0	0	0
	01:51:00	19.23	19.11	19.28	19.39	19.34	20.17	20.04	20.18	20.24	20.16	20.97	20.86	21	21.14	21.12	19.27	20.158	21.018	1	1	1	0	0	0	0	0	0
	01:52:00	19.23	19.1	19.28	19.39	19.34	20.16	20.03	20.18	20.24	20.16	20.96	20.86	21.01	21.14	21.12	19.268	20.154	21.018	1	1	1	0	0	0	0	0	0
	01:53:00	19.24	19.1	19.29	19.39	19.34	20.16	20.04	20.18	20.24	20.16	20.96	20.87	21	21.14	21.11	19.272	20.156	21.016	1	1	1	0	0	0	0	0	0
	01:54:00	19.24	19.1	19.28	19.39	19.33	20.16	20.04	20.18	20.24	20.16	20.98	20.87	21.01	21.14	21.11	19.268	20.156	21.022	1	1	1	0	0	0	0	0	0
	01:55:00	19.23	19.1	19.28	19.39	19.33	20.16	20.04	20.18	20.24	20.17	20.96	20.86	21.01	21.13	21.11	19.266	20.158	21.014	1	1	1	0	0	0	0	0	0
	01:56:00	19.23	19.1	19.28	19.39	19.32	20.16	20.03	20.18	20.24	20.17	20.95	20.86	21	21.12	21.11	19.264	20.156	21.008	1	1	1	0	0	0	0	0	0
	01:57:00	19.23	19.09	19.29	19.39	19.33	20.15	20.03	20.18	20.23	20.15	20.96	20.86	21	21.13	21.12	19.266	20.148	21.014	1	1	1	0	0	0	0	0	0
	01:58:00	19.23	19.1	19.29	19.39	19.33	20.15	20.03	20.18	20.23	20.16	20.96	20.85	21	21.12	21.11	19.268	20.15	21.008	1	1	1	0	0	0	0	0	0
	01:59:00	19.23	19.1	19.29	19.39	19.33	20.16	20.03	20.17	20.24	20.16	20.96	20.86	20.99	21.13	21.11	19.268	20.152	21.01	1	1	1	0	0	0	0	0	0
	02:00:00	19.23	19.09	19.28	19.39	19.33	20.05	19.93	20.07	20.13	20.05	20.96	20.86	20.99	21.12	21.11	19.264	20.046	21.008	1	1	1	0	0	0	0	0	0
	02:01:00	19.14	18.99	19.19	19.29	19.23	20.05	19.94	20.07	20.13	20.05	20.96	20.86	20.99	21.13	21.11	19.168	20.048	21.01	1	1	1	0	0	0	0	0	0
	02:02:00	19.14	19	19.19	19.29	19.23	20.05	19.94	20.07	20.13	20.05	20.96	20.85	20.99	21.14	21.11	19.17	20.048	21.01	1	1	1	0	0	0	0	0	0
	02:03:00	19.14	19	19.18	19.28	19.23	20.05	19.93	20.07	20.13	20.05	20.86	20.76	20.9	21.03	21	19.166	20.046	20.91	1	1	1	0	0	0	0	0	0
	02:04:00	19.14	18.99	19.18	19.29	19.23	20.05	19.93	20.07	20.13	20.05	20.86	20.76	20.89	21.03	21	19.166	20.046	20.908	1	1	1	0	0	0	0	0	0
	02:05:00	19.14	19.01	19.2	19.29	19.24	20.05	19.93	20.07	20.13	20.05	20.85	20.76	20.9	21.03	21.01	19.176	20.046	20.91	1	1	1	0	0	0	0	0	0
	02:06:00	19.14	19	19.19	19.29	19.24	20.05	19.93	20.07	20.13	20.05	20.86	20.76	20.89	21.03	21	19.172	20.046	20.908	1	1	1	0	0	0	0	0	0
	02:07:00	19.15	19	19.18	19.29	19.23	20.05	19.93	20.07	20.13	20.05	20.85	20.76	20.9	21.03	21.01	19.17	20.046	20.91	1	1	1	0	0	0	0	0	0
	02:08:00	19.16	19	19.19	19.29	19.24	20.05	19.94	20.07	20.13	20.05	20.86	20.76	20.89	21.03	21.01	19.176	20.048	20.91	1	1	1	0	0	0	0	0	0
	02:09:00	19.15	19.01	19.19	19.29	19.24	20.05	19.93	20.07	20.13	20.05	20.85	20.76	20.91	21.03	21.01	19.176	20.046	20.912	1	1	1	0	0	0	0	0	0
	02:10:00	19.15	19	19.19	19.29	19.24	20.05	19.93	20.07	20.13	20.05	20.86	20.76	20.9	21.03	21.01	19.174	20.046	20.912	1	1	1	0	0	0	0	0	0
	02:11:00	19.15	19	19.19	19.29	19.24	20.05	19.93	20.07	20.13	20.05	20.85	20.76	20.9	21.03	21.01	19.174	20.046	20.91	1	1	1	0	0	0	0	0	0
	02:12:00	19.15	19.01	19.19	19.29	19.24	20.05	19.93	20.07	20.14	20.05	20.86	20.75	20.9	21.03	21.01	19.176	20.048	20.91	1	1	1	0	0	0	0	0	0
	02:13:00	19.15	19.01	19.18	19.28	19.24	20.05	19.93	20.07	20.12	20.05	20.85	20.76	20.89	21.03	21.01	19.172	20.044	20.908	1	1	1	0	0	0	0	0	0
	02:14:00	19.06	18.91	19.09	19.2	19.15	20.05	19.93	20.07	20.13	20.05	20.85	20.75	20.9	21.04	21	19.082	20.046	20.908	1	1	1	0	0	0	0	0	0
	02:15:00	19.05	18.91	19.08	19.18	19.13	20.05	19.92	20.07	20.13	20.05	20.86	20.75	20.89	21.02	21	19.07	20.044	20.904	1	1	1	0	0	0	0	0	0
	02:16:00	19.05	18.91	19.09	19.19	19.14	20.04	19.92	20.07	20.12	20.05	20.85	20.75	20.9	21.03	21	19.076	20.04	20.906	1	1	1	0	0	0	0	0	0
	02:17:00	19.05	18.92	19.09	19.19	19.14	20.04	19.92	20.07	20.12	20.05	20.86	20.76	20.9	21.03	21	19.078	20.04	20.91	1	1	1	0	0	0	0	0	0
	02:18:00	19.06	18.92	19.09	19.19	19.15	20.05	19.92	20.07	20.12	20.05	20.75	20.65	20.8	20.94	20.91	19.082	20.042	20.81	1	1	1	0	0	0	0	0	0
	02:19:00	19.05	18.91	19.09	19.19	19.14	20.04	19.92	20.07	20.13	20.05	20.75	20.65	20.8	20.93	20.91	19.076	20.042	20.808	1	1	1	0	0	0	0	0	0
	02:20:00	19.06	18.91	19.09	19.19	19.14	20.05	19.93	20.07	20.13	20.05	20.76	20.65	20.8	20.93	20.91	19.078	20.046	20.81	1	1	1	0	0	0	0	0	0
	02:21:00	19.05	18.91	19.1	19.2	19.15	19.95	19.83	19.98	20.03	19.96	20.75	20.65	20.8	20.93	20.9	19.082	19.95	20.806	1	1	1	0	0	0	0	0	0
	02:22:00	19.05	18.92	19.09	19.2	19.15	19.95	19.83	19.98	20.03	19.96	20.76	20.65	20.8	20.93	20.9	19.082	19.95	20.808	1	1	1	0	0	0	0	0	0
	02:23:00	19.05	18.92	19.1	19.2	19.15	19.95	19.83	19.98	20.04	19.96	20.75	20.65	20.8	20.93	20.9	19.084	19.952	20.806	1	1	1	0	0	0	0	0	0
	02:24:00	19.05	18.92	19.1	19.2	19.15	19.95	19.83	19.98	20.03	19.95	20.75	20.65	20.8	20.93	20.9	19.084	19.948	20.806	1	1	1	0	0	0	0	0	0
	02:25:00	19.05	18.91	19.08	19.2	19.14	19.95	19.83	19.98	20.03	19.95	20.76	20.65	20.8	20.93	20.91	19.076	19.948	20.81	1	1	1	0	0	0	0	0	0
	02:26:00	19.04	18.9	19.09	19.19	19.14	19.95	19.83	19.98	20.03	19.96	20.76	20.65	20.79	20.93	20.91	19.072	19.95	20.808	1	1	1	0	0	0	0	0	0
	02:27:00	19.05	18.91	19.1	19.2	19.15	19.95	19.82	19.98	20.03	19.95	20.76	20.65	20.8	20.94	20.91	19.082	19.946	20.812	1	1	1	0	0	0	0	0	0
	02:28:00	18.95	18.81	18.99	19.1	19.04	19.95	19.83	19.98	20.03	19.95	20.75	20.65	20.8	20.93	20.9	18.978	19.948	20.806	1	1	1	0	0	0	0	0	0
	02:29:00	18.95	18.81	19	19.1	19.05	19.95	19.82	19.97	20.02	19.95	20.75	20.65	20.79	20.93	20.9	18.982	19.942	20.804	1	1	1	0	0	0	0	0	0
	02:30:00	18.95	18.81	18.99	19.1	19.04	19.96	19.83	19.97	20.04	19.96	20.75	20.65	20.8	20.93	20.9	18.978	19.952	20.806	1	1	1	0	0	0	0	0	0
	02:31:00	18.95	18.81	19	19.1	19.05	19.95	19.82	19.97	20.02	19.95	20.76	20.66	20.8	20.93	20.91	18.982	19.942	20.812	1	1	1	0	0	0	0	0	0
	02:32:00	18.95	18.81	19	19.1	19.03	19.96	19.83	19.97	20.02	19.95	20.75	20.66	20.79	20.93	20.9	18.978	19.946	20.806	1	1	1	0	0	0	0	0	0
	02:33:00	18.94	18.8	18.99	19.1	19.04	19.95	19.83	19.97	20.02	19.95	20.75	20.65	20.79	20.93	20.91	18.974	19.944	20.806	1	1	1	0	0	0	0	0	0
	02:34:00	18.94	18.8	18.99	19.1	19.04	19.95	19.82	19.97	20.02	19.95	20.66	20.54	20.7	20.82	20.81	18.974	19.942	20.706	1	1	1	0	0	0	0	0	0
	02:35:00	18.94	18.81	18.99	19.09	19.04	19.95	19.82	19.97	20.03	19.95	20.65	20.55	20.69	20.83	20.81	18.974	19.944	20.706	1	1	1	0	0	0	0	0	0
	02:36:00	18.94	18.81	19	19.1	19.04	19.95	19.82	19.97	20.02	19.95	20.66	20.56	20.69	20.83	20.81	18.978	19.942	20.71	1	1	1	0	0	0	0	0	0
	02:37:00	18.94	18.8	18.99	19.09	19.04	19.95	19.83	19.97	20.03	19.95	20.66	20.56	20.7	20.83	20.8	18.972	19.946	20.71	1	1	1	0	0	0	0	0	0
	02:38:00	18.94	18.8	19	19.1	19.05	19.95	19.82	19.96	20.03	19.95	20.66	20.56	20.71	20.83	20.81	18.978	19.942	20.714	1	1	1	0	0	0	0	0	0
	02:39:00	18.94	18.81	19	19.11	19.05	19.95	19.83	19.97	20.03	19.96	20.66	20.55	20.7	20.83	20.8	18.982	19.948	20.708	1	1	1	0	0	0	0	0	0
	02:40:00	18.95	18.81	19	19.1	19.04	19.95	19.82	19.97	20.03	19.95	20.65	20.56	20.7	20.83	20.81	18.98	19.944	20.71	1	1	1	0	0	0	0	0	0
	02:41:00	18.85	18.71	18.89	19	18.94	19.85	19.72	19.87	19.93	19.85	20.66	20.56	20.71	20.83	20.8	18.878	19.844	20.712	1	1	1	0	0	0	0	0	0
	02:42:00	18.84	18.7	18.89	19	18.94	19.85	19.72	19.87	19.93	19.85	20.66	20.55	20.7	20.83	20.81	18.874	19.844	20.71	1	1	1	0	0	0	0	0	0
	02:43:00	18.85	18.7	18.89	18.99	18.94	19.85	19.72	19.87	19.93	19.85	20.66	20.56	20.7	20.83	20.8	18.874	19.844	20.71	1	1	1	0	0	0	0	0	0
	02:44:00	18.85	18.71	18.89	19	18.94	19.84	19.72	19.87	19.93	19.85	20.66	20.56	20.7	20.84	20.81	18.878	19.842	20.714	1	1	1	0	0	0	0	0	0
	02:45:00	18.85	18.71	18.9	19	18.95	19.85	19.72	19.86	19.92	19.85	20.65	20.55	20.7	20.82	20.8	18.882	19.84	20.704	1	1	1	0	0	0	0	0	0
	02:46:00	18.85	18.7	18.89	19	18.94	19.85	19.72	19.87	19.93	19.85	20.66	20.55	20.7	20.83	20.8	18.876	19.844	20.708	1	1	1	0	0	0	0	0	0
	02:47:00	18.84	18.7	18.89	19	18.94	19.84	19.72	19.86	19.92	19.85	20.66	20.55	20.71	20.83	20.81	18.874	19.838	20.712	1	1	1	0	0	0	0	0	0
	02:48:00	18.84	18.7	18.89	18.99	18.94	19.85	19.72	19.87	19.92	19.85	20.65	20.55	20.7	20.83	20.8	18.872	19.842	20.706	1	1	1	0	0	0	0	0	0
	02:49:00	18.84	18.71	18.89	18.99	18.93	19.85	19.72	19.87	19.93	19.85	20.66	20.55	20.7	20.83	20.81	18.872	19.844	20.71	1	1	1	0	0	0	0	0	0
	02:50:00	18.84	18.7	18.9	19	18.94	19.85	19.72	19.87	19.93	19.85	20.55	20.44	20.59	20.72	20.7	18.876	19.844	20.6	1	1	1	0	0	0	0	0	0
	02:51:00	18.84	18.7	18.89	18.99	18.94	19.84	19.71	19.86	19.93	19.85	20.55	20.44	20.59	20.73	20.7	18.872	19.838	20.602	1	1	1	0	0	0	0	0	0
	02:52:00	18.84	18.71	18.9	19	18.94	19.85	19.72	19.86	19.92	19.84	20.55	20.45	20.59	20.72	20.7	18.878	19.838	20.602	1	1	1	0	0	0	0	0	0
	02:53:00	18.84	18.71	18.9	19	18.94	19.84	19.71	19.87	19.92	19.85	20.55	20.45	20.59	20.72	20.7	18.878	19.838	20.602	1	1	1	0	0	0	0	0	0
	02:54:00	18.73	18.6	18.8	18.9	18.85	19.84	19.71	19.87	19.92	19.85	20.54	20.45	20.59	20.72	20.7	18.776	19.838	20.6	1	1	1	0	0	0	0	0	0
	02:55:00	18.74	18.6	18.79	18.9	18.84	19.84	19.71	19.86	19.92	19.85	20.55	20.44	20.59	20.72	20.69	18.774	19.836	20.598	1	1	1	0	0	0	0	0	0
	02:56:00	18.74	18.61	18.79	18.9	18.84	19.84	19.71	19.86	19.91	19.84	20.55	20.45	20.6	20.72	20.7	18.776	19.832	20.604	1	1	1	0	0	0	0	0	0
	02:57:00	18.74	18.61	18.8	18.9	18.85	19.84	19.71	19.86	19.92	19.85	20.54	20.44	20.59	20.72	20.7	18.78	19.836	20.598	1	1	1	0	0	0	0	0	0
	02:58:00	18.74	18.6	18.79	18.9	18.84	19.84	19.71	19.86	19.92	19.84	20.55	20.44	20.59	20.72	20.7	18.774	19.834	20.6	1	1	1	0	0	0	0	0	0
	02:59:00	18.75	18.61	18.79	18.89	18.84	19.84	19.7	19.86	19.92	19.85	20.54	20.45	20.59	20.72	20.7	18.776	19.834	20.6	1	1	1	0	0	0	0	0	0
	03:00:00	18.75	18.61	18.8	18.9	18.84	19.84	19.7	19.86	19.92	19.84	20.55	20.44	20.59	20.71	20.69	18.78	19.832	20.596	1	1	1	0	0	0	0	0	0
	03:01:00	18.73	18.6	18.8	18.9	18.84	19.84	19.71	19.86	19.92	19.84	20.55	20.44	20.59	20.72	20.7	18.774	19.834	20.6	1	1	1	0	0	0	0	0	0
	03:02:00	18.73	18.6	18.8	18.9	18.84	19.75	19.61	19.77	19.83	19.75	20.55	20.45	20.59	20.72	20.69	18.774	19.742	20.6	1	1	1	0	0	0	0	0	0
	03:03:00	18.74	18.6	18.8	18.9	18.85	19.74	19.61	19.77	19.83	19.75	20.55	20.45	20.59	20.72	20.69	18.778	19.74	20.6	1	1	1	0	0	0	0	0	0
	03:04:00	18.74	18.59	18.79	18.9	18.84	19.75	19.61	19.77	19.83	19.74	20.54	20.44	20.59	20.72	20.7	18.772	19.74	20.598	1	1	1	0	0	0	0	0	0
	03:05:00	18.75	18.6	18.79	18.9	18.85	19.74	19.61	19.76	19.82	19.74	20.54	20.45	20.59	20.72	20.69	18.778	19.734	20.598	1	1	1	0	0	0	0	0	0
	03:06:00	18.75	18.6	18.8	18.9	18.84	19.75	19.61	19.77	19.83	19.75	20.54	20.44	20.59	20.71	20.69	18.778	19.742	20.594	1	1	1	0	0	0	0	0	0
	03:07:00	18.65	18.5	18.7	18.8	18.75	19.74	19.61	19.77	19.82	19.74	20.44	20.34	20.49	20.61	20.59	18.68	19.736	20.494	1	1	1	0	0	0	0	0	0
	03:08:00	18.64	18.5	18.7	18.8	18.75	19.74	19.61	19.76	19.82	19.74	20.44	20.34	20.49	20.61	20.59	18.678	19.734	20.494	1	1	1	0	0	0	0	0	0
	03:09:00	18.64	18.51	18.7	18.8	18.74	19.74	19.61	19.76	19.82	19.74	20.44	20.34	20.49	20.62	20.59	18.678	19.734	20.496	1	1	1	0	0	0	0	0	0
	03:10:00	18.64	18.5	18.7	18.8	18.74	19.74	19.61	19.76	19.82	19.75	20.44	20.34	20.49	20.61	20.59	18.676	19.736	20.494	1	1	1	0	0	0	0	0	0
	03:11:00	18.64	18.51	18.7	18.8	18.74	19.74	19.61	19.76	19.82	19.74	20.45	20.34	20.49	20.62	20.6	18.678	19.734	20.5	1	1	1	0	0	0	0	0	0
	03:12:00	18.65	18.5	18.7	18.81	18.75	19.74	19.6	19.76	19.83	19.74	20.44	20.34	20.49	20.61	20.6	18.682	19.734	20.496	1	1	1	0	0	0	0	0	0
	03:13:00	18.64	18.5	18.7	18.8	18.74	19.74	19.61	19.76	19.82	19.75	20.45	20.34	20.49	20.61	20.59	18.676	19.736	20.496	1	1	1	0	0	0	0	0	0
	03:14:00	18.64	18.5	18.69	18.79	18.73	19.75	19.61	19.76	19.82	19.74	20.44	20.34	20.48	20.61	20.59	18.67	19.736	20.492	1	1	1	0	0	0	0	0	0
	03:15:00	18.64	18.5	18.7	18.8	18.74	19.74	19.6	19.76	19.82	19.74	20.44	20.33	20.49	20.61	20.6	18.676	19.732	20.494	1	1	1	0	0	0	0	0	0
	03:16:00	18.64	18.49	18.69	18.79	18.73	19.74	19.6	19.76	19.82	19.75	20.43	20.33	20.49	20.61	20.59	18.668	19.734	20.49	1	1	1	0	0	0	0	0	0
	03:17:00	18.64	18.49	18.69	18.8	18.73	19.74	19.6	19.76	19.82	19.74	20.44	20.33	20.49	20.61	20.59	18.67	19.732	20.492	1	1	1	0	0	0	0	0	0
	03:18:00	18.64	18.49	18.69	18.8	18.74	19.74	19.59	19.75	19.82	19.74	20.44	20.33	20.49	20.61	20.59	18.672	19.728	20.492	1	1	1	0	0	0	0	0	0
	03:19:00	18.53	18.39	18.59	18.7	18.64	19.74	19.6	19.76	19.82	19.74	20.44	20.33	20.49	20.62	20.59	18.57	19.732	20.494	1	1	1	0	0	0	0	0	0
	03:20:00	18.53	18.38	18.59	18.7	18.63	19.64	19.5	19.66	19.71	19.64	20.44	20.32	20.49	20.61	20.59	18.566	19.63	20.49	1	1	1	0	0	0	0	0	0
	03:21:00	18.53	18.38	18.59	18.71	18.64	19.64	19.5	19.66	19.72	19.64	20.33	20.22	20.38	20.51	20.48	18.57	19.632	20.384	1	1	1	0	0	0	0	0	0
	03:22:00	18.53	18.39	18.6	18.7	18.64	19.64	19.49	19.66	19.71	19.64	20.33	20.22	20.38	20.51	20.48	18.572	19.628	20.384	1	1	1	0	0	0	0	0	0
	03:23:00	18.53	18.38	18.59	18.69	18.63	19.64	19.5	19.66	19.72	19.64	20.34	20.23	20.39	20.51	20.49	18.564	19.632	20.392	1	1	1	0	0	0	0	0	0
	03:24:00	18.53	18.38	18.59	18.69	18.63	19.64	19.5	19.66	19.72	19.64	20.33	20.22	20.38	20.5	20.49	18.564	19.632	20.384	1	1	1	0	0	0	0	0	0
	03:25:00	18.53	18.38	18.59	18.7	18.64	19.64	19.5	19.66	19.72	19.64	20.34	20.22	20.38	20.51	20.49	18.568	19.632	20.388	1	1	1	0	0	0	0	0	0
	03:26:00	18.53	18.38	18.59	18.69	18.63	19.64	19.5	19.66	19.72	19.64	20.33	20.23	20.38	20.51	20.48	18.564	19.632	20.386	1	1	1	0	0	0	0	0	0
	03:27:00	18.52	18.37	18.6	18.7	18.63	19.63	19.5	19.66	19.72	19.65	20.33	20.22	20.39	20.51	20.49	18.564	19.632	20.388	1	1	1	0	0	0	0	0	0
	03:28:00	18.53	18.38	18.59	18.69	18.63	19.64	19.5	19.66	19.72	19.64	20.33	20.22	20.38	20.51	20.48	18.564	19.632	20.384	1	1	1	0	0	0	0	0	0
	03:29:00	18.53	18.38	18.6	18.7	18.63	19.64	19.5	19.66	19.71	19.64	20.33	20.22	20.38	20.51	20.48	18.568	19.63	20.384	1	1	1	0	0	0	0	0	0
	03:30:00	18.53	18.38	18.6	18.71	18.64	19.63	19.5	19.66	19.71	19.64	20.34	20.22	20.39	20.51	20.49	18.572	19.628	20.39	1	1	1	0	0	0	0	0	0
	03:31:00	18.53	18.38	18.6	18.7	18.64	19.64	19.5	19.66	19.72	19.64	20.34	20.22	20.38	20.51	20.49	18.57	19.632	20.388	1	1	1	0	0	0	0	0	0
	03:32:00	18.43	18.27	18.49	18.59	18.53	19.64	19.51	19.66	19.72	19.64	20.34	20.23	20.39	20.52	20.49	18.462	19.634	20.394	1	1	1	0	0	0	0	0	0
	03:33:00	18.43	18.27	18.49	18.6	18.53	19.64	19.5	19.67	19.72	19.64	20.33	20.21	20.39	20.51	20.48	18.464	19.634	20.384	1	1	1	0	0	0	0	0	0
	03:34:00	18.43	18.28	18.5	18.61	18.54	19.64	19.5	19.66	19.72	19.64	20.34	20.22	20.39	20.52	20.48	18.472	19.632	20.39	1	1	1	0	0	0	0	0	0
	03:35:00	18.44	18.28	18.49	18.6	18.53	19.64	19.5	19.66	19.72	19.64	20.24	20.12	20.29	20.41	20.39	18.468	19.632	20.29	1	1	1	0	0	0	0	0	0
	03:36:00	18.44	18.28	18.49	18.59	18.53	19.64	19.5	19.66	19.72	19.64	20.24	20.13	20.29	20.41	20.39	18.466	19.632	20.292	1	1	1	0	0	0	0	0	0
	03:37:00	18.45	18.29	18.5	18.6	18.53	19.54	19.4	19.56	19.62	19.54	20.24	20.13	20.29	20.42	20.39	18.474	19.532	20.294	1	1	1	0	0	0	0	0	0
	03:38:00	18.44	18.29	18.49	18.6	18.53	19.54	19.4	19.56	19.62	19.54	20.24	20.13	20.29	20.42	20.39	18.47	19.532	20.294	1	1	1	0	0	0	0	0	0
	03:39:00	18.44	18.28	18.5	18.6	18.54	19.54	19.4	19.56	19.62	19.54	20.24	20.13	20.29	20.41	20.39	18.472	19.532	20.292	1	1	1	0	0	0	0	0	0
	03:40:00	18.44	18.29	18.5	18.6	18.54	19.53	19.4	19.56	19.62	19.54	20.24	20.13	20.29	20.42	20.39	18.474	19.53	20.294	1	1	1	0	0	0	0	0	0
	03:41:00	18.44	18.29	18.49	18.59	18.53	19.54	19.4	19.57	19.63	19.54	20.24	20.13	20.29	20.42	20.39	18.468	19.536	20.294	1	1	1	0	0	0	0	0	0
	03:42:00	18.44	18.29	18.5	18.6	18.54	19.53	19.4	19.56	19.62	19.54	20.23	20.12	20.28	20.41	20.38	18.474	19.53	20.284	1	1	1	0	0	0	0	0	0
	03:43:00	18.44	18.29	18.5	18.6	18.54	19.53	19.4	19.56	19.62	19.55	20.24	20.12	20.28	20.41	20.38	18.474	19.532	20.286	1	1	1	0	0	0	0	0	0
	03:44:00	18.43	18.29	18.5	18.59	18.53	19.54	19.4	19.56	19.61	19.54	20.24	20.12	20.29	20.41	20.38	18.468	19.53	20.288	1	1	1	0	0	0	0	0	0
	03:45:00	18.33	18.18	18.39	18.49	18.43	19.53	19.4	19.56	19.62	19.54	20.24	20.12	20.29	20.42	20.39	18.364	19.53	20.292	1	1	1	0	0	0	0	0	0
	03:46:00	18.34	18.17	18.38	18.49	18.42	19.54	19.4	19.56	19.62	19.53	20.24	20.12	20.29	20.41	20.39	18.36	19.53	20.29	1	1	1	0	0	0	0	0	0
	03:47:00	18.33	18.18	18.39	18.49	18.43	19.54	19.4	19.56	19.62	19.55	20.24	20.12	20.28	20.42	20.39	18.364	19.534	20.29	1	1	1	0	0	0	0	0	0
	03:48:00	18.34	18.18	18.39	18.49	18.43	19.53	19.39	19.56	19.62	19.54	20.24	20.12	20.29	20.42	20.39	18.366	19.528	20.292	1	1	1	0	0	0	0	0	0
	03:49:00	18.34	18.18	18.39	18.5	18.43	19.54	19.39	19.57	19.61	19.54	20.24	20.12	20.29	20.42	20.39	18.368	19.53	20.292	1	1	1	0	0	0	0	0	0
	03:50:00	18.34	18.18	18.39	18.49	18.43	19.54	19.4	19.56	19.62	19.54	20.14	20.02	20.18	20.31	20.29	18.366	19.532	20.188	1	1	1	0	0	0	0	0	0
	03:51:00	18.33	18.18	18.39	18.49	18.43	19.53	19.39	19.56	19.62	19.54	20.14	20.01	20.18	20.31	20.28	18.364	19.528	20.184	1	1	1	0	0	0	0	0	0
	03:52:00	18.34	18.19	18.4	18.5	18.44	19.53	19.39	19.56	19.62	19.54	20.14	20.02	20.19	20.31	20.28	18.374	19.528	20.188	1	1	1	0	0	0	0	0	0
	03:53:00	18.33	18.19	18.39	18.5	18.44	19.53	19.4	19.56	19.62	19.54	20.13	20.02	20.18	20.3	20.29	18.37	19.53	20.184	1	1	1	0	0	0	0	0	0
	03:54:00	18.34	18.19	18.39	18.5	18.43	19.53	19.39	19.56	19.62	19.54	20.13	20.01	20.18	20.31	20.28	18.37	19.528	20.182	1	1	1	0	0	0	0	0	0
	03:55:00	18.33	18.18	18.39	18.5	18.43	19.44	19.29	19.47	19.52	19.44	20.13	20.01	20.18	20.31	20.29	18.366	19.432	20.184	1	1	1	0	0	0	0	0	0
	03:56:00	18.23	18.08	18.29	18.39	18.32	19.44	19.29	19.47	19.52	19.45	20.13	20.01	20.18	20.31	20.28	18.262	19.434	20.182	1	1	1	0	0	0	0	0	0
	03:57:00	18.24	18.09	18.3	18.4	18.34	19.44	19.29	19.47	19.52	19.45	20.13	20.02	20.18	20.31	20.28	18.274	19.434	20.184	1	1	1	0	0	0	0	0	0
	03:58:00	18.24	18.08	18.29	18.39	18.33	19.44	19.29	19.47	19.52	19.45	20.14	20.01	20.19	20.31	20.28	18.266	19.434	20.186	1	1	1	0	0	0	0	0	0
	03:59:00	18.24	18.09	18.29	18.4	18.34	19.45	19.3	19.47	19.52	19.45	20.13	20.02	20.18	20.31	20.29	18.272	19.438	20.186	1	1	1	0	0	0	0	0	0
	04:00:00	18.24	18.08	18.29	18.4	18.33	19.44	19.29	19.46	19.52	19.45	20.13	20.01	20.18	20.31	20.28	18.268	19.432	20.182	1	1	1	0	0	0	0	0	0
	04:01:00	18.23	18.08	18.29	18.39	18.33	19.44	19.29	19.47	19.52	19.45	20.13	20.01	20.18	20.31	20.28	18.264	19.434	20.182	1	1	1	0	0	0	0	0	0
	04:02:00	18.24	18.08	18.29	18.4	18.33	19.44	19.3	19.47	19.52	19.45	20.13	20.02	20.18	20.31	20.28	18.268	19.436	20.184	1	1	1	0	0	0	0	0	0
	04:03:00	18.24	18.08	18.29	18.4	18.34	19.45	19.29	19.47	19.53	19.45	20.13	20.01	20.18	20.31	20.29	18.27	19.438	20.184	1	1	1	0	0	0	0	0	0
	04:04:00	18.24	18.08	18.3	18.4	18.34	19.44	19.3	19.48	19.52	19.45	20.03	19.92	20.09	20.21	20.18	18.272	19.438	20.086	1	1	1	0	0	0	0	0	0
	04:05:00	18.23	18.08	18.29	18.39	18.33	19.44	19.29	19.48	19.52	19.45	20.03	19.93	20.09	20.22	20.18	18.264	19.436	20.09	1	1	1	0	0	0	0	0	0
	04:06:00	18.24	18.08	18.29	18.39	18.33	19.44	19.29	19.47	19.52	19.45	20.03	19.92	20.09	20.21	20.18	18.266	19.434	20.086	1	1	1	0	0	0	0	0	0
	04:07:00	18.25	18.09	18.29	18.39	18.33	19.44	19.29	19.47	19.52	19.45	20.03	19.92	20.09	20.21	20.18	18.27	19.434	20.086	1	1	1	0	0	0	0	0	0
	04:08:00	18.25	18.08	18.29	18.39	18.33	19.45	19.3	19.47	19.52	19.45	20.03	19.92	20.08	20.21	20.19	18.268	19.438	20.086	1	1	1	0	0	0	0	0	0
	04:09:00	18.14	17.98	18.19	18.29	18.24	19.44	19.29	19.47	19.52	19.45	20.03	19.91	20.08	20.21	20.18	18.168	19.434	20.082	1	1	1	0	0	0	0	0	0
	04:10:00	18.15	17.99	18.18	18.28	18.22	19.44	19.29	19.47	19.52	19.45	20.03	19.92	20.09	20.21	20.18	18.164	19.434	20.086	1	1	1	0	0	0	0	0	0
	04:11:00	18.14	17.98	18.18	18.28	18.22	19.44	19.29	19.47	19.52	19.45	20.03	19.92	20.08	20.21	20.18	18.16	19.434	20.084	1	1	1	0	0	0	0	0	0
	04:12:00	18.13	17.98	18.18	18.28	18.22	19.34	19.2	19.38	19.43	19.35	20.03	19.92	20.08	20.21	20.18	18.158	19.34	20.084	1	1	1	0	0	0	0	0	0
	04:13:00	18.13	17.98	18.19	18.29	18.22	19.34	19.19	19.37	19.43	19.35	20.03	19.92	20.08	20.21	20.18	18.162	19.336	20.084	1	1	1	0	0	0	0	0	0
	04:14:00	18.14	17.98	18.19	18.29	18.23	19.35	19.2	19.37	19.42	19.35	20.03	19.92	20.09	20.21	20.18	18.166	19.338	20.086	1	1	1	0	0	0	0	0	0
	04:15:00	18.13	17.98	18.19	18.3	18.23	19.35	19.19	19.37	19.43	19.35	20.03	19.92	20.08	20.21	20.19	18.166	19.338	20.086	1	1	1	0	0	0	0	0	0
	04:16:00	18.13	17.97	18.19	18.3	18.23	19.35	19.2	19.37	19.43	19.35	20.02	19.92	20.08	20.2	20.18	18.164	19.34	20.08	1	1	1	0	0	0	0	0	0
	04:17:00	18.14	17.98	18.19	18.3	18.24	19.34	19.2	19.37	19.43	19.35	20.03	19.92	20.08	20.21	20.18	18.17	19.338	20.084	1	1	1	0	0	0	0	0	0
	04:18:00	18.14	17.98	18.19	18.31	18.24	19.35	19.2	19.37	19.43	19.34	20.02	19.91	20.08	20.21	20.18	18.172	19.338	20.08	1	1	1	0	0	0	0	0	0
	04:19:00	18.14	17.98	18.19	18.3	18.23	19.35	19.2	19.38	19.43	19.35	19.92	19.81	19.99	20.11	20.08	18.168	19.342	19.982	1	1	1	0	0	0	0	0	0
	04:20:00	18.13	17.98	18.19	18.3	18.23	19.35	19.2	19.37	19.44	19.35	19.92	19.82	19.99	20.1	20.07	18.166	19.342	19.98	1	1	1	0	0	0	0	0	0
	04:21:00	18.03	17.88	18.1	18.2	18.14	19.35	19.2	19.37	19.43	19.34	19.93	19.82	19.98	20.1	20.07	18.07	19.338	19.98	1	1	1	0	0	0	0	0	0
	04:22:00	18.04	17.88	18.1	18.2	18.14	19.35	19.19	19.37	19.43	19.34	19.93	19.81	19.98	20.1	20.07	18.072	19.336	19.978	1	1	1	0	0	0	0	0	0
	04:23:00	18.03	17.88	18.09	18.2	18.13	19.34	19.2	19.37	19.43	19.34	19.93	19.82	19.98	20.1	20.07	18.066	19.336	19.98	1	1	1	0	0	0	0	0	0
	04:24:00	18.04	17.88	18.09	18.2	18.13	19.35	19.2	19.37	19.43	19.34	19.93	19.82	19.99	20.11	20.08	18.068	19.338	19.986	1	1	1	0	0	0	0	0	0
	04:25:00	18.04	17.88	18.1	18.2	18.14	19.34	19.2	19.37	19.43	19.34	19.92	19.82	19.99	20.11	20.08	18.072	19.336	19.984	1	1	1	0	0	0	0	0	0
	04:26:00	18.05	17.89	18.1	18.21	18.14	19.35	19.2	19.37	19.43	19.34	19.93	19.81	19.99	20.11	20.08	18.078	19.338	19.984	1	1	1	0	0	0	0	0	0
	04:27:00	18.05	17.89	18.1	18.2	18.15	19.35	19.2	19.37	19.43	19.35	19.93	19.83	19.99	20.1	20.08	18.078	19.34	19.986	1	1	1	0	0	0	0	0	0
	04:28:00	18.05	17.89	18.1	18.21	18.14	19.35	19.2	19.37	19.43	19.35	19.94	19.82	19.98	20.1	20.08	18.078	19.34	19.984	1	1	1	0	0	0	0	0	0
	04:29:00	18.05	17.89	18.11	18.21	18.14	19.26	19.1	19.28	19.33	19.25	19.93	19.82	19.98	20.11	20.08	18.08	19.244	19.984	1	1	1	0	0	0	0	0	0
	04:30:00	18.04	17.89	18.1	18.21	18.14	19.25	19.1	19.27	19.33	19.25	19.94	19.83	19.99	20.11	20.08	18.076	19.24	19.99	1	1	1	0	0	0	0	0	0
	04:31:00	18.04	17.89	18.1	18.2	18.14	19.25	19.1	19.27	19.33	19.25	19.93	19.82	19.99	20.11	20.08	18.074	19.24	19.986	1	1	1	0	0	0	0	0	0
	04:32:00	18.04	17.89	18.11	18.21	18.15	19.24	19.1	19.27	19.33	19.25	19.94	19.83	19.99	20.11	20.08	18.08	19.238	19.99	1	1	1	0	0	0	0	0	0
	04:33:00	18.04	17.89	18.1	18.21	18.14	19.24	19.1	19.27	19.33	19.24	19.84	19.73	19.89	20	19.99	18.076	19.236	19.89	1	1	1	0	0	0	0	0	0
	04:34:00	17.94	17.78	17.99	18.1	18.04	19.24	19.1	19.27	19.33	19.24	19.84	19.73	19.89	20.01	19.98	17.97	19.236	19.89	0	1	1	1	0	0	0	0	0
	04:35:00	17.94	17.78	17.99	18.1	18.04	19.25	19.1	19.27	19.33	19.24	19.84	19.73	19.89	20.01	19.99	17.97	19.238	19.892	0	1	1	1	0	0	0	0	0
	04:36:00	17.95	17.78	17.99	18.1	18.03	19.25	19.1	19.27	19.33	19.24	19.84	19.74	19.89	20	19.99	17.97	19.238	19.892	0	1	1	1	0	0	0	0	0
	04:37:00	17.94	17.79	17.99	18.09	18.03	19.24	19.1	19.27	19.33	19.25	19.84	19.73	19.89	20.01	19.98	17.968	19.238	19.89	0	1	1	1	0	0	0	0	0
	04:38:00	17.94	17.79	17.99	18.1	18.04	19.24	19.1	19.27	19.33	19.24	19.84	19.73	19.89	20	19.98	17.972	19.236	19.888	0	1	1	1	0	0	0	0	0
	04:39:00	17.95	17.79	17.99	18.09	18.03	19.25	19.1	19.28	19.34	19.25	19.84	19.72	19.89	20.01	19.99	17.97	19.244	19.89	0	1	1	1	0	0	0	0	0
	04:40:00	17.95	17.79	17.99	18.09	18.04	19.25	19.1	19.27	19.33	19.25	19.84	19.72	19.9	20.01	19.99	17.972	19.24	19.892	0	1	1	1	0	0	0	0	0
	04:41:00	17.95	17.78	18	18.1	18.04	19.25	19.11	19.28	19.34	19.26	19.84	19.73	19.89	20.01	20	17.974	19.248	19.894	0	1	1	1	0	0	0	0	0
	04:42:00	17.95	17.79	17.98	18.09	18.04	19.25	19.11	19.28	19.34	19.26	19.84	19.73	19.9	20.02	19.99	17.97	19.248	19.896	0	1	1	1	0	0	0	0	0
	04:43:00	17.95	17.79	18.01	18.1	18.05	19.24	19.1	19.27	19.33	19.25	19.84	19.73	19.89	20.02	19.99	17.98	19.238	19.894	0	1	1	1	0	0	0	0	0
	04:44:00	17.94	17.79	18	18.1	18.04	19.25	19.1	19.28	19.33	19.26	19.84	19.72	19.89	20.01	19.98	17.974	19.244	19.888	0	1	1	1	0	0	0	0	0
	04:45:00	17.94	17.79	18.01	18.1	18.04	19.26	19.1	19.27	19.33	19.25	19.84	19.72	19.89	20.01	19.99	17.976	19.242	19.89	0	1	1	1	0	0	0	0	0
	04:46:00	17.94	17.79	18	18.1	18.04	19.15	19.01	19.18	19.24	19.16	19.84	19.73	19.9	20.01	19.99	17.974	19.148	19.894	0	1	1	1	0	0	0	0	0
	04:47:00	17.94	17.79	17.99	18.09	18.03	19.16	19.01	19.18	19.23	19.16	19.84	19.73	19.9	20.01	19.99	17.968	19.148	19.894	0	1	1	1	0	0	0	0	0
	04:48:00	17.84	17.69	17.9	18	17.94	19.15	19.01	19.18	19.24	19.16	19.74	19.62	19.8	19.91	19.88	17.874	19.148	19.79	0	1	1	1	0	0	0	0	0
	04:49:00	17.83	17.68	17.9	18	17.93	19.15	19	19.18	19.23	19.16	19.74	19.63	19.8	19.91	19.88	17.868	19.144	19.792	0	1	1	1	0	0	0	0	0
	04:50:00	17.83	17.69	17.89	18	17.93	19.15	19.01	19.18	19.23	19.16	19.74	19.63	19.79	19.91	19.88	17.868	19.146	19.79	0	1	1	1	0	0	0	0	0
	04:51:00	17.84	17.68	17.89	18	17.93	19.16	19.01	19.18	19.23	19.16	19.75	19.63	19.79	19.92	19.88	17.868	19.148	19.794	0	1	1	1	0	0	0	0	0
	04:52:00	17.84	17.68	17.89	18	17.93	19.16	19.01	19.19	19.24	19.17	19.74	19.63	19.8	19.91	19.88	17.868	19.154	19.792	0	1	1	1	0	0	0	0	0
	04:53:00	17.84	17.68	17.89	18	17.93	19.15	19.01	19.18	19.23	19.16	19.74	19.63	19.79	19.91	19.88	17.868	19.146	19.79	0	1	1	1	0	0	0	0	0
	04:54:00	17.84	17.69	17.89	17.99	17.94	19.16	19.01	19.18	19.24	19.16	19.75	19.64	19.8	19.91	19.88	17.87	19.15	19.796	0	1	1	1	0	0	0	0	0
	04:55:00	17.84	17.69	17.9	17.99	17.94	19.15	19	19.18	19.23	19.15	19.73	19.62	19.79	19.9	19.88	17.872	19.142	19.784	0	1	1	1	0	0	0	0	0
	04:56:00	17.84	17.69	17.9	18	17.94	19.15	19.01	19.17	19.23	19.15	19.74	19.63	19.8	19.91	19.88	17.874	19.142	19.792	0	1	1	1	0	0	0	0	0
	04:57:00	17.85	17.7	17.9	18	17.94	19.15	19	19.18	19.23	19.15	19.74	19.63	19.79	19.9	19.88	17.878	19.142	19.788	0	1	1	1	0	0	0	0	0
	04:58:00	17.84	17.69	17.89	18	17.94	19.15	19	19.18	19.23	19.16	19.74	19.63	19.79	19.9	19.88	17.872	19.144	19.788	0	1	1	1	0	0	0	0	0
	04:59:00	17.83	17.69	17.91	18	17.94	19.15	19.01	19.18	19.23	19.15	19.74	19.63	19.79	19.91	19.88	17.874	19.144	19.79	0	1	1	1	0	0	0	0	0
	05:00:00	17.73	17.58	17.8	17.9	17.83	19.14	18.99	19.18	19.23	19.15	19.73	19.63	19.79	19.91	19.88	17.768	19.138	19.788	0	1	1	1	0	0	0	0	0
	05:01:00	17.73	17.59	17.8	17.9	17.84	19.15	19	19.18	19.24	19.15	19.74	19.63	19.79	19.91	19.87	17.772	19.144	19.788	0	1	1	1	0	0	0	0	0
	05:02:00	17.74	17.58	17.79	17.89	17.83	19.05	18.9	19.08	19.14	19.05	19.73	19.63	19.79	19.91	19.88	17.766	19.044	19.788	0	1	1	1	0	0	0	0	0
	05:03:00	17.74	17.59	17.8	17.9	17.84	19.05	18.9	19.07	19.13	19.04	19.64	19.53	19.69	19.82	19.79	17.774	19.038	19.694	0	1	1	1	0	0	0	0	0
	05:04:00	17.74	17.59	17.79	17.89	17.83	19.05	18.9	19.08	19.13	19.05	19.64	19.53	19.7	19.82	19.79	17.768	19.042	19.696	0	1	1	1	0	0	0	0	0
	05:05:00	17.74	17.58	17.79	17.9	17.83	19.05	18.9	19.07	19.13	19.05	19.65	19.53	19.69	19.81	19.79	17.768	19.04	19.694	0	1	1	1	0	0	0	0	0
	05:06:00	17.74	17.58	17.79	17.89	17.83	19.05	18.9	19.08	19.13	19.05	19.64	19.53	19.69	19.81	19.78	17.766	19.042	19.69	0	1	1	1	0	0	0	0	0
	05:07:00	17.74	17.58	17.79	17.9	17.83	19.05	18.9	19.08	19.13	19.05	19.65	19.53	19.69	19.81	19.79	17.768	19.042	19.694	0	1	1	1	0	0	0	0	0
	05:08:00	17.74	17.58	17.8	17.9	17.84	19.05	18.89	19.07	19.13	19.05	19.64	19.52	19.69	19.82	19.79	17.772	19.038	19.692	0	1	1	1	0	0	0	0	0
	05:09:00	17.74	17.58	17.79	17.9	17.84	19.05	18.9	19.08	19.13	19.05	19.65	19.53	19.69	19.81	19.79	17.77	19.042	19.694	0	1	1	1	0	0	0	0	0
	05:10:00	17.74	17.58	17.8	17.9	17.84	19.06	18.9	19.08	19.14	19.05	19.64	19.53	19.69	19.81	19.79	17.772	19.046	19.692	0	1	1	1	0	0	0	0	0
	05:11:00	17.75	17.59	17.79	17.89	17.83	19.05	18.91	19.07	19.13	19.05	19.64	19.52	19.69	19.81	19.79	17.77	19.042	19.69	0	1	1	1	0	0	0	0	0
	05:12:00	17.64	17.48	17.69	17.79	17.73	19.05	18.9	19.08	19.13	19.06	19.64	19.52	19.7	19.82	19.78	17.666	19.044	19.692	0	1	1	1	0	0	0	0	0
	05:13:00	17.64	17.48	17.69	17.8	17.73	19.05	18.9	19.08	19.13	19.05	19.64	19.53	19.69	19.82	19.79	17.668	19.042	19.694	0	1	1	1	0	0	0	0	0
	05:14:00	17.64	17.49	17.69	17.79	17.73	19.05	18.9	19.08	19.13	19.06	19.64	19.53	19.69	19.82	19.79	17.668	19.044	19.694	0	1	1	1	0	0	0	0	0
	05:15:00	17.64	17.48	17.7	17.8	17.73	19.05	18.89	19.08	19.13	19.06	19.64	19.53	19.69	19.81	19.78	17.67	19.042	19.69	0	1	1	1	0	0	0	0	0
	05:16:00	17.64	17.48	17.69	17.79	17.73	19.04	18.89	19.07	19.13	19.05	19.64	19.52	19.69	19.81	19.78	17.666	19.036	19.688	0	1	1	1	0	0	0	0	0
	05:17:00	17.64	17.48	17.69	17.79	17.73	19.05	18.89	19.08	19.14	19.05	19.54	19.42	19.6	19.72	19.69	17.666	19.042	19.594	0	1	1	1	0	0	0	0	0
	05:18:00	17.64	17.49	17.7	17.8	17.73	19.05	18.89	19.08	19.14	19.06	19.55	19.43	19.6	19.71	19.68	17.672	19.044	19.594	0	1	1	1	0	0	0	0	0
	05:19:00	17.64	17.48	17.69	17.79	17.73	18.95	18.79	18.97	19.03	18.95	19.54	19.42	19.6	19.71	19.68	17.666	18.938	19.59	0	1	1	1	0	0	0	0	0
	05:20:00	17.64	17.49	17.7	17.8	17.74	18.95	18.79	18.98	19.03	18.96	19.54	19.42	19.6	19.71	19.68	17.674	18.942	19.59	0	1	1	1	0	0	0	0	0
	05:21:00	17.64	17.48	17.7	17.79	17.73	18.95	18.79	18.98	19.03	18.96	19.53	19.42	19.59	19.7	19.68	17.668	18.942	19.584	0	1	1	1	0	0	0	0	0
	05:22:00	17.63	17.48	17.69	17.79	17.73	18.94	18.79	18.97	19.03	18.95	19.55	19.42	19.6	19.72	19.69	17.664	18.936	19.596	0	1	1	1	0	0	0	0	0
	05:23:00	17.63	17.47	17.69	17.79	17.73	18.95	18.79	18.97	19.02	18.95	19.54	19.42	19.59	19.71	19.68	17.662	18.936	19.588	0	1	1	1	0	0	0	0	0
	05:24:00	17.53	17.38	17.59	17.69	17.63	18.94	18.78	18.97	19.03	18.94	19.54	19.41	19.6	19.71	19.68	17.564	18.932	19.588	0	1	1	1	0	0	0	0	0
	05:25:00	17.53	17.37	17.59	17.7	17.63	18.95	18.78	18.97	19.02	18.94	19.53	19.41	19.59	19.71	19.68	17.564	18.932	19.584	0	1	1	1	0	0	0	0	0
	05:26:00	17.54	17.37	17.6	17.7	17.64	18.94	18.78	18.97	19.02	18.94	19.54	19.42	19.59	19.71	19.68	17.57	18.93	19.588	0	1	1	1	0	0	0	0	0
	05:27:00	17.54	17.38	17.59	17.7	17.63	18.94	18.78	18.97	19.02	18.94	19.54	19.42	19.6	19.72	19.68	17.568	18.93	19.592	0	1	1	1	0	0	0	0	0
	05:28:00	17.54	17.38	17.59	17.69	17.62	18.94	18.77	18.97	19.02	18.94	19.54	19.42	19.6	19.71	19.68	17.564	18.928	19.59	0	1	1	1	0	0	0	0	0
	05:29:00	17.53	17.37	17.59	17.69	17.63	18.93	18.78	18.97	19.03	18.94	19.53	19.41	19.59	19.71	19.68	17.562	18.93	19.584	0	1	1	1	0	0	0	0	0
	05:30:00	17.53	17.37	17.59	17.7	17.63	18.94	18.78	18.97	19.03	18.94	19.52	19.41	19.59	19.7	19.68	17.564	18.932	19.58	0	1	1	1	0	0	0	0	0
	05:31:00	17.52	17.37	17.59	17.7	17.63	18.93	18.78	18.97	19.03	18.95	19.43	19.31	19.49	19.61	19.58	17.562	18.932	19.484	0	1	1	1	0	0	0	0	0
	05:32:00	17.52	17.37	17.6	17.69	17.63	18.94	18.78	18.97	19.03	18.95	19.43	19.31	19.5	19.61	19.58	17.562	18.934	19.486	0	1	1	1	0	0	0	0	0
	05:33:00	17.53	17.37	17.6	17.7	17.63	18.93	18.78	18.97	19.02	18.94	19.43	19.31	19.49	19.61	19.58	17.566	18.928	19.484	0	1	1	1	0	0	0	0	0
	05:34:00	17.53	17.38	17.6	17.7	17.63	18.84	18.68	18.87	18.92	18.84	19.44	19.31	19.49	19.6	19.58	17.568	18.83	19.484	0	1	1	1	0	0	0	0	0
	05:35:00	17.53	17.37	17.59	17.69	17.63	18.84	18.68	18.86	18.93	18.84	19.43	19.31	19.49	19.61	19.58	17.562	18.83	19.484	0	1	1	1	0	0	0	0	0
	05:36:00	17.54	17.38	17.59	17.69	17.63	18.84	18.68	18.87	18.92	18.85	19.43	19.3	19.5	19.61	19.58	17.566	18.832	19.484	0	1	1	1	0	0	0	0	0
	05:37:00	17.53	17.37	17.59	17.7	17.63	18.84	18.69	18.87	18.92	18.84	19.44	19.31	19.5	19.61	19.58	17.564	18.832	19.488	0	1	1	1	0	0	0	0	0
	05:38:00	17.43	17.28	17.5	17.6	17.53	18.84	18.68	18.87	18.93	18.85	19.43	19.31	19.49	19.61	19.59	17.468	18.834	19.486	0	1	1	1	0	0	0	0	0
	05:39:00	17.44	17.27	17.49	17.59	17.53	18.84	18.68	18.88	18.92	18.85	19.45	19.31	19.5	19.62	19.58	17.464	18.834	19.492	0	1	1	1	0	0	0	0	0
	05:40:00	17.43	17.27	17.5	17.59	17.52	18.84	18.68	18.87	18.92	18.84	19.44	19.31	19.5	19.61	19.58	17.462	18.83	19.488	0	1	1	1	0	0	0	0	0
	05:41:00	17.43	17.27	17.49	17.59	17.53	18.84	18.67	18.87	18.92	18.84	19.44	19.31	19.49	19.61	19.58	17.462	18.828	19.486	0	1	1	1	0	0	0	0	0
	05:42:00	17.43	17.27	17.49	17.6	17.53	18.84	18.68	18.87	18.93	18.84	19.43	19.3	19.49	19.6	19.58	17.464	18.832	19.48	0	1	1	1	0	0	0	0	0
	05:43:00	17.43	17.27	17.5	17.6	17.53	18.84	18.67	18.87	18.92	18.84	19.43	19.3	19.49	19.62	19.58	17.466	18.828	19.484	0	1	1	1	0	0	0	0	0
	05:44:00	17.43	17.27	17.5	17.6	17.52	18.84	18.67	18.87	18.92	18.84	19.44	19.31	19.5	19.61	19.58	17.464	18.828	19.488	0	1	1	1	0	0	0	0	0
	05:45:00	17.43	17.27	17.49	17.59	17.53	18.84	18.67	18.87	18.93	18.84	19.34	19.21	19.4	19.52	19.49	17.462	18.83	19.392	0	1	1	1	0	0	0	0	0
	05:46:00	17.43	17.27	17.5	17.6	17.53	18.85	18.67	18.87	18.92	18.84	19.34	19.21	19.39	19.52	19.49	17.466	18.83	19.39	0	1	1	1	0	0	0	0	0
	05:47:00	17.41	17.27	17.49	17.6	17.53	18.84	18.67	18.87	18.92	18.85	19.34	19.21	19.39	19.51	19.49	17.46	18.83	19.388	0	1	1	1	0	0	0	0	0
	05:48:00	17.42	17.26	17.49	17.6	17.53	18.84	18.67	18.87	18.92	18.84	19.34	19.2	19.39	19.51	19.49	17.46	18.828	19.386	0	1	1	1	0	0	0	0	0
	05:49:00	17.32	17.16	17.39	17.49	17.42	18.74	18.57	18.77	18.82	18.75	19.34	19.2	19.39	19.52	19.48	17.356	18.73	19.386	0	1	1	1	0	0	0	0	0
	05:50:00	17.32	17.16	17.39	17.5	17.43	18.73	18.57	18.77	18.82	18.74	19.34	19.2	19.39	19.51	19.48	17.36	18.726	19.384	0	1	1	1	0	0	0	0	0
	05:51:00	17.33	17.16	17.39	17.49	17.43	18.74	18.57	18.77	18.82	18.74	19.33	19.2	19.38	19.51	19.48	17.36	18.728	19.38	0	1	1	1	0	0	0	0	0
	05:52:00	17.33	17.16	17.39	17.49	17.43	18.74	18.57	18.76	18.82	18.74	19.33	19.21	19.39	19.52	19.48	17.36	18.726	19.386	0	1	1	1	0	0	0	0	0
	05:53:00	17.32	17.16	17.39	17.5	17.43	18.73	18.57	18.77	18.82	18.74	19.33	19.21	19.4	19.52	19.49	17.36	18.726	19.39	0	1	1	1	0	0	0	0	0
	05:54:00	17.33	17.16	17.38	17.49	17.43	18.74	18.57	18.77	18.82	18.74	19.34	19.21	19.4	19.52	19.49	17.358	18.728	19.392	0	1	1	1	0	0	0	0	0
	05:55:00	17.33	17.17	17.39	17.49	17.43	18.74	18.57	18.77	18.82	18.74	19.33	19.21	19.4	19.52	19.49	17.362	18.728	19.39	0	1	1	1	0	0	0	0	0
	05:56:00	17.34	17.17	17.39	17.49	17.43	18.74	18.58	18.77	18.83	18.74	19.33	19.21	19.4	19.52	19.49	17.364	18.732	19.39	0	1	1	1	0	0	0	0	0
	05:57:00	17.34	17.17	17.39	17.49	17.43	18.75	18.58	18.77	18.82	18.73	19.34	19.21	19.4	19.52	19.49	17.364	18.73	19.392	0	1	1	1	0	0	0	0	0
	05:58:00	17.34	17.17	17.39	17.49	17.43	18.73	18.57	18.77	18.82	18.74	19.24	19.12	19.3	19.42	19.39	17.364	18.726	19.294	0	1	1	1	0	0	0	0	0
	05:59:00	17.35	17.17	17.39	17.49	17.43	18.74	18.57	18.77	18.83	18.74	19.24	19.12	19.3	19.42	19.39	17.366	18.73	19.294	0	1	1	1	0	0	0	0	0
	06:00:00	17.34	17.16	17.39	17.49	17.43	18.74	18.56	18.77	18.82	18.74	19.24	19.12	19.29	19.42	19.39	17.362	18.726	19.292	0	1	1	1	0	0	0	0	0
	06:01:00	17.24	17.07	17.29	17.39	17.32	18.74	18.57	18.77	18.82	18.74	19.23	19.11	19.3	19.42	19.39	17.262	18.728	19.29	0	1	1	1	0	0	0	0	0
	06:02:00	17.24	17.08	17.3	17.4	17.33	18.73	18.57	18.77	18.82	18.73	19.23	19.11	19.3	19.42	19.39	17.27	18.724	19.29	0	1	1	1	0	0	0	0	0
	06:03:00	17.24	17.07	17.29	17.4	17.33	18.73	18.57	18.77	18.83	18.73	19.23	19.11	19.3	19.41	19.39	17.266	18.726	19.288	0	1	1	1	0	0	0	0	0
	06:04:00	17.24	17.07	17.3	17.4	17.34	18.73	18.56	18.77	18.82	18.74	19.24	19.11	19.29	19.42	19.39	17.27	18.724	19.29	0	1	1	1	0	0	0	0	0
	06:05:00	17.23	17.06	17.3	17.4	17.33	18.73	18.57	18.77	18.81	18.73	19.23	19.11	19.3	19.41	19.39	17.264	18.722	19.288	0	1	1	1	0	0	0	0	0
	06:06:00	17.23	17.07	17.3	17.4	17.34	18.63	18.46	18.67	18.72	18.64	19.23	19.1	19.29	19.41	19.39	17.268	18.624	19.284	0	1	1	1	0	0	0	0	0
	06:07:00	17.23	17.06	17.29	17.4	17.33	18.63	18.46	18.67	18.72	18.63	19.22	19.1	19.29	19.41	19.38	17.262	18.622	19.28	0	1	1	1	0	0	0	0	0
	06:08:00	17.23	17.06	17.29	17.4	17.32	18.63	18.47	18.67	18.72	18.63	19.24	19.1	19.3	19.42	19.39	17.26	18.624	19.29	0	1	1	1	0	0	0	0	0
	06:09:00	17.23	17.05	17.3	17.4	17.32	18.63	18.46	18.67	18.72	18.63	19.23	19.1	19.3	19.41	19.39	17.26	18.622	19.286	0	1	1	1	0	0	0	0	0
	06:10:00	17.23	17.05	17.29	17.39	17.32	18.62	18.46	18.67	18.72	18.63	19.23	19.1	19.29	19.41	19.39	17.256	18.62	19.284	0	1	1	1	0	0	0	0	0
	06:11:00	17.23	17.06	17.29	17.39	17.32	18.63	18.46	18.67	18.72	18.63	19.13	19	19.2	19.31	19.29	17.258	18.622	19.186	0	1	1	1	0	0	0	0	0
	06:12:00	17.23	17.06	17.29	17.4	17.33	18.63	18.46	18.67	18.72	18.64	19.13	19.01	19.2	19.31	19.29	17.262	18.624	19.188	0	1	1	1	0	0	0	0	0
	06:13:00	17.13	16.97	17.19	17.3	17.23	18.63	18.46	18.67	18.71	18.63	19.14	19	19.2	19.31	19.29	17.164	18.62	19.188	0	1	1	1	0	0	0	0	0
	06:14:00	17.13	16.96	17.19	17.29	17.23	18.63	18.47	18.67	18.72	18.64	19.13	19	19.19	19.32	19.28	17.16	18.626	19.184	0	1	1	1	0	0	0	0	0
	06:15:00	17.14	16.96	17.19	17.29	17.22	18.63	18.47	18.66	18.72	18.63	19.14	19.01	19.2	19.32	19.29	17.16	18.622	19.192	0	1	1	1	0	0	0	0	0
	06:16:00	17.13	16.96	17.19	17.29	17.22	18.63	18.47	18.67	18.72	18.63	19.13	19	19.2	19.31	19.29	17.158	18.624	19.186	0	1	1	1	0	0	0	0	0
	06:17:00	17.13	16.96	17.19	17.3	17.23	18.63	18.46	18.67	18.72	18.63	19.14	19	19.2	19.31	19.29	17.162	18.622	19.188	0	1	1	1	0	0	0	0	0
	06:18:00	17.13	16.96	17.19	17.29	17.23	18.63	18.47	18.67	18.72	18.63	19.14	19	19.2	19.31	19.28	17.16	18.624	19.186	0	1	1	1	0	0	0	0	0
	06:19:00	17.13	16.96	17.19	17.29	17.22	18.63	18.46	18.67	18.71	18.63	19.14	18.99	19.2	19.31	19.29	17.158	18.62	19.186	0	1	1	1	0	0	0	0	0
	06:20:00	17.13	16.96	17.19	17.29	17.23	18.63	18.46	18.67	18.72	18.63	19.14	19.01	19.2	19.31	19.29	17.16	18.622	19.19	0	1	1	1	0	0	0	0	0
	06:21:00	17.13	16.97	17.2	17.29	17.24	18.53	18.36	18.57	18.62	18.54	19.14	19.01	19.21	19.32	19.29	17.166	18.524	19.194	0	1	1	1	0	0	0	0	0
	06:22:00	17.14	16.96	17.2	17.3	17.23	18.53	18.36	18.57	18.62	18.53	19.14	19	19.2	19.32	19.29	17.166	18.522	19.19	0	1	1	1	0	0	0	0	0
	06:23:00	17.14	16.97	17.2	17.3	17.23	18.53	18.36	18.56	18.61	18.53	19.14	19.01	19.2	19.32	19.29	17.168	18.518	19.192	0	1	1	1	0	0	0	0	0
	06:24:00	17.15	16.97	17.2	17.3	17.24	18.53	18.37	18.57	18.62	18.53	19.04	18.9	19.1	19.21	19.19	17.172	18.524	19.088	0	1	1	1	0	0	0	0	0
	06:25:00	17.04	16.86	17.1	17.2	17.13	18.53	18.36	18.57	18.62	18.53	19.04	18.91	19.1	19.22	19.19	17.066	18.522	19.092	0	1	1	1	0	0	0	0	0
	06:26:00	17.03	16.86	17.1	17.19	17.13	18.52	18.36	18.57	18.61	18.53	19.04	18.9	19.1	19.22	19.19	17.062	18.518	19.09	0	1	1	1	0	0	0	0	0
	06:27:00	17.03	16.87	17.1	17.2	17.13	18.52	18.36	18.57	18.61	18.52	19.04	18.9	19.1	19.21	19.19	17.066	18.516	19.088	0	1	1	1	0	0	0	0	0
	06:28:00	17.03	16.86	17.1	17.2	17.13	18.53	18.36	18.57	18.62	18.53	19.05	18.9	19.11	19.22	19.19	17.064	18.522	19.094	0	1	1	1	0	0	0	0	0
	06:29:00	17.03	16.87	17.1	17.2	17.13	18.53	18.36	18.57	18.61	18.53	19.04	18.91	19.11	19.21	19.19	17.066	18.52	19.092	0	1	1	1	0	0	0	0	0
	06:30:00	17.03	16.86	17.1	17.19	17.12	18.53	18.36	18.57	18.62	18.53	19.04	18.9	19.11	19.23	19.19	17.06	18.522	19.094	0	1	1	1	0	0	0	0	0
	06:31:00	17.03	16.87	17.1	17.2	17.13	18.52	18.36	18.56	18.61	18.52	19.04	18.91	19.11	19.22	19.19	17.066	18.514	19.094	0	1	1	1	0	0	0	0	0
	06:32:00	17.04	16.86	17.09	17.2	17.13	18.53	18.36	18.57	18.62	18.53	19.04	18.91	19.11	19.22	19.19	17.064	18.522	19.094	0	1	1	1	0	0	0	0	0
	06:33:00	17.04	16.86	17.1	17.2	17.12	18.52	18.36	18.57	18.62	18.52	19.04	18.91	19.1	19.22	19.19	17.064	18.518	19.092	0	1	1	1	0	0	0	0	0
	06:34:00	17.04	16.87	17.1	17.2	17.13	18.52	18.36	18.56	18.62	18.53	19.04	18.91	19.11	19.22	19.19	17.068	18.518	19.094	0	1	1	1	0	0	0	0	0
	06:35:00	17.05	16.87	17.1	17.2	17.14	18.43	18.26	18.47	18.52	18.43	19.04	18.91	19.1	19.22	19.19	17.072	18.422	19.092	0	1	1	1	0	0	0	0	0
	06:36:00	17.04	16.87	17.1	17.2	17.14	18.44	18.27	18.47	18.52	18.43	19.04	18.91	19.11	19.23	19.2	17.07	18.426	19.098	0	1	1	1	0	0	0	0	0
	06:37:00	16.94	16.78	17.01	17.1	17.04	18.44	18.26	18.47	18.52	18.43	19.04	18.9	19.1	19.22	19.19	16.974	18.424	19.09	0	1	1	1	0	0	0	0	0
	06:38:00	16.94	16.78	17.01	17.1	17.04	18.44	18.27	18.47	18.53	18.44	18.94	18.81	19.01	19.13	19.1	16.974	18.43	18.998	0	1	1	1	0	0	0	0	0
	06:39:00	16.94	16.78	17.01	17.1	17.04	18.44	18.27	18.47	18.52	18.43	18.95	18.81	19.01	19.12	19.09	16.974	18.426	18.996	0	1	1	1	0	0	0	0	0
	06:40:00	16.94	16.77	17	17.1	17.04	18.43	18.26	18.47	18.52	18.44	18.94	18.81	19	19.13	19.1	16.97	18.424	18.996	0	1	1	1	0	0	0	0	0
	06:41:00	16.95	16.78	17.01	17.1	17.04	18.43	18.27	18.47	18.52	18.44	18.95	18.82	19.01	19.13	19.1	16.976	18.426	19.002	0	1	1	1	0	0	0	0	0
	06:42:00	16.94	16.79	17.01	17.11	17.05	18.44	18.27	18.47	18.52	18.44	18.95	18.81	19.01	19.12	19.1	16.98	18.428	18.998	0	1	1	1	0	0	0	0	0
	06:43:00	16.94	16.79	17.01	17.1	17.05	18.44	18.27	18.47	18.52	18.44	18.94	18.82	19.01	19.13	19.09	16.978	18.428	18.998	0	1	1	1	0	0	0	0	0
	06:44:00	16.94	16.79	17.01	17.1	17.05	18.44	18.27	18.47	18.53	18.44	18.94	18.82	19.01	19.13	19.1	16.978	18.43	19	0	1	1	1	0	0	0	0	0
	06:45:00	16.94	16.79	17.01	17.1	17.05	18.45	18.28	18.48	18.53	18.44	18.95	18.83	19.02	19.13	19.1	16.978	18.436	19.006	0	1	1	1	0	0	0	0	0
	06:46:00	16.94	16.79	17.01	17.1	17.05	18.44	18.28	18.47	18.53	18.44	18.94	18.83	19.01	19.13	19.1	16.978	18.432	19.002	0	1	1	1	0	0	0	0	0
	06:47:00	16.94	16.79	17.01	17.11	17.05	18.44	18.28	18.48	18.52	18.45	18.95	18.83	19.01	19.13	19.11	16.98	18.434	19.006	0	1	1	1	0	0	0	0	0
	06:48:00	16.85	16.7	16.91	17	16.95	18.44	18.28	18.47	18.52	18.44	18.95	18.83	19.01	19.13	19.1	16.882	18.43	19.004	0	1	1	1	0	0	0	0	0
	06:49:00	16.85	16.7	16.91	17	16.95	18.45	18.29	18.48	18.52	18.45	18.95	18.83	19.02	19.13	19.11	16.882	18.438	19.008	0	1	1	1	0	0	0	0	0
	06:50:00	16.85	16.7	16.91	17.01	16.95	18.35	18.19	18.37	18.43	18.35	18.95	18.84	19.01	19.13	19.1	16.884	18.338	19.006	0	1	1	1	0	0	0	0	0
	06:51:00	16.85	16.69	16.91	17	16.95	18.35	18.19	18.38	18.43	18.34	18.86	18.74	18.92	19.04	19.01	16.88	18.338	18.914	0	1	1	1	0	0	0	0	0
	06:52:00	16.85	16.7	16.92	17.01	16.95	18.35	18.2	18.38	18.43	18.35	18.86	18.74	18.91	19.04	19.01	16.886	18.342	18.912	0	1	1	1	0	0	0	0	0
	06:53:00	16.85	16.71	16.91	17.01	16.96	18.36	18.2	18.39	18.44	18.35	18.86	18.75	18.92	19.04	19.01	16.888	18.348	18.916	0	1	1	1	0	0	0	0	0
	06:54:00	16.86	16.72	16.91	17.01	16.96	18.35	18.2	18.38	18.44	18.36	18.86	18.75	18.92	19.04	19.01	16.892	18.346	18.916	0	1	1	1	0	0	0	0	0
	06:55:00	16.86	16.72	16.92	17.01	16.96	18.35	18.21	18.38	18.43	18.36	18.86	18.75	18.91	19.04	19.02	16.894	18.346	18.916	0	1	1	1	0	0	0	0	0
	06:56:00	16.86	16.73	16.92	17.01	16.96	18.36	18.21	18.38	18.44	18.35	18.86	18.76	18.92	19.04	19.02	16.896	18.348	18.92	0	1	1	1	0	0	0	0	0
	06:57:00	16.86	16.72	16.92	17.01	16.96	18.36	18.22	18.38	18.44	18.36	18.86	18.76	18.92	19.05	19.02	16.894	18.352	18.922	0	1	1	1	0	0	0	0	0
	06:58:00	16.87	16.74	16.93	17.02	16.96	18.36	18.22	18.39	18.43	18.36	18.86	18.78	18.93	19.04	19.03	16.904	18.352	18.928	0	1	1	1	0	0	0	0	0
	06:59:00	16.87	16.74	16.93	17.02	16.97	18.36	18.23	18.39	18.44	18.36	18.87	18.78	18.93	19.05	19.03	16.906	18.356	18.932	0	1	1	1	0	0	0	0	0
	07:00:00	16.76	16.65	16.83	16.92	16.87	18.36	18.23	18.39	18.44	18.37	18.87	18.77	18.92	19.05	19.03	16.806	18.358	18.928	0	1	1	1	0	0	0	0	0
	07:01:00	16.78	16.65	16.83	16.92	16.88	18.36	18.24	18.39	18.44	18.37	18.87	18.78	18.93	19.05	19.03	16.812	18.36	18.932	0	1	1	1	0	0	0	0	0
	07:02:00	16.78	16.66	16.82	16.92	16.88	18.37	18.25	18.39	18.45	18.38	18.87	18.79	18.93	19.06	19.04	16.812	18.368	18.938	0	1	1	1	0	0	0	0	0
	07:03:00	16.78	16.67	16.83	16.92	16.89	18.37	18.25	18.4	18.45	18.38	18.88	18.79	18.94	19.06	19.04	16.818	18.37	18.942	0	1	1	1	0	0	0	0	0
	07:04:00	16.79	16.69	16.84	16.93	16.9	18.27	18.17	18.3	18.35	18.29	18.87	18.79	18.93	19.06	19.04	16.83	18.276	18.938	0	1	1	1	0	0	0	0	0
	07:05:00	16.79	16.69	16.83	16.92	16.89	18.28	18.18	18.3	18.35	18.29	18.78	18.7	18.84	18.97	18.95	16.824	18.28	18.848	0	1	1	1	0	0	0	0	0
	07:06:00	16.8	16.7	16.84	16.93	16.91	18.28	18.19	18.31	18.36	18.3	18.79	18.71	18.84	18.97	18.95	16.836	18.288	18.852	0	1	1	1	0	0	0	0	0
	07:07:00	16.8	16.71	16.83	16.93	16.9	18.28	18.2	18.31	18.35	18.3	18.79	18.72	18.85	18.98	18.96	16.834	18.288	18.86	0	1	1	1	0	0	0	0	0
	07:08:00	16.8	16.71	16.84	16.93	16.9	18.29	18.21	18.32	18.36	18.31	18.79	18.73	18.85	18.98	18.96	16.836	18.298	18.862	0	1	1	1	0	0	0	0	0
	07:09:00	16.81	16.73	16.84	16.93	16.91	18.3	18.22	18.31	18.36	18.31	18.8	18.75	18.85	18.98	18.98	16.844	18.3	18.872	0	1	1	1	0	0	0	0	0
	07:10:00	16.82	16.75	16.85	16.94	16.92	18.3	18.22	18.32	18.36	18.32	18.8	18.76	18.86	18.99	18.99	16.856	18.304	18.88	0	1	1	1	0	0	0	0	0
	07:11:00	16.82	16.75	16.85	16.94	16.93	18.31	18.24	18.32	18.37	18.32	18.81	18.78	18.87	19	19.01	16.858	18.312	18.894	0	1	1	1	0	0	0	0	0
	07:12:00	16.84	16.78	16.86	16.95	16.96	18.32	18.26	18.34	18.38	18.34	18.81	18.79	18.87	19	19.01	16.878	18.328	18.896	0	1	1	1	0	0	0	0	0
	07:13:00	16.87	16.82	16.87	16.95	17	18.35	18.3	18.35	18.4	18.38	18.82	18.8	18.88	19.02	19.03	16.902	18.356	18.91	0	1	1	1	0	0	0	0	0
	07:14:00	16.8	16.75	16.78	16.87	16.94	18.38	18.34	18.37	18.41	18.41	18.83	18.83	18.89	19.04	19.06	16.828	18.382	18.93	0	1	1	1	0	0	0	0	0
	07:15:00	16.82	16.79	16.79	16.88	16.97	18.41	18.37	18.39	18.44	18.45	18.85	18.86	18.9	19.06	19.1	16.85	18.412	18.954	0	1	1	1	0	0	0	0	0
	07:16:00	16.84	16.82	16.8	16.9	17.01	18.44	18.42	18.41	18.45	18.48	18.87	18.89	18.91	19.08	19.12	16.874	18.44	18.974	0	1	1	1	0	0	0	0	0
	07:17:00	16.85	16.86	16.81	16.91	17.04	18.47	18.46	18.43	18.47	18.52	18.88	18.91	18.93	19.1	19.15	16.894	18.47	18.994	0	1	1	1	0	0	0	0	0
	07:18:00	16.89	16.9	16.83	16.93	17.07	18.5	18.5	18.45	18.49	18.56	18.91	18.95	18.94	19.11	19.18	16.924	18.5	19.018	0	1	1	1	0	0	0	0	0
	07:19:00	16.91	16.93	16.84	16.94	17.1	18.52	18.54	18.47	18.51	18.61	18.93	18.97	18.95	19.14	19.22	16.944	18.53	19.042	0	1	1	1	0	0	0	0	0
	07:20:00	16.93	16.96	16.84	16.96	17.15	18.55	18.57	18.48	18.53	18.64	18.95	19.01	18.97	19.16	19.26	16.968	18.554	19.07	0	1	1	1	0	0	0	0	0
	07:21:00	16.95	17	16.86	16.96	17.18	18.58	18.61	18.5	18.56	18.68	18.97	19.05	18.99	19.18	19.29	16.99	18.586	19.096	0	1	1	1	0	0	0	0	0
	07:22:00	16.97	17.02	16.88	16.99	17.22	18.61	18.66	18.53	18.57	18.73	18.98	19.07	19	19.19	19.33	17.016	18.62	19.114	0	1	1	1	0	0	0	0	0
	07:23:00	17	17.06	16.88	16.99	17.25	18.63	18.68	18.53	18.59	18.78	18.9	19	18.91	19.1	19.27	17.036	18.642	19.036	0	1	1	1	0	0	0	0	0
	07:24:00	17.01	17.1	16.89	17	17.28	18.66	18.72	18.55	18.61	18.82	19.02	19.13	19.02	19.21	19.41	17.056	18.672	19.158	0	1	1	1	0	0	0	0	0
	07:25:00	17.03	17.14	16.91	17.02	17.33	18.68	18.76	18.57	18.63	18.87	18.94	19.06	18.94	19.14	19.35	17.086	18.702	19.086	0	1	1	1	0	0	0	0	0
	07:26:00	17.05	17.19	16.93	17.03	17.38	18.71	18.8	18.58	18.65	18.91	18.96	19.1	18.95	19.15	19.39	17.116	18.73	19.11	0	1	1	1	0	0	0	0	0
	07:27:00	17.08	17.23	16.94	17.05	17.41	18.74	18.85	18.6	18.67	18.96	18.99	19.13	18.96	19.17	19.43	17.142	18.764	19.136	0	1	1	1	0	0	0	0	0
	07:28:00	17.09	17.28	16.95	17.06	17.46	18.76	18.89	18.62	18.68	19.02	19	19.16	18.98	19.19	19.47	17.168	18.794	19.16	0	1	1	1	0	0	0	0	0
	07:29:00	17.12	17.34	16.96	17.07	17.52	18.79	18.92	18.64	18.7	19.07	19.02	19.2	19	19.21	19.52	17.202	18.824	19.19	0	1	1	1	0	0	0	0	0
	07:30:00	17.14	17.4	16.97	17.09	17.58	18.82	18.97	18.66	18.72	19.13	19.04	19.22	19.01	19.22	19.57	17.236	18.86	19.212	0	1	1	1	0	0	0	0	0
	07:31:00	17.15	17.47	16.98	17.1	17.64	18.85	19.02	18.68	18.74	19.2	19.07	19.26	19.02	19.24	19.61	17.268	18.898	19.24	0	1	1	1	0	0	0	0	0
	07:32:00	17.28	17.65	17.09	17.22	17.8	18.88	19.08	18.69	18.76	19.28	19.08	19.29	19.04	19.26	19.66	17.408	18.938	19.266	0	1	1	1	0	0	0	0	0
	07:33:00	17.29	17.72	17.1	17.23	17.86	18.9	19.14	18.71	18.78	19.34	19.1	19.33	19.05	19.28	19.71	17.44	18.974	19.294	0	1	1	1	0	0	0	0	0
	07:34:00	17.32	17.81	17.11	17.25	17.92	18.92	19.2	18.73	18.8	19.42	19.22	19.47	19.16	19.39	19.86	17.482	19.014	19.42	0	1	1	1	0	0	0	0	0
	07:35:00	17.34	17.91	17.13	17.26	18	18.96	19.28	18.75	18.82	19.49	19.15	19.41	19.08	19.31	19.81	17.528	19.06	19.352	0	1	1	1	0	0	0	0	0
	07:36:00	17.37	18.02	17.14	17.27	18.06	18.99	19.36	18.78	18.85	19.57	19.27	19.56	19.2	19.44	19.96	17.572	19.11	19.486	0	1	1	1	0	0	0	0	0
	07:37:00	17.39	18.13	17.16	17.29	18.12	19.01	19.45	18.8	18.87	19.65	19.29	19.61	19.2	19.45	20	17.618	19.156	19.51	0	1	1	1	0	0	0	0	0
	07:38:00	17.41	18.25	17.17	17.3	18.2	19.05	19.54	18.81	18.88	19.72	19.3	19.66	19.22	19.46	20.05	17.666	19.2	19.538	0	1	1	1	0	0	0	0	0
	07:39:00	17.43	18.35	17.18	17.31	18.26	19.07	19.64	18.83	18.9	19.81	19.32	19.72	19.24	19.48	20.1	17.706	19.25	19.572	0	1	1	1	0	0	0	0	0
	07:40:00	17.46	18.47	17.19	17.33	18.32	19.09	19.74	18.85	18.92	19.87	19.34	19.79	19.26	19.5	20.16	17.754	19.294	19.61	0	1	1	1	0	0	0	0	0
	07:41:00	17.48	18.61	17.21	17.34	18.39	19.12	19.86	18.88	18.95	19.95	19.36	19.87	19.27	19.52	20.21	17.806	19.352	19.646	0	1	1	1	0	0	0	0	0
	07:42:00	17.49	18.74	17.22	17.35	18.45	19.15	19.97	18.89	18.97	20.02	19.39	19.94	19.29	19.54	20.26	17.85	19.4	19.684	0	1	1	1	0	0	0	0	0
	07:43:00	17.61	18.97	17.34	17.47	18.62	19.18	20.1	18.92	19	20.09	19.42	20.04	19.3	19.56	20.32	18.002	19.458	19.728	1	1	1	0	0	0	0	0	0
	07:44:00	17.63	19.1	17.34	17.48	18.68	19.2	20.23	18.93	19.02	20.17	19.43	20.14	19.32	19.57	20.37	18.046	19.51	19.766	1	1	1	0	0	0	0	0	0
	07:45:00	17.65	19.22	17.36	17.49	18.74	19.23	20.34	18.95	19.04	20.24	19.45	20.28	19.34	19.59	20.43	18.092	19.56	19.818	1	1	1	0	0	0	0	0	0
	07:46:00	17.67	19.36	17.36	17.51	18.8	19.25	20.49	18.97	19.07	20.31	19.48	20.4	19.35	19.61	20.47	18.14	19.618	19.862	1	1	1	0	0	0	0	0	0
	07:47:00	17.68	19.49	17.38	17.52	18.87	19.37	20.73	19.09	19.19	20.48	19.5	20.51	19.36	19.63	20.51	18.188	19.772	19.902	1	1	1	0	0	0	0	0	0
	07:48:00	17.71	19.62	17.4	17.54	18.97	19.39	20.85	19.12	19.2	20.59	19.51	20.64	19.38	19.65	20.57	18.248	19.83	19.95	1	1	1	0	0	0	0	0	0
	07:49:00	17.73	19.75	17.41	17.55	19.13	19.42	21	19.13	19.22	20.72	19.54	20.76	19.4	19.67	20.62	18.314	19.898	19.998	1	1	1	0	0	0	0	0	0
	07:50:00	17.86	20	17.52	17.67	19.45	19.44	21.14	19.15	19.24	20.93	19.55	20.89	19.42	19.68	20.67	18.5	19.98	20.042	1	1	1	0	0	0	0	0	0
	07:51:00	17.88	20.13	17.53	17.68	19.75	19.46	21.28	19.17	19.25	21.2	19.57	21.03	19.43	19.69	20.72	18.594	20.072	20.088	1	1	1	0	0	0	0	0	0
	07:52:00	17.89	20.25	17.54	17.69	20.11	19.49	21.41	19.19	19.28	21.54	19.68	21.26	19.54	19.8	20.88	18.696	20.182	20.232	1	1	1	0	0	0	0	0	0
	07:53:00	17.92	20.43	17.56	17.7	20.5	19.52	21.56	19.2	19.29	21.91	19.7	21.4	19.55	19.82	20.97	18.822	20.296	20.288	1	1	1	0	0	0	0	0	0
	07:54:00	17.93	20.55	17.57	17.71	20.87	19.54	21.69	19.22	19.32	22.26	19.72	21.54	19.56	19.84	21.13	18.926	20.406	20.358	1	1	1	0	0	0	0	0	0
	07:55:00	18.06	20.76	17.68	17.82	21.3	19.57	21.83	19.25	19.34	22.59	19.75	21.68	19.59	19.85	21.36	19.124	20.516	20.446	1	1	1	0	0	0	0	0	0
	07:56:00	18.08	20.89	17.7	17.83	21.59	19.68	22.06	19.35	19.45	22.98	19.76	21.81	19.59	19.85	21.66	19.218	20.704	20.534	1	1	1	0	0	0	0	0	0
	07:57:00	18.1	20.99	17.71	17.84	21.85	19.71	22.18	19.38	19.47	23.25	19.78	21.96	19.61	19.87	22	19.298	20.798	20.644	1	1	1	0	0	0	0	0	0
	07:58:00	18.12	21.11	17.72	17.85	22.06	19.74	22.32	19.39	19.49	23.51	19.79	22.08	19.62	19.88	22.36	19.372	20.89	20.746	1	1	1	0	0	0	0	0	0
	07:59:00	18.14	21.21	17.74	17.87	22.24	19.76	22.43	19.42	19.51	23.73	19.81	22.21	19.63	19.9	22.71	19.44	20.97	20.852	1	1	1	0	0	0	0	0	0
	08:00:00	18.26	21.41	17.85	17.98	22.49	19.78	22.58	19.44	19.53	23.95	19.84	22.31	19.65	19.92	23.03	19.598	21.056	20.95	1	1	1	0	0	0	0	0	0
	08:01:00	18.28	21.48	17.87	18	22.62	19.81	22.68	19.46	19.54	24.12	19.85	22.42	19.67	19.93	23.31	19.65	21.122	21.036	1	1	1	0	0	0	0	0	0
	08:02:00	18.3	21.55	17.88	18.01	22.75	19.93	22.88	19.57	19.66	24.39	19.98	22.65	19.78	20.05	23.67	19.698	21.286	21.226	1	1	1	0	0	0	0	0	0
	08:03:00	18.31	21.64	17.88	18.02	22.86	19.96	22.96	19.58	19.67	24.53	20	22.75	19.79	20.06	23.88	19.742	21.34	21.296	1	1	1	0	0	0	0	0	0
	08:04:00	18.34	21.73	17.9	18.04	22.96	19.98	23.06	19.6	19.69	24.67	20.01	22.86	19.81	20.08	24.08	19.794	21.4	21.368	1	1	1	0	0	0	0	0	0
	08:05:00	18.46	21.9	18	18.15	23.13	20	23.15	19.62	19.71	24.8	20.02	22.96	19.82	20.08	24.24	19.928	21.456	21.424	1	1	1	0	0	0	0	0	0
	08:06:00	18.47	21.95	18.01	18.16	23.13	20.02	23.25	19.64	19.73	24.87	20.04	23.05	19.84	20.11	24.37	19.944	21.502	21.482	1	1	1	0	0	0	0	0	0
	08:07:00	18.49	22.01	18.03	18.18	23.04	20.04	23.34	19.65	19.74	24.87	20.06	23.15	19.85	20.12	24.43	19.95	21.528	21.522	1	1	1	0	0	0	0	0	0
	08:08:00	18.5	22.09	18.04	18.18	22.84	20.17	23.52	19.77	19.86	24.89	20.08	23.23	19.87	20.13	24.46	19.93	21.642	21.554	1	1	1	0	0	0	0	0	0
	08:09:00	18.63	22.29	18.16	18.3	22.68	20.2	23.6	19.8	19.88	24.74	20.19	23.4	19.98	20.24	24.54	20.012	21.644	21.67	1	1	1	0	0	0	0	0	0
	08:10:00	18.65	22.36	18.17	18.3	22.37	20.22	23.69	19.81	19.89	24.5	20.21	23.48	19.99	20.26	24.48	19.97	21.622	21.684	1	1	1	0	0	0	0	0	0
	08:11:00	18.67	22.42	18.19	18.32	22.06	20.25	23.75	19.83	19.91	24.26	20.23	23.57	20	20.27	24.39	19.932	21.6	21.692	1	1	1	0	0	0	0	0	0
	08:12:00	18.69	22.49	18.19	18.32	21.79	20.27	23.83	19.84	19.92	23.99	20.25	23.66	20.01	20.28	24.21	19.896	21.57	21.682	1	1	1	0	0	0	0	0	0
	08:13:00	18.8	22.67	18.31	18.44	21.68	20.29	23.91	19.86	19.95	23.75	20.27	23.72	20.03	20.29	24.02	19.98	21.552	21.666	1	1	1	0	0	0	0	0	0
	08:14:00	18.81	22.73	18.32	18.45	21.52	20.41	24.07	19.97	20.05	23.65	20.28	23.79	20.03	20.31	23.8	19.966	21.63	21.642	1	1	1	0	0	0	0	0	0
	08:15:00	18.83	22.78	18.33	18.46	21.39	20.44	24.16	19.98	20.07	23.48	20.3	23.84	20.05	20.32	23.59	19.958	21.626	21.62	1	1	1	0	0	0	0	0	0
	08:16:00	18.96	22.94	18.44	18.57	21.4	20.46	24.21	20	20.09	23.37	20.41	24	20.16	20.43	23.5	20.062	21.626	21.7	1	1	1	0	0	0	0	0	0
	08:17:00	18.98	22.99	18.45	18.58	21.34	20.49	24.31	20.02	20.11	23.27	20.44	24.05	20.18	20.44	23.32	20.068	21.64	21.686	1	1	1	0	0	0	0	0	0
	08:18:00	19	23.04	18.46	18.59	21.35	20.52	24.38	20.03	20.12	23.24	20.45	24.1	20.19	20.46	23.18	20.088	21.658	21.676	1	1	1	0	0	0	0	0	0
	08:19:00	19.03	23.09	18.47	18.59	21.45	20.64	24.56	20.15	20.24	23.39	20.47	24.16	20.2	20.46	23.07	20.126	21.796	21.672	1	1	1	0	0	0	0	0	0
	08:20:00	19.13	23.24	18.59	18.71	21.71	20.68	24.65	20.17	20.24	23.52	20.48	24.23	20.22	20.47	22.97	20.276	21.852	21.674	1	1	1	0	0	0	0	0	0
	08:21:00	19.15	23.34	18.59	18.71	21.91	20.69	24.7	20.19	20.27	23.74	20.59	24.38	20.33	20.59	22.99	20.34	21.918	21.776	1	1	1	0	0	0	0	0	0
	08:22:00	19.18	23.43	18.6	18.72	22.1	20.71	24.78	20.21	20.28	24.01	20.61	24.44	20.34	20.6	22.94	20.406	21.998	21.786	1	1	1	0	0	0	0	0	0
	08:23:00	19.3	23.57	18.72	18.82	22.39	20.83	24.95	20.33	20.39	24.43	20.63	24.49	20.36	20.61	22.89	20.56	22.186	21.796	1	1	1	0	0	0	0	0	0
	08:24:00	19.3	23.58	18.72	18.83	22.48	20.85	25.03	20.34	20.41	24.73	20.65	24.54	20.37	20.63	22.87	20.582	22.272	21.812	1	1	1	0	0	0	0	0	0
	08:25:00	19.33	23.66	18.74	18.85	22.54	20.88	25.11	20.36	20.43	24.99	20.66	24.6	20.38	20.64	22.84	20.624	22.354	21.824	1	1	1	0	0	0	0	0	0
	08:26:00	19.45	23.84	18.85	18.97	22.62	20.9	25.17	20.37	20.44	25.17	20.77	24.73	20.5	20.75	22.93	20.746	22.41	21.936	1	1	1	0	0	0	0	0	0
	08:27:00	19.47	23.88	18.87	18.97	22.57	21.02	25.31	20.48	20.56	25.41	20.79	24.79	20.51	20.77	22.92	20.752	22.556	21.956	1	1	1	0	0	0	0	0	0
	08:28:00	19.48	23.92	18.88	18.99	22.46	21.04	25.36	20.5	20.58	25.5	20.81	24.84	20.52	20.78	22.92	20.746	22.596	21.974	1	1	1	0	0	0	0	0	0
	08:29:00	19.6	24.11	18.99	19.1	22.44	21.07	25.44	20.52	20.59	25.54	20.83	24.89	20.54	20.81	22.9	20.848	22.632	21.994	1	1	1	0	0	0	0	0	0
	08:30:00	19.63	24.16	19	19.11	22.32	21.08	25.52	20.54	20.6	25.52	20.84	24.96	20.55	20.81	22.9	20.844	22.652	22.012	1	1	1	0	0	0	0	0	0
	08:31:00	19.64	24.23	19.01	19.11	22.19	21.2	25.68	20.65	20.72	25.59	20.96	25.12	20.65	20.92	23	20.836	22.768	22.13	1	1	1	0	0	0	0	0	0
	08:32:00	19.76	24.41	19.13	19.22	22.19	21.22	25.73	20.67	20.73	25.52	20.98	25.18	20.67	20.92	23	20.942	22.774	22.15	1	1	1	0	0	0	0	0	0
	08:33:00	19.77	24.48	19.13	19.23	22.1	21.24	25.79	20.68	20.75	25.42	20.99	25.24	20.68	20.94	23.01	20.942	22.776	22.172	1	1	1	0	0	0	0	0	0
	08:34:00	19.79	24.54	19.15	19.24	22.03	21.26	25.83	20.7	20.76	25.29	21	25.29	20.7	20.95	23.01	20.95	22.768	22.19	1	1	1	0	0	0	0	0	0
	08:35:00	19.9	24.66	19.24	19.35	22.09	21.38	25.99	20.81	20.88	25.26	21.12	25.44	20.81	21.06	23.11	21.048	22.864	22.308	1	1	1	0	0	0	0	0	0
	08:36:00	19.91	24.71	19.25	19.35	22.05	21.4	26.08	20.83	20.89	25.12	21.14	25.49	20.82	21.08	23.12	21.054	22.864	22.33	1	1	1	0	0	0	0	0	0
	08:37:00	19.93	24.77	19.26	19.37	22.03	21.42	26.15	20.85	20.9	24.97	21.15	25.54	20.83	21.08	23.11	21.072	22.858	22.342	1	1	1	0	0	0	0	0	0
	08:38:00	20.04	24.91	19.37	19.48	22.1	21.55	26.32	20.96	21.02	24.91	21.17	25.59	20.84	21.08	23.12	21.18	22.952	22.36	1	1	1	0	0	0	0	0	0
	08:39:00	20.07	24.98	19.39	19.49	22.08	21.57	26.36	20.98	21.03	24.75	21.28	25.74	20.95	21.19	23.22	21.202	22.938	22.476	1	1	1	0	0	0	0	0	0
	08:40:00	20.18	25.13	19.5	19.6	22.17	21.59	26.42	20.99	21.05	24.61	21.29	25.78	20.96	21.2	23.24	21.316	22.932	22.494	1	1	1	0	0	0	0	0	0
	08:41:00	20.19	25.2	19.5	19.59	22.13	21.7	26.55	21.09	21.16	24.59	21.3	25.82	20.97	21.21	23.24	21.322	23.018	22.508	1	1	1	0	0	0	0	0	0
	08:42:00	20.19	25.22	19.51	19.6	22.13	21.72	26.6	21.11	21.17	24.48	21.32	25.87	20.99	21.21	23.24	21.33	23.016	22.526	1	1	1	0	0	0	0	0	0
	08:43:00	20.32	25.36	19.62	19.72	22.23	21.73	26.63	21.13	21.19	24.38	21.43	26	21.09	21.32	23.36	21.45	23.012	22.64	1	1	1	0	0	0	0	0	0
	08:44:00	20.34	25.38	19.63	19.71	22.22	21.76	26.71	21.15	21.19	24.3	21.45	26.05	21.1	21.33	23.38	21.456	23.022	22.662	1	1	1	0	0	0	0	0	0
	08:45:00	20.36	25.46	19.63	19.72	22.22	21.87	26.83	21.26	21.31	24.32	21.46	26.08	21.11	21.34	23.39	21.478	23.118	22.676	1	1	1	0	0	0	0	0	0
	08:46:00	20.49	25.66	19.74	19.83	22.31	21.88	26.88	21.27	21.32	24.26	21.48	26.09	21.12	21.35	23.4	21.606	23.122	22.688	1	1	1	0	0	0	0	0	0
	08:47:00	20.5	25.71	19.76	19.84	22.32	21.9	26.98	21.28	21.32	24.22	21.6	26.24	21.23	21.47	23.51	21.626	23.14	22.81	1	1	1	0	0	0	0	0	0
	08:48:00	20.62	25.81	19.86	19.95	22.42	22.02	27.14	21.38	21.43	24.28	21.61	26.26	21.24	21.48	23.52	21.732	23.25	22.822	1	1	1	0	0	0	0	0	0
	08:49:00	20.62	25.84	19.87	19.96	22.42	22.04	27.15	21.4	21.46	24.25	21.62	26.29	21.25	21.49	23.52	21.742	23.26	22.834	1	1	1	0	0	0	0	0	0
	08:50:00	20.64	25.87	19.88	19.96	22.41	22.06	27.19	21.4	21.47	24.22	21.63	26.32	21.27	21.5	23.52	21.752	23.268	22.848	1	1	1	0	0	0	0	0	0
	08:51:00	20.75	26.02	19.99	20.06	22.5	22.18	27.35	21.51	21.57	24.28	21.74	26.46	21.37	21.6	23.64	21.864	23.378	22.962	1	1	1	0	0	0	0	0	0
	08:52:00	20.76	26.05	20	20.07	22.5	22.2	27.43	21.52	21.58	24.27	21.75	26.49	21.38	21.61	23.65	21.876	23.4	22.976	1	1	1	0	0	0	0	0	0
	08:53:00	20.87	26.19	20.11	20.18	22.6	22.21	27.45	21.53	21.59	24.25	21.76	26.52	21.39	21.61	23.66	21.99	23.406	22.988	1	1	1	0	0	0	0	0	0
	08:54:00	20.89	26.24	20.11	20.19	22.62	22.31	27.58	21.65	21.7	24.33	21.77	26.55	21.4	21.63	23.68	22.01	23.514	23.006	1	1	1	0	0	0	0	0	0
	08:55:00	21	26.33	20.22	20.29	22.73	22.34	27.65	21.66	21.71	24.32	21.89	26.7	21.52	21.74	23.78	22.114	23.536	23.126	1	1	1	0	0	0	0	0	0
	08:56:00	21.01	26.41	20.23	20.3	22.74	22.35	27.7	21.67	21.71	24.32	21.91	26.75	21.54	21.75	23.79	22.138	23.55	23.148	1	1	1	0	0	0	0	0	0
	08:57:00	21.04	26.49	20.23	20.3	22.76	22.47	27.85	21.79	21.84	24.4	21.91	26.79	21.54	21.76	23.79	22.164	23.67	23.158	1	1	1	0	0	0	0	0	0
	08:58:00	21.16	26.66	20.34	20.41	22.86	22.49	27.87	21.8	21.83	24.41	22.03	26.91	21.65	21.87	23.9	22.286	23.68	23.272	1	1	1	0	0	0	0	0	0
	08:59:00	21.17	26.7	20.35	20.42	22.87	22.5	27.89	21.81	21.85	24.4	22.04	26.95	21.66	21.87	23.9	22.302	23.69	23.284	1	1	1	0	0	0	0	0	0
	09:00:00	21.28	26.84	20.46	20.52	22.97	22.62	28.05	21.92	21.97	24.49	22.05	26.99	21.67	21.88	23.92	22.414	23.81	23.302	1	1	1	0	0	0	0	0	0
	09:01:00	21.3	26.92	20.46	20.53	22.96	22.64	28.11	21.93	21.98	24.49	22.07	27.02	21.67	21.89	23.92	22.434	23.83	23.314	1	1	1	0	0	0	0	0	0
	09:02:00	21.39	27.03	20.57	20.63	23.06	22.66	28.23	21.94	21.98	24.5	22.19	27.15	21.79	22.01	24.04	22.536	23.862	23.436	1	1	1	0	0	0	0	0	0
	09:03:00	21.41	27.05	20.57	20.64	23.07	22.79	28.42	22.05	22.1	24.6	22.2	27.18	21.8	22.01	24.05	22.548	23.992	23.448	1	1	1	0	0	0	0	0	0
	09:04:00	21.43	27.14	20.58	20.65	23.07	22.81	28.45	22.05	22.1	24.59	22.22	27.22	21.8	22.02	24.08	22.574	24	23.468	1	1	1	0	0	0	0	0	0
	09:05:00	21.56	27.29	20.68	20.75	23.17	22.81	28.49	22.07	22.12	24.58	22.32	27.37	21.91	22.12	24.18	22.69	24.014	23.58	1	1	1	0	0	0	0	0	0
	09:06:00	21.56	27.27	20.7	20.75	23.17	22.92	28.63	22.19	22.23	24.68	22.34	27.41	21.93	22.13	24.19	22.69	24.13	23.6	1	1	1	0	0	0	0	0	0
	09:07:00	21.68	27.43	20.8	20.86	23.28	22.93	28.67	22.19	22.23	24.68	22.35	27.43	21.94	22.14	24.2	22.81	24.14	23.612	1	1	1	0	0	0	0	0	0
	09:08:00	21.68	27.46	20.8	20.86	23.29	22.94	28.7	22.2	22.24	24.68	22.36	27.47	21.94	22.14	24.19	22.818	24.152	23.62	1	1	1	0	0	0	0	0	0
	09:09:00	21.8	27.63	20.9	20.97	23.39	23.06	28.86	22.31	22.36	24.79	22.48	27.61	22.06	22.24	24.31	22.938	24.276	23.74	1	1	1	0	0	0	0	0	0
	09:10:00	21.81	27.62	20.91	20.98	23.38	23.06	28.87	22.32	22.37	24.79	22.48	27.65	22.06	22.24	24.3	22.94	24.282	23.746	1	1	1	0	0	0	0	0	0
	09:11:00	21.91	27.71	21.01	21.09	23.48	23.18	29.02	22.43	22.47	24.9	22.49	27.68	22.07	22.25	24.31	23.04	24.4	23.76	1	1	1	0	0	0	0	0	0
	09:12:00	21.93	27.74	21.03	21.1	23.5	23.19	29.04	22.43	22.48	24.89	22.6	27.83	22.18	22.36	24.41	23.06	24.406	23.876	1	1	1	0	0	0	0	0	0
	09:13:00	21.94	27.76	21.04	21.1	23.5	23.22	29.12	22.44	22.49	24.89	22.62	27.87	22.19	22.37	24.43	23.068	24.432	23.896	1	1	1	0	0	0	0	0	0
	09:14:00	22.06	27.88	21.14	21.21	23.6	23.34	29.3	22.55	22.6	24.99	22.62	27.91	22.2	22.37	24.43	23.178	24.556	23.906	1	1	1	0	0	0	0	0	0
	09:15:00	22.08	27.89	21.15	21.21	23.61	23.35	29.32	22.56	22.61	24.99	22.64	27.92	22.2	22.37	24.44	23.188	24.566	23.914	1	1	1	0	0	0	0	0	0
	09:16:00	22.19	28	21.26	21.32	23.71	23.37	29.37	22.57	22.61	24.99	22.75	28.05	22.31	22.49	24.55	23.296	24.582	24.03	1	1	1	0	0	0	0	0	0
[truncated: 6,643 more rows]

## Sheet: Heat flow
		Heat flow [W/m2]																																					Amount of absorb and release heat of PCM [W/m2]										Amount of absorb and release heat of PCM [W/m2]
		A											B												C														Center of the floor surface				Center of ceiling		Center of east wall				Center of the floor surface
		Floor	Ceiling		South wall	North wall	East wall			West wall			Floor	Ceiling		South wall	North wall	East wall			West wall			Floor	Floor	Ceiling			South wall	North wall	East wall				West wall			Floor	B		C		C		C				B
Date	Time	Outdoor side	Center - interior side	Indoors	PCM side	PCM side	Window side	Center - interior side	North side	Window side	Center	North side	Outdoor side	Center - interior side	Indoors	PCM side	PCM side	Window side	Center - interior side	North side	Window side	Center	North side	Interior side	Outdoor side	Center - interior side	Center - Outdoor side	Indoors	PCM side	PCM side	Window side	Center - interior side	Center - Outdoor side	North side	Window side	Center	North side	Interior side	Absorb hear	release heat	Absorb hear	release heat	Absorb hear	release heat	Absorb hear	release heat			Absorb hear
2016-01-15	00:00:00	-2.73157	-0.462724	-0.257399	-0.0189408	-0.152489	-0.454614	-0.255303	-0.212438	-0.792338	-0.33179	-0.186862	1.80177	0.557414	0.813193	0.300458	0.0370642	1.1241	1.18639	0.868949	0.612472	0.791317	1.3769	-10.9071	0.501738	-2.86148	0.896345	-2.6409	-2.34859	-1.71961	-1.96617	-1.84062	1.54751	-1.69866	-1.86695	-1.45113	-1.13451	-3.73485	0	-12.7089	0	-4.23659	0	-3.75783	0	-3.38813	2016-01-15	00:00:00	0
	00:01:00	-2.72078	-0.451156	-0.253873	-0.0340935	-0.160515	-0.447726	-0.248009	-0.192768	-0.803877	-0.32802	-0.190755	1.79461	0.557414	0.82105	0.278202	0.0370642	1.12807	1.19744	0.868949	0.612472	0.795068	1.38452	-10.9215	0.49371	-2.86559	0.896345	-2.64426	-2.34859	-1.71573	-1.96617	-1.85508	1.54751	-1.68661	-1.86695	-1.44424	-1.12707	-3.724	0	-12.7161	0	-4.21771	0	-3.76193	0	-3.40259		02:00:00	0
	00:02:00	-2.72078	-0.455012	-0.243295	0.0303053	-0.156502	-0.45117	-0.25895	-0.20457	-0.780799	-0.320479	-0.194648	1.79102	0.564425	0.817122	0.274493	0.0370642	1.12807	1.20113	0.873068	0.582777	0.780066	1.36927	-10.9251	0.485682	-2.85327	0.896345	-2.64426	-2.32507	-1.73902	-1.95391	-1.85146	1.54035	-1.68661	-1.89488	-1.42701	-1.13451	-3.72038	0	-12.7161	0	-4.20606	0	-3.74962	0	-3.39181		04:00:00	0
	00:03:00	-2.72437	-0.4473	-0.243295	-0.0265172	-0.156502	-0.454614	-0.251656	-0.212438	-0.784646	-0.324249	-0.186862	1.78744	0.567931	0.82105	0.29304	0.0411824	1.1241	1.20481	0.864831	0.616184	0.791317	1.36927	-10.9251	0.481668	-2.83274	0.892857	-2.63754	-2.4057	-1.69244	-1.958	-1.83338	1.53676	-1.67456	-1.8869	-1.44079	-1.12335	-3.71676	0	-12.7126	0	-4.19843	0	-3.7256	0	-3.37015		06:00:00	0
	00:04:00	-2.72078	-0.4473	-0.250347	0	-0.160515	-0.45117	-0.255303	-0.200636	-0.773107	-0.312938	-0.198541	1.78028	0.574942	0.82105	0.28933	0.0411824	1.13601	1.20481	0.864831	0.612472	0.787567	1.36545	-10.9395	0.477655	-2.83274	0.896345	-2.62746	-2.37546	-1.71185	-1.958	-1.84062	1.53318	-1.67055	-1.87094	-1.41666	-1.12335	-3.71676	0	-12.7198	0	-4.19441	0	-3.72909	0	-3.3738		08:00:00	64.6814
	00:05:00	-2.71718	-0.443444	-0.257399	0	-0.172554	-0.45117	-0.262597	-0.200636	-0.750029	-0.312938	-0.21022	1.77311	0.574942	0.82105	0.278202	0.0370642	1.12012	1.20481	0.873068	0.62732	0.787567	1.3769	-10.9395	0.469627	-2.82864	0.889369	-2.60058	-2.35195	-1.71185	-1.94573	-1.837	1.5296	-1.66252	-1.85099	-1.40632	-1.13079	-3.72038	0	-12.7126	0	-4.19	0	-3.71801	0	-3.3666		10:00:00	232.753
	00:06:00	-2.70998	-0.443444	-0.246821	0.00378817	-0.160515	-0.454614	-0.266245	-0.216372	-0.76926	-0.324249	-0.202434	1.76953	0.574942	0.813193	0.304168	0.0370642	1.10821	1.20481	0.864831	0.623608	0.795068	1.36164	-10.9467	0.465613	-2.82043	0.889369	-2.60394	-2.34187	-1.71573	-1.92938	-1.82977	1.52602	-1.66653	-1.85099	-1.42011	-1.12707	-3.71676	0	-12.7163	0	-4.18237	0	-3.7098	0	-3.35578		12:00:00	152.053
	00:07:00	-2.70998	-0.443444	-0.250347	0.00378817	-0.172554	-0.45117	-0.266245	-0.208504	-0.750029	-0.312938	-0.214113	1.76595	0.574942	0.817122	0.311587	0.0370642	1.12807	1.21218	0.864831	0.623608	0.802568	1.36164	-10.9503	0.457585	-2.81222	0.889369	-2.60394	-2.38218	-1.7002	-1.93756	-1.82977	1.52244	-1.67456	-1.87094	-1.45803	-1.13823	-3.71676	0	-12.7163	0	-4.17434	0	-3.70159	0	-3.3522		14:00:00	5.31833
	00:08:00	-2.70638	-0.439588	-0.250347	-0.0378817	-0.172554	-0.45117	-0.269892	-0.20457	-0.761568	-0.312938	-0.218006	1.76237	0.578448	0.82105	0.263365	0.0370642	1.11615	1.20113	0.864831	0.605048	0.798818	1.36927	-10.9503	0.453571	-2.82043	0.885882	-2.6073	-2.37546	-1.7002	-1.93347	-1.83338	1.52244	-1.65047	-1.83105	-1.44424	-1.13079	-3.71314	0	-12.7127	0	-4.16671	0	-3.70631	0	-3.35582		16:00:00	0
[truncated: 7,191 more rows]
[truncated: 8 more columns]

## Sheet: Floor surface temp.
		[℃]
		Hut A					Hut B					Hut C					Average of floor suface temp.			Floor
		Floor					Floor					Floor								Temp. diffrence
Date	Time	Center	South	North	East	West	Center	South	North	East	West	Center	South	North	East	West	A	B	C	B-A	C-A
[truncated: 7,200 more rows]

## Sheet: Eastern wall surface temp.
		[℃]
		Hut A			Hut B			Hut C			Average of east suface temp.			East wall
		East wall												Temp. diffrence
[truncated: 7,201 more rows]

[truncated: 1 more sheets: Ceiling surface temp.]
